# Supplementary material for: Molecular consequences of SARS-CoV-2 liver tropism
Source: Nat Metab. 2022 Mar 28;4(3):310–9. doi: 10.1038/s42255-022-00552-6 (PMC8964418; doi:10.1038/s42255-022-00552-6)
Supplement: Supplementary file 3 — Supplementary Tables 1–4. [file 42255_2022_552_MOESM3_ESM.xlsx]

## Sheet: Table S1
		Mean	SD
	Age (years)	61	16
	BMI (kg/m2)	32	8.6
	WBC (per L)	7.6	5
	HGB (g/dL)	13.1	2.2
	Creatinine (mg/dL)	1.8	4.74
	AST (u/L)	58.9	57.6
	ALT (u/L)	45.5	52.5
	ALP (u/L)	86.5	69.3
	Bilirubin (mg/dL)	0.68	0.62
		Count	%
	Male	694	0.569
	White	744	0.61
	Black	331	0.272
	History of smoking	524	0.43
	Table S1: General demographics of clinical cohort 2 (Michigan) BMI: Body Mass Index, WBC: White Blood Cell, HGB: Hemoglobin, AST: Aspartate aminotransferase, ALT: Alanine aminotransferase, and ALP: alkaline phosphatase

## Sheet: Table S2
	ID	Sex	Age (years)	Comorbidities (number)	PMI (days)
	1	m	52	1	1
	2	m	70	4	1
	3	m	71	3	2
	4	m	63	3	1
	5	m	66	1	2
	6	f	54	3	1
	7	f	75	3	4
	8	m	82	3	1
	9	f	87	4	4
	10	m	84	3	5
	11	m	85	5	2
	12	m	76	1	3
	13	m	90	2	3
	14	m	90	4	2
	15	f	75	2	2
	16	f	77	3	1
	17	m	86	5	2
	18	m	93	5	2
	19	m	77	5	2
	20	m	58	4	6
	21	f	85	5	0
	22	m	75	5	4
	23	m	94	6	17
	24	m	32	1	0
	25	m	62	4	3
	26	f	59	1	0
	27	m	55	2	8
	28	f	76	2	NA
	29	f	87	5	10
	30	f	88	7	6
	31	f	71	2	0
	32	m	89	4	3
	33	f	92	4	11
	34	f	84	4	8
	35	m	83	1	2
	36	f	85	2	1
	37	f	50	5	4
	38	m	71	4	5
	39	m	61	3	14
	40	m	78	4	0
	41	f	92	2	NA
	42	m	85	8	9
	43	m	80	8	2
	44	f	57	1	3
	45	m	51	5	1
	Table S2: General demographics of cohort 3 (autopsy) f: female or m: male, PMI: post-mortem interval, and NA: not available

## Sheet: Table S3
	ID	Group	Virus PCR Liver	Sex	Age	BMI	PMI (days)	Place of Death	Cause of Death	Comorbidities
	1	COVID19	n	m	61.4583	n.a.	3	ICU	Intracerebral Hemorrhage, Pneumonia	Lung fibrosis, Cardiomyopathy, Diabetes, Sarcoidosis, HTN
	2	COVID19	p	f	59.2667	n.a.	0	ICU	Pneumonia	Multiple Myeloma
	3	COVID19	p	m	54.9167	29	8	ICU	Bronchopneumonia	HTN, Stroke, Hypertensive Nephropathy
	4	COVID19	p	f	86.5778	26.5	10	NW	Pneumonia, Epi- & Subdural Hemorrhage	Diabetes, Stroke, AF, Myelofibrosis, Pulmonary Embolism, Cardiomyopathy, Emphysema
	5	COVID19	p	f	76	22.9	n.a.	NH	Pneumonia	Coronary Heart Disease, Emphysema
	6	COVID19	n	f	71.2139	38.3	0	ICU	Pneumonia with Multiorgan Failure	Thyroid Cancer, CKD, Kidney Transplantation
	7	COVID19	p	f	84.3278	17.1	8	NW	Pneumonia	Breast cancer, ALS, HTN, Parkinson's Disease, Meningioma
	8	COVID19	p	m	83.1056	n.a.	2	ER	Pneumonia	Cardiac Hypertrophy
	9	COVID19	n	f	84.4778	21.4	1	NW	Pneumonia	Melanoma, Coronary Heart Disease
	10	COVID19	n	m	71.3333	37.5	5	ICU	Pneumonia & Sepsis	CKD, HTN, Diabetes, AF
	11	COVID19	n	m	84.8778	11.4	9	NH	Sudden Cardiac Death due to Coronary Thrombosis	Alzheimer's Disease, HTN, CKD, Penile Cancer, Prostate Cancer, Bradyarrhythmia, Emphysema, MI
	12	CTRL	0	m	68	n.a.	5	n.a.	Pneumonia (Aspiration)	Parkisnon's Disease, Emphysema
	13	CTRL	0	f	84	n.a.	16	n.a.	not defined	Cardiac Insufficiency, Diabetes, Breast cancer, Emphysema
	14	CTRL	0	f	77	n.a.	12	n.a.	Decompensated Cardiac Insufficiency	Aortic Dissection, Valvular Heart Disease, HTN, Obesity, Rheumatoid Arthritis, AF, Cardiac Insufficiency
	15	CTRL	0	m	80	n.a.	3	n.a.	Acute Cardiac Insufficiency	COPD, Cardiac Hypertrophy
	16	CTRL	0	m	77	n.a.	7	n.a.	not defined, mot likely Respiratory Failure	Polio, HTN
	17	CTRL	0	f	94	n.a.	4	n.a.	Pneumonia with Acute Myocardial Infarction	Cardiac insufficiency, HTN, Osteoporosis
	18	CTRL	0	f	77	n.a.	n.a.	n.a.	unclear, most likely Acute Cardiac Failure	Dementia, Valvulary Heart Disease, CKD
	Table S3: General demographics of subject selection for transcriptomic and proteomic analyses COVID19: respiratory tract PCR+ for SARS-CoV-2, CTRL: non-COVID-related death (dead of misadventures), p: positive or n: negative; f: female or m: male; ICU: intensive care unit; NW: normal ward; ER: emergency room; NH: nursing home; n.a.: not available (mostly in CTRL); HTN: Hypertension; AF: Atrial fib…

## Sheet: Table S4
	Manuscript	Virus	Sample size	Definition of cases	Age range or IQR (years)	Accession number
	Current study	SARS-CoV-2	11	Autopsy in fatal COVID-19 cases	55-94
	Boldanova et al.	HCV	25	Chronic hepatitis C	30-57	GSE84346
	Fourman et al.	HIV	61	Hepatic steatosis and HIV infection	18-70	GSE150026
	Monanari et al.	HBV	21	Inactive carriers of HBV	27-55	NA
	Table S4: Overview of publicly available datasets in comparison to our current study HCV: hepatitis C virus, HIV: human immunodeficiency virus, HBV: hepatitis B virus, IQR: interquartile range, NA: not available (we accessed the data via direct request to the project lead)
