# Supplementary material for: Molecular consequences of SARS-CoV-2 liver tropism
Source: Nat Metab. 2022 Mar 28;4(3):310–9. doi: 10.1038/s42255-022-00552-6 (PMC8964418; doi:10.1038/s42255-022-00552-6)
Supplement: Source Data Fig. 1 — Demographic data for cohort 1 (Hamburg). [file 42255_2022_552_MOESM4_ESM.xlsx]

## Sheet: Legend 1
MI	Myocardical Infarction
CHF	Congestive Heart Failure
PVD	Peripheral Vascular Disease
CVA	Cerebro Vascular Accident
COPD	Chronic Obstructive Pulmonary Disease
ConTisDis	Connective Tissue Disroder
PUD	Peptic Ulcer Disease
Liver Dis	Liver Disease
DM	Diabetes Mellitus
HL	Hyperlipidemia
HTN	Hypertension
HP	Hemiphlegia
CKD	Chronic Kidney Disease
AIDS	Acquired Immunodeficiency Syndrome

## Sheet: Suppl File 1
ID	Sex	MI	CHF	PVD	CVA	Dementia	COPD	CTD	PUD	LD	DM	HL	HTN	HP	CKD	Cancer	Leukemia	Lymphoma	AIDS
1	m	No	No	No	No	No	No	No	No	No	Yes	No	Yes	No	No	No	No	No	No
2	f	No	No	No	No	No	No	No	No	No	No	No	No	No	Yes	Yes	No	No	No
3	m	No	No	No	No	No	No	No	No	No	No	No	No	No	No	No	Yes	No	No
4	m	No	No	No	No	No	No	No	No	No	No	No	Yes	No	No	No	No	No	No
5	m	No	No	No	No	No	No	No	Yes	No	No	No	No	No	No	No	No	No	No
6	m	No	No	No	No	No	No	No	No	No	No	No	Yes	No	No	No	No	No	No
7	m	No	No	No	No	No	No	No	No	No	No	No	No	No	No	No	No	No	No
8	m	No	No	No	No	No	No	No	No	No	No	No	No	No	No	No	No	No	No
9	m	No	No	No	Yes	No	No	No	No	No	No	No	No	No	No	No	No	No	No
10	m	No	Yes	No	No	No	Yes	No	No	No	No	No	Yes	No	No	No	No	Yes	No
11	m	No	No	No	No	No	No	No	No	No	No	No	Yes	No	No	No	No	No	No
12	f	No	No	No	No	No	No	No	No	No	No	No	No	No	No	No	No	No	No
13	f	No	No	No	No	No	No	No	No	No	No	No	No	No	No	No	No	No	No
14	m	No	No	No	No	No	No	No	No	No	No	No	No	No	No	No	No	Yes	No
15	m	No	No	No	No	No	No	No	No	No	Yes	No	Yes	No	No	No	No	No	No
16	m	No	No	No	No	No	No	No	No	No	No	No	No	No	No	No	No	No	No
17	m	No	No	No	No	No	No	No	No	No	No	No	Yes	No	Yes	Yes	No	No	No
18	m	No	No	No	No	No	No	No	No	No	No	No	No	No	No	Yes	No	No	No
19	f	No	No	No	No	No	No	No	No	No	No	No	No	No	No	No	No	No	No
20	m	No	No	No	No	No	No	No	No	No	No	No	No	No	No	Yes	No	No	No
21	m	No	No	No	No	No	No	No	No	No	Yes	No	Yes	No	No	No	No	No	No
22	f	No	No	No	No	No	No	No	No	No	No	No	Yes	No	No	No	No	No	No
23	m	No	No	No	No	No	No	No	No	No	No	No	No	No	No	No	Yes	No	No
24	m	No	No	No	No	No	No	No	No	No	No	No	No	No	No	No	No	No	No
25	m	No	No	No	No	No	No	No	No	No	No	No	No	No	No	No	No	No	No
26	m	No	No	No	No	No	No	No	No	No	No	No	No	No	No	Met	No	No	No
27	f	No	No	No	No	No	No	No	No	No	No	No	No	No	No	No	Yes	No	No
28	m	No	No	No	No	No	No	No	No	No	Yes	No	Yes	No	No	No	No	No	No
29	m	Yes	No	No	No	No	No	No	No	No	No	No	Yes	No	No	No	No	No	No
30	f	No	No	No	No	No	No	No	No	No	No	No	No	No	No	Yes	Yes	No	No
31	f	No	No	No	No	No	No	No	No	No	No	No	No	No	No	No	No	No	No
32	m	No	No	No	No	No	No	No	No	No	Yes	No	Yes	No	No	No	No	No	No
33	m	No	No	No	Yes	Yes	No	No	No	No	No	No	Yes	No	No	No	No	No	No
34	f	No	No	No	No	No	No	No	No	No	No	No	No	No	Yes	No	No	No	No
35	m	No	No	No	No	No	No	No	No	No	No	No	No	No	No	No	Yes	No	No
36	m	No	No	No	No	Yes	No	No	No	No	No	No	No	No	No	No	No	No	No
37	m	No	No	No	No	No	No	No	No	No	No	No	No	No	No	No	Yes	No	No
38	f	No	No	No	No	No	No	Yes	No	No	No	No	No	No	No	Yes	No	No	No
39	f	No	No	No	No	No	No	No	No	No	No	No	No	No	No	No	No	No	No
40	f	No	No	No	No	No	No	No	No	No	No	No	No	No	No	No	No	No	No
41	m	No	No	No	Yes	No	No	No	No	No	Yes	No	Yes	No	No	No	No	No	No
42	m	No	No	No	No	No	No	No	No	No	No	No	Yes	No	No	No	Yes	No	No
43	f	No	No	No	No	No	No	No	No	No	Yes	No	No	No	No	No	No	No	No
44	f	No	No	No	No	No	No	No	No	No	No	No	No	No	No	No	Yes	No	No
45	m	No	No	Yes	No	No	No	No	No	No	Yes	No	Yes	No	No	No	No	No	No
46	m	Yes	No	No	No	No	Yes	No	No	No	Yes	No	Yes	No	No	No	No	No	No
47	m	No	No	No	No	No	No	No	No	No	Yes	No	No	No	No	No	No	No	No
48	f	No	No	No	No	No	No	No	No	No	No	No	No	No	No	No	No	No	No
49	m	No	No	No	No	No	No	No	No	No	No	No	No	No	No	No	No	No	No
50	f	No	No	No	No	No	No	No	No	No	Yes	No	Yes	No	No	No	No	No	No
51	m	No	No	No	No	No	No	No	No	No	Yes	No	Yes	No	No	No	No	No	No
52	m	No	No	No	No	No	No	No	No	No	No	No	No	No	No	No	No	No	No
53	m	No	No	No	No	No	No	No	No	No	No	No	No	No	No	No	No	No	No
54	f	No	No	No	No	Yes	No	No	No	No	No	No	No	No	No	No	No	No	No
55	m	No	No	No	No	No	No	No	No	No	Yes	No	Yes	No	Yes	No	No	No	No
56	f	No	No	No	No	No	No	No	No	No	No	No	No	No	No	Yes	No	No	No
57	m	No	Yes	No	No	No	No	Yes	No	No	No	No	Yes	No	No	No	No	No	No
58	f	No	No	No	No	No	No	No	No	No	No	No	No	No	No	No	No	Yes	No
59	m	No	No	No	No	No	No	No	No	No	Yes	No	Yes	No	No	No	No	No	No
60	f	No	No	No	No	No	No	No	No	No	No	No	Yes	No	No	No	No	No	No
61	m	No	No	No	No	No	No	No	No	No	No	No	No	No	No	No	No	No	No
62	f	No	Yes	No	No	No	No	No	No	No	No	No	No	No	No	No	No	No	No
63	m	No	No	No	Yes	No	No	No	Yes	No	Yes	No	Yes	No	No	No	No	No	No
64	m	No	No	No	No	No	No	No	No	No	No	No	No	No	No	No	Yes	No	No
65	m	No	No	No	No	No	Yes	No	No	No	No	No	Yes	No	No	No	No	No	No
66	m	No	No	No	No	No	No	No	No	No	No	No	No	No	No	No	Yes	No	No
67	f	No	No	No	No	No	No	No	No	No	No	No	No	No	No	No	No	No	No
68	f	No	Yes	No	No	No	No	No	No	No	No	No	Yes	No	No	No	No	No	No
69	f	No	No	Yes	No	No	No	No	No	No	No	No	Yes	No	Yes	No	No	No	No
70	m	Yes	Yes	Yes	No	No	No	No	Yes	No	No	No	Yes	No	Yes	No	No	No	No
71	f	No	No	No	No	No	No	No	No	No	No	No	No	No	No	No	No	No	No
72	m	Yes	No	No	No	No	No	No	No	No	Yes	No	Yes	No	No	Yes	No	No	No
73	m	No	No	No	No	No	No	No	No	No	No	No	No	No	No	No	Yes	No	No
74	f	No	No	No	No	Yes	No	No	No	No	No	No	No	No	No	No	No	No	No
75	m	No	No	No	No	No	No	No	No	No	No	No	Yes	No	No	No	No	No	No
76	m	No	No	No	No	No	No	No	No	No	Yes	No	Yes	No	No	No	No	No	No
77	f	No	No	No	No	No	No	No	No	No	No	No	No	No	No	Yes	No	Yes	No
78	f	No	No	Yes	No	No	No	No	No	No	No	No	Yes	No	No	Yes	Yes	No	No
79	f	No	No	Yes	No	Yes	No	No	No	No	Yes	No	No	No	Yes	Yes	No	No	No
80	m	Yes	No	No	No	No	No	No	No	No	Yes	No	Yes	No	Yes	No	No	No	No
81	m	No	No	No	No	No	No	No	No	No	No	No	No	No	No	No	Yes	No	No
82	m	No	No	No	No	No	No	No	No	No	Yes	No	No	No	No	Met	Yes	No	No
83	m	No	No	No	No	No	No	No	No	No	Yes	No	Yes	No	No	No	No	No	No
84	m	Yes	No	No	No	No	Yes	No	No	No	No	No	No	No	No	No	No	No	No
85	m	Yes	No	No	No	No	No	No	Yes	No	No	No	No	No	Yes	No	No	No	No
86	m	Yes	No	No	No	Yes	No	No	No	No	Yes	No	Yes	No	No	No	No	No	No
87	m	No	No	No	No	No	No	No	No	No	Yes	Yes	Yes	No	No	No	No	No	No
88	m	No	No	No	Yes	No	No	No	No	No	No	No	Yes	No	No	No	No	No	No
89	m	No	No	No	No	No	No	No	No	No	No	No	No	No	No	No	No	No	No
90	f	No	No	No	No	No	No	No	No	No	No	No	No	No	No	No	No	No	No
91	m	No	No	No	No	No	No	No	No	No	No	No	No	No	No	No	No	Yes	No
92	m	No	No	No	No	No	No	No	No	No	No	No	No	No	No	Yes	No	Yes	No
93	m	No	No	No	No	No	No	No	No	No	No	No	Yes	No	No	No	No	No	No
94	m	No	Yes	No	No	No	No	No	Yes	No	No	No	No	No	No	No	No	No	No
95	m	No	Yes	No	No	No	No	No	No	Yes	Yes	Yes	Yes	No	Yes	No	No	No	No
96	m	No	Yes	No	No	No	No	No	No	No	Yes	No	Yes	No	No	No	No	No	No
97	m	No	No	No	No	No	No	No	No	No	Yes	No	Yes	No	No	No	No	No	No
98	m	No	Yes	Yes	Yes	No	No	No	Yes	No	No	Yes	Yes	No	No	Yes	No	No	No
99	m	No	No	No	No	No	No	No	No	No	No	No	No	No	No	No	No	No	No
