# Supplementary material for: Molecular consequences of SARS-CoV-2 liver tropism
Source: Nat Metab. 2022 Mar 28;4(3):310–9. doi: 10.1038/s42255-022-00552-6 (PMC8964418; doi:10.1038/s42255-022-00552-6)
Supplement: Source Data Fig. 2 — ACE2 and SARS-CoV-2 spike microscopy images. [file 42255_2022_552_MOESM5_ESM.zip]

Archive with 6 entries (6 files):
- F2C left.tif
- __MACOSX/._F2C left.tif
- F2C right.tif
- __MACOSX/._F2C right.tif
- Fig2B.tif
- __MACOSX/._Fig2B.tif
