# Supplementary material for: Molecular consequences of SARS-CoV-2 liver tropism
Source: Nat Metab. 2022 Mar 28;4(3):310–9. doi: 10.1038/s42255-022-00552-6 (PMC8964418; doi:10.1038/s42255-022-00552-6)
Supplement: Source Data Fig. 3 — Extended proteomic data. [file 42255_2022_552_MOESM6_ESM.xlsx]

## Sheet: Legend
Subfile1	For each identified MaxQuant protein group the tables provide median-normalized Z-scored intensity-based quantification (iBAQ) values for each biological replicate, as well as the log2(fold-change) enrichment and the corresponding unadjusted p-value comparing the protein intensity changes between SARS-CoV-2 Liver (+) and SARS-CoV-2 Liver (-) samples. Statistically-significant proteins differentia…
Subfile2	Top-10 Interferon-related terms (MSigDB gene-sets) differentially regulated between SARS-CoV-2 Liver (+) and SARS-CoV-2 Liver (-) samples (generally applicable gene-set enrichment for pathway analysis (gage), unpaired t-test). p-value<0.05; n=5-7 biological replicates.
Subfile3-4	Top-10 Gene Ontology Biological processes statistically significant between SARS-CoV-2 Liver (+) and SARS-CoV-2 Liver (-) samples. (gage analysis, unpaired t-test). p-value<0.05, n=5-7 biological replicates.

## Sheet: Subfile1
Protein IDs	Majority protein IDs	id	ENSG	Entrez	Protein names	Gene names	logFC	AveExpr	t	P.Value	adj.P.Val	B	CTRL (L23)	CTRL (L24)	CTRL (L25)	CTRL (L26)	CTRL (L27)	CTRL (L29)	CoV2(+)Liver(-) (L3)	CoV2(+)Liver(-) (L8)	CoV2(+)Liver(-) (L14)	CoV2(+)Liver(-) (L16)	CoV2(+)Liver(-) (L20)	CoV2(+)Liver(+) (L4)	CoV2(+)Liver(+) (L5)	CoV2(+)Liver(+) (L6)	CoV2(+)Liver(+) (L12)	CoV2(+)Liver(+) (L13)	Peptides	Razor + unique peptides	Unique peptides	Sequence coverage [%]	Unique + razor sequence coverage [%]	Unique sequence coverage [%]	Mol. weight [kDa]	Q-value	Score	Intensity	MS/MS count
Q8WW12;Q8WW12-3;Q8WW12-2	Q8WW12;Q8WW12-3	2539	ENSG00000081154	57092	PEST proteolytic signal-containing nuclear protein	PCNP	12.6386	5.27461	3.85626	0.00150786	0.546061	-1.53742	9.81677532196045	NaN	NaN	NaN	11.3838119506836	NaN	NaN	NaN	NaN	NaN	NaN	NaN	19.5316104888916	18.5131034851074	13.207914352417	11.9405336380005	3	3	3	169	169	169	18925	0	35012	11490000	3
P29728;P29728-2	P29728;P29728-2	1140	ENSG00000111335	4939	2-5-oligoadenylate synthase 2	OAS2	11.1179	3.47436	13.1362	9.91411e-10	1.25661e-06	4.17292	NaN	NaN	NaN	NaN	NaN	NaN	NaN	NaN	NaN	NaN	NaN	11.8801574707031	12.2285480499268	12.49720287323	10.4432544708252	8.54055404663086	4	4	4	113	113	113	8243	0	42824	547900	16
O14879	O14879	139	ENSG00000119917	3437	Interferon-induced protein with tetratricopeptide repeats 3	IFIT3	10.4078	3.25244	13.2107	9.15391e-10	1.25661e-06	4.1893	NaN	NaN	NaN	NaN	NaN	NaN	NaN	NaN	NaN	NaN	NaN	11.3571672439575	10.1466960906982	11.7098159790039	10.5346918106079	8.29071044921875	3	3	3	137	137	137	55984	0	54348	213680	8
P09913	P09913	736	ENSG00000119922	3433	Interferon-induced protein with tetratricopeptide repeats 2	IFIT2	10.0355	3.13611	9.20268	1.26939e-07	0.000107263	2.88876	NaN	NaN	NaN	NaN	NaN	NaN	NaN	NaN	NaN	NaN	NaN	7.4405369758606	12.6806669235229	13.0544176101685	9.31265640258789	7.68943881988525	5	5	5	153	153	153	54632	0	17621	434390	10
P09914;P09914-2	P09914;P09914-2	737	ENSG00000185745	3434	Interferon-induced protein with tetratricopeptide repeats 1	IFIT1	8.76172	7.28978	3.11527	0.00696811	0.99909	-2.49024	9.19120693206787	NaN	NaN	8.45055103302002	NaN	9.55809497833252	11.571704864502	NaN	11.242280960083	NaN	NaN	12.11354637146	13.5500249862671	14.8953857421875	13.8093662261963	12.2542610168457	6	6	6	195	195	195	5536	0	13408	1979000	20
Q13442	Q13442	1960	ENSG00000106244	11333	28 kDa heat- and acid-stable phosphoprotein	PDAP1	8.65095	4.3317	2.90353	0.010757	0.99909	-2.76756	12.5789623260498	NaN	NaN	NaN	13.4734516143799	NaN	NaN	NaN	NaN	NaN	NaN	9.97484493255615	10.4093914031982	NaN	11.9821739196777	10.8883628845215	3	3	3	276	276	276	2063	0	46328	180600	5
O95786;O95786-2	O95786;O95786-2	406	ENSG00000107201	23586	Probable ATP-dependent RNA helicase DDX58	DDX58	8.10831	4.63602	4.89087	0.000186031	0.0943175	-0.322472	NaN	NaN	NaN	NaN	NaN	NaN	8.17132663726807	NaN	8.64609050750732	NaN	NaN	11.1921691894531	12.4556865692139	12.3532295227051	10.2494688034058	11.1083936691284	11	11	11	177	177	177	1066	0	95587	882480	27
Q6P5R6	Q6P5R6	2294	ENSG00000163584	200916	60S ribosomal protein L22-like 1	RPL22L1	7.95077	5.96518	2.02557	0.0606494	0.99909	-3.88121	13.8256540298462	NaN	NaN	NaN	15.1709032058716	NaN	NaN	13.3462362289429	NaN	NaN	NaN	11.5022850036621	14.4636516571045	NaN	14.6616668701172	12.472487449646	4	3	3	23	23	23	14606	0	44231	475670	4
P15927;P15927-2;P15927-3	P15927;P15927-2;P15927-3	899	ENSG00000117748	6118	Replication protein A 32 kDa subunit	RPA2	7.88552	4.39459	3.59223	0.00260108	0.824217	-1.87161	NaN	NaN	NaN	NaN	NaN	9.26345729827881	10.8112144470215	NaN	NaN	NaN	NaN	9.98697948455811	10.2640905380249	10.3992776870728	10.8294849395752	8.75898933410645	1	1	1	96	96	96	29247	0	21325	82592	6
O43765	O43765	220	ENSG00000104969	6449	Small glutamine-rich tetratricopeptide repeat-containing protein alpha	SGTA	7.87542	8.3996	2.49628	0.0244465	0.99909	-3.29643	NaN	11.9153938293457	9.52829742431641	12.7971754074097	NaN	10.5832710266113	12.7699203491211	NaN	NaN	12.3262329101563	NaN	12.9407358169556	12.8587779998779	12.1928472518921	13.420223236084	13.0606451034546	3	3	3	121	121	121	34063	0	38664	778210	8
P13807;P13807-2	P13807;P13807-2	855	ENSG00000104812	2997	Glycogen [starch] synthase, muscle	GYS1	7.8695	7.68336	5.15917	0.00011005	0.0697439	-0.0365611	12.0526695251465	10.0753450393677	10.4122524261475	10.8998851776123	10.9755611419678	10.8941354751587	9.13822078704834	NaN	NaN	NaN	NaN	8.63448429107666	10.3193330764771	10.5431280136108	10.1775436401367	8.81124591827393	1	1	1	15	15	15	83785	12723	22743	607080	9
Q5EBM0;Q5EBM0-4;Q5EBM0-2;Q5EBM0-3	Q5EBM0;Q5EBM0-4	2214	ENSG00000134326	129607	UMP-CMP kinase 2, mitochondrial	CMPK2	7.51347	3.69898	4.22299	0.000710926	0.300366	-1.08779	NaN	NaN	NaN	NaN	NaN	NaN	NaN	NaN	10.808159828186	NaN	NaN	7.6993989944458	11.0482149124146	11.1660375595093	8.11857795715332	10.3432970046997	4	4	4	189	189	189	49447	0	58672	183850	8
Q9BTM9-2;Q9BTM9-3;Q9BTM9	Q9BTM9-2;Q9BTM9-3;Q9BTM9	2820	ENSG00000167118	81605	Ubiquitin-related modifier 1	URM1	7.33737	7.42611	2.26828	0.0382223	0.99909	-3.5849	NaN	12.5709705352783	12.3694610595703	NaN	9.47132968902588	NaN	12.8291282653809	11.030460357666	NaN	NaN	NaN	12.6327228546143	12.1167984008789	10.6868505477905	14.0610332489014	11.0490312576294	3	3	3	308	308	308	15815	0	18174	318640	10
P62253	P62253	1657	ENSG00000132388	7326	Ubiquitin-conjugating enzyme E2 G1;Ubiquitin-conjugating enzyme E2 G1, N-terminally processed	UBE2G1	7.24145	3.73692	2.86228	0.011701	0.99909	-2.82153	NaN	NaN	NaN	NaN	NaN	NaN	NaN	11.7917737960815	NaN	NaN	NaN	11.4459972381592	12.2875394821167	11.4223804473877	12.8430967330933	NaN	1	1	1	106	106	106	19509	0	51567	171420	5
O60739	O60739	258	ENSG00000114784	10289	Eukaryotic translation initiation factor 1b	EIF1B	7.0318	2.92236	2.52488	0.023096	0.99909	-3.25973	NaN	11.5987968444824	NaN	NaN	NaN	NaN	NaN	NaN	NaN	NaN	NaN	11.2067089080811	NaN	NaN	13.048810005188	10.9035053253174	6	2	2	805	31	31	12823	0	97331	79272	3
P07204	P07204	632	ENSG00000178726	7056	Thrombomodulin	THBD	6.87459	2.14831	3.21126	0.00571751	0.99909	-2.36475	NaN	NaN	NaN	NaN	NaN	NaN	NaN	NaN	NaN	NaN	NaN	11.0724000930786	NaN	NaN	12.2423400878906	11.0581951141357	1	1	1	68	68	68	60329	0	195	109570	2
Q96A49	Q96A49	2622	ENSG00000169895	94056	Synapse-associated protein 1	SYAP1	6.73957	5.78503	2.48662	0.0249191	0.99909	-3.3088	NaN	NaN	9.84976482391357	NaN	NaN	NaN	11.9617395401001	NaN	NaN	12.5447225570679	NaN	12.8109531402588	10.4896469116211	11.4301385879517	11.6560230255127	11.8175430297852	5	5	5	188	188	188	39933	0	39055	349270	10
O43447	O43447	199	ENSG00000171960	10465	Peptidyl-prolyl cis-trans isomerase H	PPIH	6.58313	4.56829	3.36958	0.00412259	0.99909	-2.15862	NaN	NaN	NaN	NaN	NaN	NaN	10.5439987182617	9.54446220397949	NaN	NaN	NaN	9.59769916534424	10.544771194458	8.92172145843506	11.7869234085083	12.1530132293701	2	2	2	226	226	226	19208	0	44269	143890	3
Q96M29	Q96M29	2711	ENSG00000153060	146279	Tektin-5	TEKT5	6.48156	3.87249	2.49654	0.0244339	0.99909	-3.2961	NaN	NaN	7.32777690887451	NaN	NaN	NaN	NaN	NaN	NaN	11.1121139526367	NaN	10.7280902862549	10.4853258132935	NaN	10.0857381820679	12.2207412719727	1	1	1	25	25	25	56294	86645	15009	340910	2
P01889;Q31610	P01889	490	ENSG00000234745	3106	HLA class I histocompatibility antigen, B-7 alpha chain	HLA-B	6.43659	9.75797	1.898	0.0767603	0.99909	-4.03099	NaN	13.7052001953125	14.8166341781616	10.1349401473999	NaN	11.1810903549194	12.0648441314697	NaN	13.97190284729	11.0165996551514	NaN	15.8718328475952	11.7533416748047	13.3670053482056	12.5323801040649	15.7117204666138	13	12	1	307	307	39	4046	0	12719	3629800	42
Q86X55;Q86X55-2;Q86X55-1	Q86X55;Q86X55-2;Q86X55-1	2387	ENSG00000142453	10498	Histone-arginine methyltransferase CARM1	CARM1	6.41209	4.56597	2.16985	0.0461833	0.99909	-3.70665	NaN	10.629994392395	NaN	9.42137050628662	NaN	NaN	NaN	NaN	NaN	10.4718780517578	NaN	11.537073135376	NaN	8.96673583984375	11.2317609786987	10.7967700958252	1	1	1	58	58	58	65853	0	38336	238280	6
Q96BY9	Q96BY9	2635	ENSG00000133872	51669	Store-operated calcium entry-associated regulatory factor	SARAF	6.37907	5.41421	2.49257	0.0246267	0.99909	-3.30118	NaN	NaN	NaN	NaN	NaN	9.66231250762939	11.8134202957153	NaN	NaN	10.7214412689209	NaN	10.814022064209	11.3823537826538	12.0342483520508	10.044394493103	10.155198097229	1	1	1	38	38	38	36975	21964	2114	254380	6
Q03426	Q03426	1833	ENSG00000110921	4598	Mevalonate kinase	MVK	6.37692	6.20051	2.17494	0.0457361	0.99909	-3.7004	NaN	NaN	NaN	9.53696632385254	NaN	10.9901752471924	11.7402019500732	NaN	NaN	11.6580333709717	NaN	11.6605310440063	12.522557258606	11.1633977890015	10.6977491378784	9.23861980438232	1	1	1	68	68	68	4245	0	47172	415960	8
P17844;P17844-2	P17844;P17844-2	937	ENSG00000108654	1655	Probable ATP-dependent RNA helicase DDX5	DDX5	6.36969	5.5133	2.37449	0.0310818	0.99909	-3.45151	NaN	NaN	NaN	NaN	NaN	10.119330406189	12.2365818023682	NaN	NaN	10.8859252929688	NaN	12.1796293258667	12.5197591781616	11.9592771530151	8.86018657684326	9.45209693908691	12	8	8	228	163	163	69147	0	15805	751650	19
P41227;P41227-2	P41227;P41227-2	1307	ENSG00000102030	8260	N-alpha-acetyltransferase 10	NAA10	6.30966	2.55747	2.58406	0.020525	0.99909	-3.18352	NaN	NaN	NaN	NaN	9.37118816375732	NaN	NaN	NaN	NaN	NaN	NaN	8.69578552246094	NaN	NaN	11.789981842041	11.062518119812	3	3	3	14	14	14	26458	0	30133	101350	3
Q9H2K0	Q9H2K0	2915	ENSG00000122033	219402	Translation initiation factor IF-3, mitochondrial	MTIF3	6.30519	3.6732	2.43534	0.027578	0.99909	-3.37428	NaN	NaN	NaN	NaN	10.2575054168701	NaN	8.49389553070068	NaN	NaN	NaN	NaN	7.42223310470581	9.30480766296387	NaN	10.8131399154663	12.4796543121338	4	4	4	295	295	295	31725	0	62941	178190	4
O14933;O14933-2	O14933;O14933-2	142	ENSG00000156587	9246	Ubiquitin/ISG15-conjugating enzyme E2 L6	UBE2L6	6.23935	10.08	1.99598	0.0640857	0.99909	-3.91636	NaN	13.4898481369019	13.3616695404053	10.1465682983398	NaN	NaN	12.2433528900146	9.43464946746826	12.4714975357056	12.3931493759155	NaN	16.0783176422119	13.8019104003906	14.7327499389648	17.0154151916504	16.1109924316406	8	8	8	739	739	739	17769	0	26726	2476100	20
Q9NZD4	Q9NZD4	3101	ENSG00000169877	51327	Alpha-hemoglobin-stabilizing protein	AHSP	6.21429	10.6541	1.48348	0.158288	0.99909	-4.47928	15.8819026947021	NaN	NaN	15.8249588012695	14.5271711349487	NaN	14.0086040496826	16.9152030944824	NaN	15.6565370559692	NaN	14.6866102218628	15.6524248123169	14.8693532943726	15.7753791809082	16.668025970459	1	1	1	186	186	186	1184	0	73926	2407200	12
P20042	P20042	975	ENSG00000125977	8894	Eukaryotic translation initiation factor 2 subunit 2	EIF2S2	6.21425	3.71832	2.36263	0.0318123	0.99909	-3.46651	NaN	NaN	NaN	NaN	NaN	9.94523906707764	NaN	9.23828506469727	NaN	NaN	NaN	7.01858949661255	NaN	11.2757167816162	12.2642374038696	9.75099182128906	4	4	4	174	174	174	38388	0	19683	199600	5
Q8TDH9;Q8TDH9-2	Q8TDH9;Q8TDH9-2	2522	ENSG00000188428	63915	Biogenesis of lysosome-related organelles complex 1 subunit 5	BLOC1S5	6.21286	1.94152	3.16721	0.00626122	0.99909	-2.42231	NaN	NaN	NaN	NaN	NaN	NaN	NaN	NaN	NaN	NaN	NaN	11.1192655563354	NaN	NaN	10.6247959136963	9.32023620605469	1	1	1	86	86	86	21609	46055	18402	48870	1
O75400;O75400-2;O75400-3	O75400;O75400-2;O75400-3	302	ENSG00000196504	55660	Pre-mRNA-processing factor 40 homolog A	PRPF40A	6.20942	3.7083	2.45574	0.0264898	0.99909	-3.34828	7.20955085754395	NaN	NaN	NaN	NaN	NaN	10.5380916595459	NaN	NaN	NaN	NaN	10.800576210022	11.9973554611206	10.8483877182007	7.93887376785278	NaN	2	2	2	34	34	34	1088	0	8023	316670	5
Q9Y580	Q9Y580	3350	ENSG00000076053	10179	RNA-binding protein 7	RBM7	6.05041	5.7241	2.29942	0.0359838	0.99909	-3.546	NaN	NaN	7.51451683044434	NaN	NaN	8.50985431671143	11.5531015396118	NaN	NaN	11.101450920105	NaN	11.619119644165	11.4247961044312	11.2197732925415	10.3948917388916	8.24802207946777	1	1	1	68	68	68	30503	0	2519	219520	8
O43866	O43866	232	ENSG00000073754	922	CD5 antigen-like	CD5L	5.99597	6.93662	1.85172	0.0834958	0.99909	-4.08413	NaN	11.8063888549805	12.6153535842896	11.8203382492065	NaN	NaN	NaN	12.3248271942139	10.0571794509888	NaN	NaN	10.3782949447632	10.3841361999512	12.6080465316772	7.89330148696899	11.0980978012085	4	4	4	196	196	196	38087	0	33038	589170	13
P40306	P40306	1293	ENSG00000205220	5699	Proteasome subunit beta type-10	PSMB10	5.9948	9.14927	1.7698	0.0967166	0.99909	-4.17647	15.7706642150879	13.7131719589233	14.4952306747437	15.2653217315674	14.9445743560791	14.4438505172729	NaN	NaN	13.890739440918	NaN	NaN	15.2392253875732	16.2511310577393	NaN	NaN	12.3743600845337	6	6	6	322	322	322	28936	0	59726	3228000	16
Q9BSL1	Q9BSL1	2812	ENSG00000130560	10422	Ubiquitin-associated domain-containing protein 1	UBAC1	5.91116	4.29037	3.14363	0.00657289	0.99909	-2.45314	NaN	NaN	NaN	NaN	NaN	NaN	9.31971740722656	NaN	NaN	10.2253274917603	NaN	10.7548875808716	9.70904922485352	8.86616611480713	10.7949028015137	8.97581958770752	2	2	2	99	99	99	45338	0	7484	157250	10
P09105	P09105	705	ENSG00000086506	3049	Hemoglobin subunit theta-1	HBQ1	5.89821	3.21737	2.05278	0.0576376	0.99909	-3.84867	12.7340536117554	NaN	NaN	NaN	9.25283145904541	NaN	NaN	NaN	NaN	NaN	NaN	NaN	12.9720287322998	8.86328792572021	7.65570974349976	NaN	2	2	2	254	254	254	15508	0	50115	145120	4
Q9NQP4	Q9NQP4	3011	ENSG00000101132	5203	Prefoldin subunit 4	PFDN4	5.8089	7.24017	2.18574	0.0448016	0.99909	-3.68713	NaN	NaN	NaN	NaN	NaN	NaN	15.1897478103638	13.974235534668	NaN	14.2351169586182	NaN	14.8110733032227	13.8545761108398	14.1125211715698	15.2351913452148	14.4302568435669	2	2	2	179	179	179	15314	0	21509	584010	15
O60927	O60927	271	ENSG00000204619;ENSG00000206501;ENSG00000227720;ENSG00000233314;ENSG00000234058;ENSG00000236560;ENSG00000237403;ENSG00000237829	6992	Protein phosphatase 1 regulatory subunit 11	PPP1R11	5.69187	3.00109	2.06648	0.0561739	0.99909	-3.83222	NaN	NaN	NaN	NaN	NaN	NaN	NaN	9.77902984619141	NaN	NaN	NaN	11.6868505477905	NaN	NaN	13.2246799468994	13.3268508911133	1	1	1	135	135	135	13952	25086	21039	120110	3
Q8IWL3	Q8IWL3	2407	ENSG00000100209	150274	Iron-sulfur cluster co-chaperone protein HscB, mitochondrial	HSCB	5.68249	5.55419	2.02566	0.0606391	0.99909	-3.8811	NaN	NaN	NaN	10.073070526123	NaN	NaN	12.3816242218018	NaN	NaN	12.8091249465942	NaN	12.0953969955444	10.6383457183838	10.3446292877197	12.0613708496094	8.4634428024292	5	5	5	306	306	306	27422	0	8583	407800	10
P35659;P35659-2	P35659;P35659-2	1248	ENSG00000124795	7913	Protein DEK	DEK	5.66168	9.79951	2.50633	0.0239637	0.99909	-3.28355	8.07205200195313	11.3648462295532	10.5894641876221	8.97154331207275	8.87011814117432	10.6771907806396	13.0999889373779	9.59542560577393	NaN	12.2738246917725	NaN	12.9536876678467	12.6737947463989	12.7524223327637	12.460916519165	12.4368152618408	3	3	3	12	12	12	42674	0	10353	1136300	16
P51452;P51452-2	P51452;P51452-2	1470	ENSG00000108861	1845	Dual specificity protein phosphatase 3	DUSP3	5.6298	9.48881	2.03142	0.0599904	0.99909	-3.87424	10.7181043624878	11.7391481399536	11.2536697387695	NaN	11.6181564331055	12.3183450698853	13.4809160232544	NaN	NaN	11.4739084243774	8.05745029449463	12.5045461654663	12.7536973953247	12.5118017196655	12.9615039825439	10.4297208786011	5	5	5	362	362	362	20478	0	77493	524270	20
Q8N5M4	Q8N5M4	2456	ENSG00000162222	283237	Tetratricopeptide repeat protein 9C	TTC9C	5.61042	4.59368	1.98617	0.0652634	0.99909	-3.92796	NaN	NaN	NaN	NaN	NaN	NaN	11.6173295974731	NaN	NaN	11.106104850769	NaN	12.7439088821411	NaN	11.115758895874	13.9745941162109	12.9412498474121	2	2	2	246	246	246	20012	0	34986	191940	5
Q96C01	Q96C01	2636	ENSG00000035141	84908	Protein FAM136A	FAM136A	5.56802	5.51067	1.64071	0.121285	0.99909	-4.31707	NaN	NaN	NaN	NaN	9.81912517547607	NaN	NaN	13.0285968780518	NaN	NaN	12.2271347045898	NaN	11.6636915206909	11.7784881591797	15.3706874847412	14.2829437255859	1	1	1	123	123	123	15641	0	6613	914240	4
Q12962	Q12962	1914	ENSG00000166337	6881	Transcription initiation factor TFIID subunit 10	TAF10	5.55658	3.66885	1.74751	0.100618	0.99909	-4.20118	NaN	10.552188873291	NaN	NaN	NaN	NaN	NaN	NaN	10.1832628250122	NaN	NaN	11.6496601104736	NaN	NaN	12.9761161804199	13.3404064178467	2	2	2	206	206	206	21711	0	44379	170150	8
Q14161;Q14161-10;Q14161-2;Q14161-11;Q14161-7;Q14161-6;Q14161-8;Q14161-4;Q14161-5;Q14161-3;Q14161-9	Q14161;Q14161-10;Q14161-2;Q14161-11;Q14161-7;Q14161-6;Q14161-8;Q14161-4;Q14161-5;Q14161-3;Q14161-9	2007	ENSG00000139436	9815	ARF GTPase-activating protein GIT2	GIT2	5.46141	3.01472	2.50163	0.0241882	0.99909	-3.28957	NaN	NaN	NaN	NaN	NaN	NaN	10.4642391204834	NaN	NaN	NaN	NaN	10.1070861816406	9.35146903991699	10.8745203018188	7.43820953369141	NaN	2	2	2	51	51	51	84542	0	47239	177470	8
Q14653;Q14653-5;Q14653-2;Q14653-4	Q14653;Q14653-5;Q14653-2;Q14653-4	2035	ENSG00000126456	3661	Interferon regulatory factor 3	IRF3	5.45919	2.90889	2.65977	0.0176335	0.99909	-3.08553	NaN	NaN	NaN	NaN	NaN	NaN	9.62311363220215	NaN	NaN	NaN	NaN	9.96765899658203	8.19662666320801	NaN	9.84304141998291	8.91175174713135	1	1	1	52	52	52	47219	0	8039	66183	4
P25445;P25445-6	P25445;P25445-6	1076	ENSG00000026103	355	Tumor necrosis factor receptor superfamily member 6	FAS	5.39323	1.68539	3.11726	0.0069397	0.99909	-2.48764	NaN	NaN	NaN	NaN	NaN	NaN	NaN	NaN	NaN	NaN	NaN	8.4784460067749	NaN	NaN	8.78969669342041	9.69802761077881	1	1	1	45	45	45	37732	0	29178	32597	1
Q9Y6K5	Q9Y6K5	3392	ENSG00000111331	4940	2-5-oligoadenylate synthase 3	OAS3	5.29154	3.80601	2.25174	0.0394637	0.99909	-3.60549	NaN	NaN	NaN	NaN	NaN	NaN	NaN	7.81192064285278	9.4073314666748	NaN	NaN	11.0026044845581	12.4276790618896	11.7316160202026	8.51506900787354	NaN	7	7	6	67	67	67	12117	0	13303	599340	10
Q9Y605	Q9Y605	3370	ENSG00000179010	93621	MORF4 family-associated protein 1	MRFAP1	5.2803	2.95975	1.92508	0.0730492	0.99909	-3.99959	NaN	NaN	NaN	NaN	NaN	NaN	NaN	NaN	NaN	NaN	10.4772520065308	NaN	12.8191213607788	11.2657909393311	12.7938470840454	NaN	1	1	1	11	11	11	14649	98127	14411	72863	1
P53582	P53582	1515	ENSG00000164024	23173	Methionine aminopeptidase 1	METAP1	5.26453	4.98612	2.08292	0.0544631	0.99909	-3.81243	NaN	NaN	NaN	NaN	NaN	9.5713357925415	11.6947498321533	NaN	NaN	10.2472152709961	NaN	10.1574735641479	10.584210395813	10.2735624313354	9.60982513427734	7.63952159881592	1	1	1	39	39	39	43215	0	35085	244490	4
Q9Y6M1;Q9Y6M1-1	Q9Y6M1;Q9Y6M1-1	3393	ENSG00000073792	10644	Insulin-like growth factor 2 mRNA-binding protein 2	IGF2BP2	5.24137	4.32312	1.89571	0.0770823	0.99909	-4.03364	NaN	NaN	NaN	NaN	NaN	NaN	12.8884201049805	8.59309196472168	NaN	NaN	NaN	9.48703575134277	NaN	13.3233366012573	14.1063995361328	10.7715721130371	1	1	1	43	43	43	66121	54612	1698	1073000	3
P05161	P05161	586	ENSG00000187608	9636	Ubiquitin-like protein ISG15	ISG15	5.22191	9.34558	1.78914	0.0934377	0.99909	-4.15486	NaN	NaN	10.8228893280029	NaN	NaN	11.2789716720581	11.143702507019	12.3793516159058	15.2101764678955	NaN	11.9257402420044	13.3933906555176	16.1774196624756	16.9901485443115	15.7122583389282	14.4952926635742	8	8	8	552	552	552	17887	0	8072	4146200	28
P53367;P53367-2;P53367-3	P53367;P53367-2	1512	ENSG00000164144	27236	Arfaptin-1	ARFIP1	5.21645	7.50903	1.69839	0.109707	0.99909	-4.25502	NaN	9.5172758102417	NaN	NaN	NaN	NaN	15.1340255737305	NaN	11.9994010925293	15.1390314102173	NaN	14.808310508728	9.78643321990967	13.0889701843262	14.5927486419678	16.0782337188721	6	6	5	33	33	265	41738	0	80864	4181100	9
P84095	P84095	1774	ENSG00000177105	391	Rho-related GTP-binding protein RhoG	RHOG	5.18454	5.23946	1.61846	0.126023	0.99909	-4.34066	NaN	NaN	NaN	NaN	NaN	9.22807312011719	12.2289085388184	12.1113967895508	NaN	NaN	NaN	12.31955909729	12.8764781951904	12.7647476196289	12.3022394180298	NaN	2	2	2	162	162	162	21308	0	4057	379130	8
Q9HAB8;Q9HAB8-2	Q9HAB8;Q9HAB8-2	2958	ENSG00000127125	79717	Phosphopantothenate--cysteine ligase	PPCS	5.18142	3.19277	1.77785	0.0953401	0.99909	-4.16749	11.3814344406128	NaN	NaN	NaN	13.7958364486694	NaN	NaN	NaN	NaN	NaN	NaN	NaN	10.2660837173462	7.5919337272644	8.04908561706543	NaN	2	2	2	141	141	141	34005	0	21429	334420	3
Q15102	Q15102	2074	ENSG00000079462	5050	Platelet-activating factor acetylhydrolase IB subunit gamma	PAFAH1B3	5.16669	7.03948	1.79171	0.0930109	0.99909	-4.15199	NaN	10.4592266082764	NaN	10.9721183776855	NaN	NaN	11.28932762146	10.1400632858276	NaN	11.2540245056152	NaN	12.9613771438599	10.0621814727783	11.5337190628052	12.0562648773193	11.9033174514771	3	3	3	221	221	221	25734	0	88046	473420	11
Q8TCC3;Q8TCC3-2	Q8TCC3;Q8TCC3-2	2513	ENSG00000185414	51263	39S ribosomal protein L30, mitochondrial	MRPL30	5.06825	4.41994	1.82746	0.0872337	0.99909	-4.11171	NaN	NaN	NaN	NaN	NaN	NaN	NaN	11.9438695907593	10.7450017929077	NaN	NaN	11.900074005127	10.0637998580933	NaN	13.6537408828735	12.4124908447266	1	1	1	106	106	106	18546	0	72762	231100	4
Q9HC52	Q9HC52	2977	ENSG00000141570	57332	Chromobox protein homolog 8	CBX8	5.04469	2.77711	2.51784	0.0234217	0.99909	-3.26877	NaN	NaN	NaN	NaN	NaN	NaN	9.60510921478271	NaN	NaN	NaN	NaN	8.26547431945801	9.18556976318359	9.65397357940674	7.72355842590332	NaN	1	1	1	46	46	46	43395	0	31327	56402	2
Q4G0J3;Q4G0J3-2;Q4G0J3-3	Q4G0J3;Q4G0J3-2;Q4G0J3-3	2186	ENSG00000174720	51574	La-related protein 7	LARP7	5.01379	3.25094	2.16029	0.0470331	0.99909	-3.71837	NaN	NaN	7.3888783454895	NaN	NaN	NaN	9.77863597869873	NaN	NaN	NaN	NaN	10.0169477462769	9.4970531463623	8.64821338653564	6.68537950515747	NaN	3	3	3	69	69	69	66898	0	44596	92644	5
Q9UEW3;Q9UEW3-2	Q9UEW3;Q9UEW3-2	3166	ENSG00000019169	8685	Macrophage receptor MARCO	MARCO	4.99855	8.69546	1.63619	0.122235	0.99909	-4.32188	NaN	11.5256185531616	12.2109146118164	11.2004699707031	10.464750289917	NaN	12.2031335830688	11.823447227478	NaN	10.3398504257202	NaN	13.3016395568848	11.2482833862305	9.89035511016846	12.5476179122925	12.3712863922119	2	2	2	52	52	52	52657	0	33923	1238100	14
Q9H2H8;Q9H2H8-2	Q9H2H8;Q9H2H8-2	2914	ENSG00000240344	53938	Peptidyl-prolyl cis-trans isomerase-like 3	PPIL3	4.97764	9.21981	1.5276	0.147053	0.99909	-4.43483	11.0268688201904	12.281379699707	12.527868270874	NaN	12.8583889007568	NaN	NaN	11.3177518844604	12.2892408370972	13.3601608276367	NaN	11.9387340545654	11.3034381866455	11.5095272064209	13.878529548645	13.2251472473145	3	3	3	273	273	273	18154	0	65863	797220	10
Q96C90;P53671-3	Q96C90;P53671-3	2641	ENSG00000173457;ENSG00000182541	26472	Protein phosphatase 1 regulatory subunit 14B	PPP1R14B	4.94865	2.91928	1.79741	0.0920666	0.99909	-4.14559	NaN	NaN	NaN	NaN	NaN	NaN	10.9826374053955	NaN	NaN	NaN	NaN	11.433012008667	NaN	NaN	10.4302434921265	13.8626375198364	2	2	2	306	306	306	15911	0	22316	126380	2
Q99805	Q99805	2772	ENSG00000125304	9375	Transmembrane 9 superfamily member 2	TM9SF2	4.92449	6.51881	1.91036	0.0750465	0.99909	-4.01669	NaN	NaN	NaN	8.94637966156006	NaN	NaN	12.3139886856079	11.1522846221924	NaN	11.8998098373413	NaN	13.4008798599243	12.1680765151978	11.7334394454956	11.5775232315063	11.1085901260376	1	1	1	32	32	32	75775	0	22447	715390	8
P23497;P23497-4;P23497-2;P23497-7;P23497-6;P23497-5;P23497-3;Q9H930;Q9H930-3;Q9H930-1;Q9H930-2	P23497;P23497-4;P23497-2;P23497-7;P23497-6;P23497-5;P23497-3	1053	ENSG00000067066	6672	Nuclear autoantigen Sp-100	SP100	4.91986	6.30836	1.99655	0.0640183	0.99909	-3.91569	NaN	NaN	NaN	7.51317501068115	NaN	NaN	12.2954530715942	9.78940296173096	NaN	12.3257551193237	NaN	13.5285758972168	11.7209281921387	10.1815252304077	12.3154897689819	11.2633867263794	4	4	4	84	84	84	10042	0	4083	1335200	21
Q9NRY5	Q9NRY5	3034	ENSG00000055147	10827	Protein FAM114A2	FAM114A2	4.91753	5.52466	2.34233	0.0330991	0.99909	-3.4921	NaN	NaN	NaN	NaN	6.51289033889771	NaN	10.5312843322754	NaN	8.53939151763916	9.5763521194458	NaN	12.016321182251	9.54728031158447	9.44424915313721	10.9711847305298	11.2556190490723	3	3	3	111	111	111	55468	0	49143	395150	7
Q9Y6X5	Q9Y6X5	3398	ENSG00000001561	22875	Bis(5-adenosyl)-triphosphatase ENPP4	ENPP4	4.90521	5.76173	2.09573	0.0531625	0.99909	-3.79695	NaN	NaN	NaN	NaN	8.20584201812744	NaN	10.2103061676025	11.1133518218994	NaN	8.40424728393555	NaN	12.0084638595581	11.4415435791016	11.3567819595337	12.0047121047974	7.44244575500488	2	2	2	64	64	64	51641	0	85451	321150	9
Q16851	Q16851	2163	ENSG00000169764	7360	UTP--glucose-1-phosphate uridylyltransferase	UGP2	4.89471	7.26844	1.67853	0.113581	0.99909	-4.27654	18.1445980072021	19.0124454498291	19.2498226165771	16.6957454681396	17.5173778533936	17.2723026275635	18.3438186645508	16.8924961090088	18.8553791046143	18.1998825073242	17.1037998199463	17.9080638885498	18.6073665618896	19.0403804779053	18.1007747650146	18.2565402984619	37	37	4	665	665	65	5694	0	32331	141220000	491
Q16851-2	Q16851-2	2164	ENSG00000169764	7360	UTP--glucose-1-phosphate uridylyltransferase	UGP2	4.89471	7.26844	1.67853	0.113581	0.99909	-4.27654	NaN	NaN	NaN	8.73399829864502	9.79916858673096	NaN	13.5529088973999	9.60149192810059	NaN	13.4897222518921	NaN	12.9875478744507	11.0009155273438	11.7754459381104	11.9268522262573	13.4269199371338	35	2	2	658	44	44	55676	0	45392	1463300	28
P04179;P04179-4;P04179-2	P04179;P04179-4;P04179-2	553	ENSG00000112096	6648	Superoxide dismutase [Mn], mitochondrial	SOD2	4.89258	5.76041	2.19262	0.044215	0.99909	-3.67866	14.7811031341553	20.0806980133057	18.4388008117676	17.4846343994141	16.4993171691895	15.9298820495605	19.9206352233887	18.7395820617676	18.534158706665	19.5664215087891	19.7831363677979	19.2735767364502	17.1485767364502	17.8574466705322	19.938907623291	19.319019317627	16	16	6	869	869	342	2475	0	32331	87944000	326
P04179-3	P04179-3	554	ENSG00000112096	6648	Superoxide dismutase [Mn], mitochondrial	SOD2	4.89258	5.76041	2.19262	0.044215	0.99909	-3.67866	NaN	NaN	NaN	NaN	NaN	NaN	13.0172080993652	9.83300113677979	NaN	NaN	11.0016193389893	13.1737241744995	11.0871315002441	10.5614786148071	14.1710987091064	9.32129669189453	11	1	1	846	123	123	18262	0	15041	389400	8
Q9NV96;Q9NV96-2;Q9NV96-3	Q9NV96;Q9NV96-2;Q9NV96-3	3057	ENSG00000112697	55754	Cell cycle control protein 50A	TMEM30A	4.87679	4.05878	1.90933	0.0751871	0.99909	-4.01788	NaN	NaN	NaN	NaN	NaN	NaN	10.5115547180176	NaN	NaN	9.76669406890869	NaN	12.0882911682129	12.4126758575439	11.5694284439087	8.59178447723389	NaN	1	1	1	42	42	42	40683	0	27352	249000	9
O60488;O60488-2	O60488;O60488-2	247	ENSG00000068366	2182	Long-chain-fatty-acid--CoA ligase 4	ACSL4	4.8564	7.23683	1.70211	0.108996	0.99909	-4.25098	NaN	9.60507202148438	10.3984231948853	8.42626476287842	NaN	NaN	10.2196521759033	NaN	10.3630399703979	10.9560861587524	NaN	12.8556671142578	13.8933019638062	7.66533613204956	11.6300849914551	9.77640056610107	11	11	10	25	25	25	79187	0	31274	1184600	19
Q96EE3-1;Q96EE3	Q96EE3-1;Q96EE3	2657	ENSG00000085415	81929	Nucleoporin SEH1	SEH1L	4.8392	6.07763	1.69727	0.109922	0.99909	-4.25623	NaN	9.57487773895264	10.35071849823	9.95894432067871	NaN	NaN	11.0400838851929	NaN	NaN	10.5407094955444	NaN	10.7911624908447	8.98683738708496	8.69571590423584	9.50255298614502	7.80051183700562	2	2	2	33	33	33	46578	0	71317	236930	11
Q16527	Q16527	2136	ENSG00000175183	1466	Cysteine and glycine-rich protein 2	CSRP2	4.83683	3.10828	1.63128	0.123275	0.99909	-4.3271	NaN	NaN	NaN	NaN	NaN	NaN	NaN	NaN	12.77414894104	NaN	NaN	10.5887145996094	NaN	NaN	14.1850299835205	12.1845655441284	2	2	2	187	187	187	20954	4	18787	350090	2
Q14126	Q14126	2001	ENSG00000046604	1829	Desmoglein-2	DSG2	4.81926	6.02293	1.93935	0.0711586	0.99909	-3.98295	NaN	8.868483543396	NaN	NaN	NaN	8.63375854492188	7.27547264099121	7.67143487930298	NaN	12.4372577667236	NaN	10.7700853347778	10.5520925521851	10.083080291748	9.75698947906494	10.3182039260864	6	6	6	114	114	114	12229	0	22086	609220	8
Q7Z5R6	Q7Z5R6	2359	ENSG00000077420	54518	Amyloid beta A4 precursor protein-binding family B member 1-interacting protein	APBB1IP	4.79967	3.99355	1.9033	0.0760216	0.99909	-4.02487	NaN	NaN	NaN	NaN	NaN	NaN	11.2320013046265	NaN	8.71719646453857	NaN	NaN	11.4875383377075	12.2485799789429	11.4784660339355	8.73298168182373	NaN	2	2	2	6	6	6	73182	0	77303	290700	8
Q15599;Q15599-2;Q15599-3	Q15599;Q15599-2;Q15599-3	2110	ENSG00000065054	9351	Na(+)/H(+) exchange regulatory cofactor NHE-RF2	SLC9A3R2	4.78045	6.43101	1.34347	0.198742	0.99909	-4.61428	NaN	12.0157985687256	12.550121307373	10.643946647644	NaN	NaN	9.68751525878906	NaN	NaN	12.2045097351074	NaN	11.8342342376709	9.25995540618896	NaN	12.2922067642212	12.4078788757324	4	4	4	122	122	122	37413	0	85501	607950	16
Q8TCS8	Q8TCS8	2516	ENSG00000138035	87178	Polyribonucleotide nucleotidyltransferase 1, mitochondrial	PNPT1	4.77891	6.35681	1.99318	0.0644192	0.99909	-3.91967	NaN	9.00615787506104	NaN	6.81224155426025	NaN	9.15994739532471	9.03809642791748	NaN	7.85549163818359	9.52442455291748	NaN	9.78997421264648	9.99647331237793	10.0675687789917	10.8884391784668	9.57010269165039	2	2	2	38	38	38	8595	0	45484	349780	7
O14657	O14657	124	ENSG00000136816	27348	Torsin-1B	TOR1B	4.75994	5.05396	2.33192	0.0337782	0.99909	-3.5052	NaN	NaN	8.06834888458252	NaN	NaN	NaN	7.38853406906128	NaN	7.4224853515625	9.68664073944092	NaN	9.96881103515625	10.7258777618408	10.2131042480469	9.53756809234619	7.85199880599976	1	1	1	39	39	39	37978	48751	17583	106900	5
Q8NB16;Q8NB16-2	Q8NB16;Q8NB16-2	2468	ENSG00000168404	197259	Mixed lineage kinase domain-like protein	MLKL	4.70156	1.46924	3.05492	0.0078889	0.99909	-2.56927	NaN	NaN	NaN	NaN	NaN	NaN	NaN	NaN	NaN	NaN	NaN	8.20359230041504	NaN	NaN	7.55435848236084	7.74986934661865	1	1	1	23	23	23	54478	31143	20191	16753	1
Q5UCC4;Q5UCC4-2	Q5UCC4;Q5UCC4-2	2246	ENSG00000161671	284361	ER membrane protein complex subunit 10	EMC10	4.70093	6.92313	1.23082	0.23701	0.99909	-4.71574	NaN	12.3849992752075	12.423378944397	12.2338895797729	NaN	NaN	NaN	NaN	12.371395111084	12.7401390075684	NaN	12.765700340271	10.735894203186	NaN	11.6535167694092	13.4610958099365	1	1	1	65	65	65	27347	0	24178	407740	9
P55265;P55265-5;P55265-4;P55265-3;P55265-2	P55265;P55265-5;P55265-4;P55265-3;P55265-2	1558	ENSG00000160710	103	Double-stranded RNA-specific adenosine deaminase	ADAR	4.67772	7.34669	1.84709	0.0841975	0.99909	-4.0894	NaN	7.38093709945679	7.94345235824585	7.71822452545166	NaN	8.95959663391113	11.3920488357544	NaN	8.89572715759277	10.7903480529785	NaN	12.5703296661377	11.6922235488892	11.5166845321655	9.97828102111816	8.70918750762939	10	10	10	116	116	116	13606	0	10734	1366500	34
Q8N9W4;Q8N9W4-2;Q8N9W4-1	Q8N9W4;Q8N9W4-2;Q8N9W4-1	2467	ENSG00000174450	283685	Golgin subfamily A member 6-like protein 2	GOLGA6L2	4.67399	5.96203	1.30614	0.210834	0.99909	-4.64863	NaN	NaN	NaN	10.2198944091797	NaN	11.3958015441895	12.8520421981812	12.3513813018799	NaN	NaN	NaN	13.8054418563843	10.0433006286621	12.5417737960815	NaN	12.1828594207764	1	1	1	18	18	18	10061	97807	14157	1402200	4
P01111	P01111	467	ENSG00000213281	4893	GTPase NRas	NRAS	4.67329	5.36566	2.37035	0.0313353	0.99909	-3.45676	NaN	NaN	NaN	NaN	NaN	NaN	11.1938953399658	10.0273532867432	NaN	10.0208406448364	NaN	11.155198097229	10.7474374771118	11.4455842971802	11.0191736221313	10.2411489486694	3	1	1	265	69	69	21229	0	51106	144990	5
P42224;P42224-2	P42224;P42224-2	1317	ENSG00000115415	6772	Signal transducer and activator of transcription 1-alpha/beta	STAT1	4.67241	9.94534	1.65773	0.117764	0.99909	-4.2989	NaN	10.7729740142822	12.8604278564453	11.1185522079468	NaN	9.20674610137939	12.9949722290039	8.56208992004395	12.4730463027954	11.8722515106201	NaN	14.335599899292	14.2579030990601	14.4010124206543	13.0819330215454	13.1879549026489	15	15	15	276	276	276	87334	0	32331	4285300	67
Q9UIL1;Q9UIL1-3;Q9UIL1-2	Q9UIL1;Q9UIL1-3;Q9UIL1-2	3207	ENSG00000153130	60592	Short coiled-coil protein	SCOC	4.6626	7.80247	1.36759	0.191228	0.99909	-4.5917	NaN	13.095067024231	13.4218015670776	NaN	NaN	NaN	12.6190280914307	NaN	13.5363683700562	11.3493919372559	NaN	12.7023029327393	12.4272603988647	11.6456136703491	13.0789175033569	10.9636907577515	2	2	2	157	157	157	18045	0	75293	465720	12
P19525;P19525-2	P19525;P19525-2	966	ENSG00000055332	5610	Interferon-induced, double-stranded RNA-activated protein kinase	EIF2AK2	4.65715	9.40522	1.86896	0.0809277	0.99909	-4.06442	NaN	7.72894096374512	10.5099725723267	8.0445032119751	NaN	7.79428577423096	13.0004224777222	11.643946647644	11.2632102966309	10.6524868011475	NaN	13.9119539260864	14.6355476379395	15.1637287139893	14.4059391021729	11.7286434173584	9	9	9	267	267	267	62094	0	19164	2526100	39
Q9HD42	Q9HD42	2988	ENSG00000131165	5119	Charged multivesicular body protein 1a	CHMP1A	4.64553	2.90806	1.69282	0.110783	0.99909	-4.26107	NaN	NaN	NaN	NaN	NaN	NaN	NaN	11.6506481170654	NaN	NaN	NaN	NaN	11.9291105270386	11.6955327987671	11.2536697387695	NaN	1	1	1	77	77	77	21703	0	31222	115860	3
O00182;O00182-3;O00182-2;O00182-6	O00182;O00182-3;O00182-2;O00182-6	76	ENSG00000168961	3965	Galectin-9	LGALS9	4.61871	5.29415	2.07846	0.0549221	0.99909	-3.8178	NaN	NaN	8.92881488800049	NaN	NaN	NaN	9.50517654418945	8.49397563934326	NaN	8.34287452697754	NaN	11.7608442306519	7.34553813934326	9.73182773590088	11.2808284759521	9.31655311584473	2	2	2	45	45	45	39518	0	52447	152130	7
Q9UBC2;Q9UBC2-2;Q9UBC2-4;Q9UBC2-3	Q9UBC2;Q9UBC2-2;Q9UBC2-4;Q9UBC2-3	3141	ENSG00000127527	58513	Epidermal growth factor receptor substrate 15-like 1	EPS15L1	4.60984	1.94002	2.38996	0.0301534	0.99909	-3.43194	NaN	NaN	7.9910683631897	NaN	NaN	NaN	NaN	NaN	NaN	NaN	NaN	8.3644847869873	7.96566867828369	NaN	6.7190465927124	NaN	2	2	2	54	54	54	94254	0	75009	46028	3
Q92982	Q92982	2599	ENSG00000131669	4814	Ninjurin-1	NINJ1	4.60453	2.68334	1.82363	0.0878366	0.99909	-4.11605	NaN	NaN	NaN	NaN	NaN	NaN	NaN	NaN	NaN	9.95541763305664	NaN	12.2640609741211	10.0606956481934	10.6532926559448	NaN	NaN	1	1	1	132	132	132	16345	0	2128	51540	3
Q96EV8;Q96EV8-2	Q96EV8;Q96EV8-2	2664	ENSG00000047579	84062	Dysbindin	DTNBP1	4.59527	4.26551	1.70326	0.108776	0.99909	-4.24972	NaN	NaN	NaN	NaN	NaN	NaN	12.2902488708496	NaN	NaN	10.3456268310547	NaN	12.5435876846313	11.0633955001831	10.8806552886963	11.1245737075806	NaN	1	1	1	6	6	6	39493	0	28426	203920	5
Q9UKS6	Q9UKS6	3226	ENSG00000165912	29763	Protein kinase C and casein kinase substrate in neurons protein 3	PACSIN3	4.57663	8.25607	1.5647	0.138133	0.99909	-4.39681	9.65772914886475	10.3621625900269	9.005539894104	NaN	10.4246912002563	NaN	11.3905448913574	NaN	10.4894466400146	13.0019187927246	NaN	12.1493663787842	8.98626899719238	10.4143676757813	13.6331090927124	12.5819540023804	7	7	7	255	255	255	48486	0	19959	873360	20
P51580	P51580	1476	ENSG00000137364	7172	Thiopurine S-methyltransferase	TPMT	4.54176	7.48459	1.51124	0.151139	0.99909	-4.45142	NaN	NaN	8.43566989898682	NaN	NaN	10.2769384384155	13.843822479248	NaN	13.2310562133789	12.0911045074463	NaN	13.4304523468018	12.5642929077148	12.1892070770264	10.8292474746704	12.8615713119507	2	2	2	131	131	131	2818	0	65554	858150	10
A3KMH1;A3KMH1-3;A3KMH1-2	A3KMH1;A3KMH1-3;A3KMH1-2	15	ENSG00000102763	23078	von Willebrand factor A domain-containing protein 8	VWA8	4.54102	4.41916	2.53748	0.0225244	0.99909	-3.24354	NaN	5.38394594192505	NaN	NaN	NaN	NaN	6.17398691177368	NaN	6.73118305206299	8.40360832214355	NaN	7.34145212173462	8.40360832214355	9.59354019165039	6.611083984375	12.0642042160034	2	2	2	15	15	15	21482	0	37604	689570	2
P17096;P17096-3	P17096;P17096-3	923	ENSG00000137309	3159	High mobility group protein HMG-I/HMG-Y	HMGA1	4.5348	6.29667	1.00286	0.331552	0.99909	-4.89939	13.4318895339966	13.9526500701904	NaN	NaN	NaN	NaN	NaN	12.7646646499634	NaN	NaN	12.5793867111206	13.2177457809448	NaN	NaN	18.4743309020996	16.3259906768799	2	2	2	234	234	234	11676	0	46599	2975100	11
Q99614	Q99614	2757	ENSG00000113312	7265	Tetratricopeptide repeat protein 1	TTC1	4.52674	4.74139	1.53933	0.144183	0.99909	-4.42288	NaN	NaN	NaN	NaN	8.57644653320313	NaN	11.1669788360596	NaN	NaN	11.1590509414673	NaN	11.0397415161133	10.2603311538696	NaN	11.6337223052979	12.0259351730347	3	3	3	158	158	158	33526	0	11623	250360	4
Q16890;Q16890-5;Q16890-4;Q16890-3;Q16890-2	Q16890;Q16890-5;Q16890-4;Q16890-3;Q16890-2	2168	ENSG00000111907	7164	Tumor protein D53	TPD52L1	4.51211	7.71289	1.40006	0.18148	0.99909	-4.56085	NaN	NaN	9.80959129333496	NaN	NaN	12.2529020309448	13.8682441711426	NaN	11.7782411575317	13.7451486587524	NaN	13.0859203338623	11.9863042831421	13.0612363815308	10.5645303726196	13.2541723251343	4	4	4	284	284	284	22449	0	16629	564480	11
P11168;P11168-2	P11168;P11168-2	789	ENSG00000163581	6514	Solute carrier family 2, facilitated glucose transporter member 2	SLC2A2	4.50352	4.4504	1.23709	0.234737	0.99909	-4.71027	NaN	13.4654388427734	NaN	9.74463176727295	NaN	NaN	NaN	NaN	NaN	12.7393589019775	NaN	9.59512710571289	NaN	NaN	12.3532295227051	13.3086233139038	4	4	4	44	44	44	57489	0	18592	457070	6
Q8TD19	Q8TD19	2517	ENSG00000119638	91754	Serine/threonine-protein kinase Nek9	NEK9	4.49626	5.58851	1.91875	0.0739014	0.99909	-4.00695	NaN	NaN	NaN	NaN	NaN	8.68541431427002	10.5453510284424	8.13765716552734	NaN	10.4416990280151	NaN	10.6646251678467	9.9323034286499	9.8832540512085	8.02414226531982	13.1016969680786	1	1	1	14	14	14	10717	0	8537	760170	6
P07738	P07738	652	ENSG00000172331	669	Bisphosphoglycerate mutase	BPGM	4.46408	8.05382	1.60496	0.128976	0.99909	-4.35487	10.7236604690552	9.15144824981689	10.0378217697144	11.2758331298828	10.1894540786743	8.7653694152832	NaN	10.9849166870117	12.2136211395264	NaN	NaN	11.1612577438354	13.3150081634521	11.8184223175049	NaN	9.22426700592041	8	8	8	494	494	494	30005	0	20159	432050	19
O43716	O43716	217	ENSG00000257218	283459	Glutamyl-tRNA(Gln) amidotransferase subunit C, mitochondrial	GATC	4.46331	8.66176	1.41971	0.175781	0.99909	-4.54193	NaN	12.7675228118896	11.5168323516846	11.2802486419678	NaN	11.11354637146	11.9627151489258	NaN	10.8826427459717	11.9513578414917	NaN	12.9982204437256	8.68912410736084	10.099479675293	13.2121925354004	12.1142301559448	4	4	4	397	397	397	15086	0	41334	432550	12
P35222	P35222	1225	ENSG00000168036	1499	Catenin beta-1	CTNNB1	4.42134	5.23809	1.42648	0.17385	0.99909	-4.53537	7.65047740936279	NaN	NaN	NaN	NaN	9.43103790283203	11.2524881362915	NaN	NaN	11.0581274032593	NaN	12.2728052139282	11.6022815704346	10.7434883117676	9.79876327514648	NaN	3	3	3	99	99	99	85496	0	61571	677290	11
O75995	O75995	344	ENSG00000122122	54440	SAM and SH3 domain-containing protein 3	SASH3	4.41631	2.76998	1.68202	0.112893	0.99909	-4.27277	NaN	NaN	NaN	NaN	NaN	NaN	11.1190710067749	NaN	NaN	NaN	NaN	11.6243381500244	NaN	NaN	10.3688335418701	11.2074413299561	1	1	1	47	47	47	41595	48706	17404	117890	3
Q9BZQ6;Q9BZQ6-2	Q9BZQ6;Q9BZQ6-2	2875	ENSG00000116406	80267	ER degradation-enhancing alpha-mannosidase-like protein 3	EDEM3	4.39627	10.0226	2.12999	0.0498233	0.99909	-3.75536	11.2964000701904	5.98119068145752	7.81896543502808	12.1338491439819	10.9093685150146	8.47277164459229	10.0536546707153	13.2619333267212	8.77422714233398	8.79383087158203	NaN	14.3960027694702	9.45828342437744	10.8617076873779	14.4602003097534	13.6887969970703	3	3	3	43	43	43	10466	0	45524	3492100	7
P46937;P46937-2;P46937-3;P46937-5;P46937-6;P46937-7;P46937-8;P46937-9	P46937;P46937-2;P46937-3;P46937-5;P46937-6;P46937-7;P46937-8;P46937-9	1362	ENSG00000137693	10413	Transcriptional coactivator YAP1	YAP1	4.39489	2.56468	1.81544	0.0891388	0.99909	-4.1253	NaN	NaN	NaN	NaN	NaN	NaN	NaN	NaN	9.53019142150879	NaN	NaN	11.6976623535156	NaN	NaN	9.68650054931641	10.1204967498779	1	1	1	73	73	73	54461	0	17422	101970	3
Q9UBM7	Q9UBM7	3146	ENSG00000172893	1717	7-dehydrocholesterol reductase	DHCR7	4.38501	2.61851	1.75126	0.0999521	0.99909	-4.19704	NaN	NaN	NaN	NaN	NaN	NaN	9.98555755615234	NaN	NaN	NaN	NaN	11.4062051773071	8.45881652832031	NaN	12.0455894470215	NaN	2	2	2	78	78	78	54489	0	41598	99686	2
P62312	P62312	1668	ENSG00000164167	11157	U6 snRNA-associated Sm-like protein LSm6	LSM6	4.36748	11.0002	1.7519	0.0998392	0.99909	-4.19633	14.2806978225708	13.9805860519409	12.9211902618408	12.8614549636841	13.9169054031372	10.184627532959	NaN	13.2056255340576	NaN	11.8323755264282	12.97190284729	11.2543792724609	12.4010391235352	9.20109462738037	14.6476268768311	12.3431577682495	2	2	2	225	225	225	91275	0	13093	641640	12
O00505	O00505	102	ENSG00000102753	3839	Importin subunit alpha-4	KPNA3	4.36708	5.74384	1.76781	0.0970581	0.99909	-4.17867	NaN	NaN	NaN	10.4301385879517	NaN	NaN	11.2239408493042	NaN	10.1405744552612	8.45343494415283	NaN	11.7539691925049	10.6944446563721	9.41466426849365	9.92262935638428	9.86763381958008	4	4	2	161	161	104	5781	0	156	220130	6
Q5JTV8;Q5JTV8-2;Q5JTV8-3	Q5JTV8;Q5JTV8-2;Q5JTV8-3	2224	ENSG00000143337	26092	Torsin-1A-interacting protein 1	TOR1AIP1	4.35038	4.04617	1.71724	0.106138	0.99909	-4.23447	NaN	NaN	NaN	NaN	NaN	7.85124921798706	10.1848754882813	NaN	7.38292646408081	NaN	NaN	10.9513578414917	9.96468734741211	10.0002813339233	8.403395652771	NaN	1	1	1	38	38	38	66248	0	13339	188930	8
O43414;O43414-3;O43414-2	O43414;O43414-3;O43414-2	198	ENSG00000117419	79033	ERI1 exoribonuclease 3	ERI3	4.3419	5.6669	2.02111	0.0611564	0.99909	-3.88652	NaN	NaN	NaN	NaN	NaN	NaN	11.9521951675415	NaN	11.6085786819458	10.9196825027466	NaN	11.6691513061523	11.482102394104	11.3583765029907	10.9739122390747	10.7064094543457	2	2	2	11	11	11	37238	4576	17867	343160	3
Q9UBW5;Q9UBW5-2;Q9UBW5-3	Q9UBW5;Q9UBW5-2;Q9UBW5-3	3158	ENSG00000110934	51411	Bridging integrator 2	BIN2	4.33321	8.13837	1.57126	0.136605	0.99909	-4.39002	8.6931734085083	11.854829788208	NaN	NaN	NaN	NaN	10.3985300064087	14.481294631958	9.20097255706787	9.91911697387695	NaN	11.756890296936	15.4187088012695	14.2231721878052	13.5724630355835	10.6947059631348	3	3	3	99	99	99	61874	0	36569	2643000	3
Q7L266	Q7L266	2336	ENSG00000162174	80150	Isoaspartyl peptidase/L-asparaginase;Isoaspartyl peptidase/L-asparaginase alpha chain;Isoaspartyl peptidase/L-asparaginase beta chain	ASRGL1	4.31269	3.02341	1.47428	0.16072	0.99909	-4.48844	NaN	NaN	NaN	NaN	NaN	NaN	NaN	NaN	NaN	13.4055404663086	NaN	13.1225366592407	NaN	NaN	11.2241220474243	10.6223268508911	2	2	2	114	114	114	32054	0	57561	308590	4
P50226	P50226	1442	ENSG00000197165	6799	Sulfotransferase 1A2	SULT1A2	4.25882	7.93962	1.47724	0.159934	0.99909	-4.48549	NaN	11.8797750473022	12.0641031265259	9.65288066864014	NaN	9.14486217498779	9.60521984100342	NaN	10.2447204589844	11.6491212844849	NaN	8.51044750213623	10.851749420166	11.7566394805908	9.97842407226563	11.6959238052368	13	4	4	593	20	20	34309	0	64149	492500	10
Q66K74;Q66K74-2	Q66K74;Q66K74-2	2259	ENSG00000130479	55201	Microtubule-associated protein 1S;MAP1S heavy chain;MAP1S light chain	MAP1S	4.25874	4.21283	1.62535	0.124539	0.99909	-4.33337	NaN	NaN	NaN	NaN	NaN	7.26387929916382	10.1835117340088	NaN	NaN	9.24031448364258	NaN	11.7740459442139	10.2340993881226	10.1322431564331	8.57712650299072	NaN	3	3	3	44	44	44	11221	0	11644	292760	10
P08631;P08631-3;P08631-2;P08631-4	P08631;P08631-3;P08631-2;P08631-4	691	ENSG00000101336	3055	Tyrosine-protein kinase HCK	HCK	4.25767	2.95322	1.50812	0.151928	0.99909	-4.45456	NaN	NaN	NaN	NaN	NaN	13.7035789489746	NaN	6.1298189163208	NaN	NaN	NaN	9.64652252197266	9.44573879241943	NaN	8.32589054107666	NaN	1	1	1	29	29	29	59599	32755	26329	441690	1
P49721	P49721	1422	ENSG00000126067	5690	Proteasome subunit beta type-2	PSMB2	4.23268	9.37756	1.08127	0.296356	0.99909	-4.83967	NaN	15.4498252868652	15.4763031005859	12.4811182022095	NaN	NaN	13.4177207946777	NaN	15.5112895965576	13.8061466217041	NaN	12.0363111495972	12.6571397781372	11.9818172454834	13.4531421661377	13.7701473236084	8	8	7	572	572	522	22836	0	69479	2079200	19
Q01469	Q01469	1806	ENSG00000164687	2171	Fatty acid-binding protein, epidermal	FABP5	4.23106	13.7871	1.74967	0.100234	0.99909	-4.1988	15.0440950393677	10.2202577590942	13.6528453826904	14.0398616790771	15.7055511474609	13.5355186462402	16.0930671691895	16.4757499694824	NaN	12.6606426239014	13.3908405303955	16.980920791626	15.374529838562	16.6372184753418	16.6961517333984	14.086799621582	6	6	6	481	481	481	15164	0	51192	5644900	55
O14562	O14562	119	ENSG00000103353	56061	Ubiquitin domain-containing protein UBFD1	UBFD1	4.21858	2.61089	1.70251	0.108919	0.99909	-4.25054	NaN	NaN	NaN	NaN	NaN	NaN	10.3406286239624	NaN	NaN	NaN	NaN	11.0866670608521	NaN	NaN	9.99506092071533	10.3518228530884	1	1	1	58	58	58	33382	0	11729	63786	2
Q15637;Q15637-6;Q15637-5;Q15637-4;Q15637-2;Q15637-7;Q15637-3	Q15637;Q15637-6;Q15637-5;Q15637-4;Q15637-2;Q15637-7;Q15637-3	2114	ENSG00000168066	7536	Splicing factor 1	SF1	4.21409	3.99328	1.29458	0.214697	0.99909	-4.65913	NaN	11.0109481811523	NaN	7.12267255783081	NaN	NaN	NaN	NaN	12.3442401885986	NaN	NaN	10.8494834899902	NaN	NaN	11.28395652771	11.2812347412109	3	3	3	89	89	89	68329	0	12348	227680	6
Q15382	Q15382	2095	ENSG00000106615	6009	GTP-binding protein Rheb	RHEB	4.20521	2.54758	1.73822	0.102285	0.99909	-4.21144	NaN	NaN	NaN	NaN	NaN	NaN	NaN	9.86763381958008	NaN	NaN	NaN	NaN	11.0015487670898	10.6716299057007	9.22049903869629	NaN	1	1	1	98	98	98	20497	22026	21523	46909	2
Q9BWF3;Q9BQ04;Q9BWF3-4;Q9BWF3-3;Q9BWF3-2	Q9BWF3;Q9BQ04;Q9BWF3-4	2845	ENSG00000173914;ENSG00000173933	5936	RNA-binding protein 4;RNA-binding protein 4B	RBM4;RBM4B	4.1907	2.48122	1.77997	0.0949793	0.99909	-4.16512	NaN	NaN	NaN	NaN	NaN	NaN	9.37301731109619	NaN	NaN	NaN	NaN	NaN	10.5826120376587	8.90469455718994	10.8392038345337	NaN	5	3	3	346	181	181	40313	0	65167	81142	4
O95232;O95232-2	O95232;O95232-2	377	ENSG00000108848	51747	Luc7-like protein 3	LUC7L3	4.15353	7.46917	1.56727	0.137532	0.99909	-4.39415	8.50763607025146	NaN	8.57489585876465	8.7268648147583	6.39063310623169	NaN	12.0626535415649	NaN	8.62552642822266	12.5813179016113	NaN	12.4796543121338	10.9333953857422	9.82411575317383	10.9512119293213	9.84879493713379	5	5	5	137	137	137	51466	0	12557	447060	18
Q96C11;Q96C11-5;Q96C11-3;Q96C11-2;Q96C11-4	Q96C11;Q96C11-5;Q96C11-3;Q96C11-2;Q96C11-4	2637	ENSG00000172456	55277	FGGY carbohydrate kinase domain-containing protein	FGGY	4.15156	7.97035	1.46634	0.162842	0.99909	-4.49631	NaN	11.4456872940063	10.3622722625732	9.47478103637695	NaN	8.44431114196777	11.6249780654907	NaN	11.8298816680908	10.0655508041382	NaN	11.4349412918091	9.84319877624512	10.8762102127075	11.0404949188232	11.0833463668823	3	3	3	114	114	114	59992	0	45992	640600	21
P47895	P47895	1371	ENSG00000184254	220	Aldehyde dehydrogenase family 1 member A3	ALDH1A3	4.14689	5.31333	1.99811	0.0638326	0.99909	-3.91384	NaN	NaN	NaN	NaN	NaN	NaN	11.7443714141846	10.0510730743408	10.3439626693726	NaN	NaN	10.6820287704468	11.4574317932129	12.2500019073486	10.0850744247437	8.39929962158203	3	2	2	47	29	29	56108	28143	20575	430080	8
P53041	P53041	1511	ENSG00000011485	5536	Serine/threonine-protein phosphatase 5	PPP5C	4.13464	5.45875	1.90514	0.0757665	0.99909	-4.02274	NaN	NaN	NaN	7.07638835906982	NaN	NaN	10.6966199874878	10.1446580886841	NaN	8.95390510559082	NaN	10.1133518218994	9.47868919372559	9.5772590637207	10.2227945327759	11.0762815475464	2	2	2	74	74	74	56878	0	3077	262130	10
Q9HB71;Q9HB71-3	Q9HB71;Q9HB71-3	2965	ENSG00000116161	27101	Calcyclin-binding protein	CACYBP	4.12082	7.45683	1.8256	0.0875252	0.99909	-4.11381	NaN	9.00901699066162	NaN	NaN	NaN	NaN	11.9905652999878	10.4017324447632	11.934796333313	10.5210113525391	NaN	11.9851303100586	13.7458839416504	15.132700920105	11.8150625228882	12.7734069824219	4	4	4	276	276	276	2621	0	2896	983360	11
P36507	P36507	1255	ENSG00000126934	5605	Dual specificity mitogen-activated protein kinase kinase 2	MAP2K2	4.11627	2.50127	1.73288	0.103254	0.99909	-4.21731	NaN	NaN	NaN	NaN	NaN	NaN	NaN	NaN	NaN	9.71945762634277	NaN	10.2878274917603	NaN	NaN	10.6659574508667	9.34702301025391	2	1	1	11	88	88	44424	0	16651	87382	3
P51151	P51151	1466	ENSG00000123595	9367	Ras-related protein Rab-9A	RAB9A	4.11293	5.22155	1.30759	0.210352	0.99909	-4.64731	NaN	9.64743995666504	NaN	NaN	NaN	9.95284271240234	11.798957824707	NaN	NaN	9.89097881317139	NaN	10.4708623886108	10.0552825927734	11.3450727462769	10.3833799362183	NaN	1	1	1	8	8	8	22837	0	46666	139990	7
P20813;P20813-2	P20813;P20813-2	992	ENSG00000197408	1555	Cytochrome P450 2B6	CYP2B6	4.10002	8.53756	1.19558	0.250092	0.99909	-4.74608	NaN	8.31410694122314	13.1743011474609	NaN	NaN	10.3896312713623	15.0441379547119	NaN	14.764612197876	12.3026676177979	NaN	13.4070024490356	12.2622413635254	14.6666126251221	10.4434614181519	11.8321781158447	12	12	12	271	271	271	56278	0	62529	3483100	37
Q9UKY7;Q9UKY7-2;Q9UKY7-3	Q9UKY7;Q9UKY7-2	3229	ENSG00000091527	55573	Protein CDV3 homolog	CDV3	4.08536	4.31636	1.12159	0.279359	0.99909	-4.80752	9.06608963012695	10.3541393280029	NaN	NaN	9.934250831604	NaN	NaN	NaN	NaN	NaN	9.64020919799805	NaN	NaN	NaN	15.1685934066772	14.8984127044678	3	3	3	248	248	248	27335	0	1534	922890	6
Q6GTX8;Q6GTX8-3;Q6GTX8-2;Q6ISS4;Q6ISS4-2;Q6GTX8-4	Q6GTX8;Q6GTX8-3;Q6GTX8-2;Q6ISS4;Q6ISS4-2;Q6GTX8-4	2270	ENSG00000167613;ENSG00000167618;ENSG00000274084;ENSG00000274110;ENSG00000276053;ENSG00000276163;ENSG00000277335;ENSG00000278154	3903	Leukocyte-associated immunoglobulin-like receptor 1;Leukocyte-associated immunoglobulin-like receptor 2	LAIR1;LAIR2	4.07726	2.32853	1.84987	0.0837752	0.99909	-4.08623	NaN	NaN	NaN	NaN	NaN	NaN	NaN	8.43508720397949	NaN	NaN	NaN	10.5266952514648	NaN	NaN	9.06678867340088	9.22788047790527	2	2	2	118	118	118	31412	51703	173	41401	2
Q01581	Q01581	1809	ENSG00000112972	3157	Hydroxymethylglutaryl-CoA synthase, cytoplasmic	HMGCS1	4.06753	7.96838	1.56819	0.137318	0.99909	-4.3932	NaN	9.75473690032959	9.8777904510498	NaN	NaN	8.94857120513916	11.5394496917725	7.42256927490234	10.6796560287476	9.64598274230957	NaN	13.6263933181763	14.5420036315918	9.66453647613525	10.7009601593018	11.0914354324341	8	8	8	288	288	288	57293	0	24463	1324300	19
Q8TDB6	Q8TDB6	2520	ENSG00000163840	151636	E3 ubiquitin-protein ligase DTX3L	DTX3L	4.05319	2.45183	1.73991	0.10198	0.99909	-4.20957	NaN	NaN	NaN	NaN	NaN	NaN	9.48163795471191	NaN	NaN	NaN	NaN	10.5720367431641	9.34151840209961	9.83404445648193	NaN	NaN	2	2	2	53	53	53	83553	0	14893	151950	6
Q92879;Q92879-4;Q92879-5;Q92879-2;Q92879-3;Q92879-6	Q92879;Q92879-4;Q92879-5;Q92879-2;Q92879-3;Q92879-6	2586	ENSG00000149187	10658	CUGBP Elav-like family member 1	CELF1	4.01709	7.16175	1.38812	0.185016	0.99909	-4.57225	NaN	9.99689674377441	11.1141328811646	NaN	NaN	9.71899509429932	11.816143989563	NaN	9.25712871551514	10.7629632949829	NaN	11.5013399124146	10.8328113555908	10.4140510559082	10.7193031311035	8.45417594909668	5	5	5	97	97	97	52063	0	13981	290570	8
Q9Y666	Q9Y666	3378	ENSG00000113504	10723	Solute carrier family 12 member 7	SLC12A7	4.00921	1.25288	2.93778	0.0100299	0.99909	-2.72271	NaN	NaN	NaN	NaN	NaN	NaN	NaN	NaN	NaN	NaN	NaN	7.48494386672974	6.1550407409668	NaN	6.4060435295105	NaN	1	1	1	24	24	24	1191	0	60011	14414	3
O15498	O15498	180	ENSG00000106636	10652	Synaptobrevin homolog YKT6	YKT6	3.997	4.90771	1.36287	0.192681	0.99909	-4.59614	NaN	9.61299705505371	7.80322694778442	NaN	NaN	NaN	10.2152900695801	NaN	10.3457384109497	NaN	NaN	10.2240018844604	9.9774227142334	10.3686151504517	9.97599124908447	NaN	2	2	2	81	81	81	22417	0	28465	112420	3
Q13043;Q13043-2	Q13043;Q13043-2	1917	ENSG00000101109	6789	Serine/threonine-protein kinase 4;Serine/threonine-protein kinase 4 37kDa subunit;Serine/threonine-protein kinase 4 18kDa subunit	STK4	3.97812	3.32275	1.85601	0.08285	0.99909	-4.07923	NaN	NaN	NaN	NaN	NaN	NaN	10.0833463668823	6.55336046218872	NaN	NaN	NaN	9.92243576049805	8.98822975158691	7.79584503173828	9.82081699371338	NaN	2	2	2	72	72	72	5563	0	44175	105940	3
P42574	P42574	1323	ENSG00000164305	836	Caspase-3;Caspase-3 subunit p17;Caspase-3 subunit p12	CASP3	3.97439	4.10267	1.48829	0.15703	0.99909	-4.47448	NaN	NaN	NaN	NaN	NaN	NaN	11.65149974823	11.2339191436768	NaN	NaN	NaN	11.5108633041382	11.7281761169434	11.1115922927856	8.40671539306641	NaN	2	2	2	126	126	126	31608	0	42929	202840	5
Q5T8D3;Q5T8D3-3;Q5T8D3-2;Q5T8D3-4	Q5T8D3;Q5T8D3-3;Q5T8D3-2;Q5T8D3-4	2237	ENSG00000107897	91452	Acyl-CoA-binding domain-containing protein 5	ACBD5	3.97272	7.20358	1.37518	0.188914	0.99909	-4.58454	NaN	NaN	9.32186031341553	11.1108751296997	NaN	8.90261650085449	11.479679107666	NaN	8.81439018249512	12.7350692749023	NaN	10.7292804718018	9.37645149230957	11.4694385528564	10.336953163147	10.9806394577026	6	6	6	157	157	157	60091	0	36141	593070	16
O14737;O14737-2	O14737;O14737-2	128	ENSG00000105185	9141	Programmed cell death protein 5	PDCD5	3.97089	5.60922	1.08023	0.296804	0.99909	-4.84049	10.8286123275757	13.4077987670898	NaN	NaN	10.232780456543	NaN	8.37116718292236	NaN	NaN	9.34080696105957	NaN	9.58760833740234	NaN	NaN	13.8283348083496	14.1504611968994	6	6	6	432	432	432	14285	0	90548	483710	11
O95747	O95747	402	ENSG00000172939	9943	Serine/threonine-protein kinase OSR1	OXSR1	3.96752	5.88157	1.22019	0.240898	0.99909	-4.72496	NaN	8.72471809387207	9.15719509124756	NaN	NaN	10.6493463516235	11.7201156616211	NaN	NaN	11.1480312347412	NaN	10.1023693084717	10.7143316268921	11.5543489456177	10.3347206115723	NaN	3	3	3	104	104	104	58022	0	35348	383030	16
Q5JTJ3;Q5JTJ3-2;Q5JTJ3-3	Q5JTJ3;Q5JTJ3-2;Q5JTJ3-3	2223	ENSG00000168275	388753	Cytochrome c oxidase assembly factor 6 homolog	COA6	3.96719	9.09022	0.99276	0.336295	0.99909	-4.90681	12.3433523178101	14.8940601348877	12.5743093490601	NaN	15.3270263671875	NaN	9.35988140106201	12.7139883041382	NaN	13.1605176925659	NaN	12.8023948669434	12.5538215637207	NaN	15.8910474777222	13.8230686187744	6	6	6	352	352	352	14116	0	28403	1314600	14
P35637;P35637-2	P35637;P35637-2	1247	ENSG00000089280	2521	RNA-binding protein FUS	FUS	3.96033	6.92656	1.31719	0.207196	0.99909	-4.63854	NaN	10.4774551391602	11.4409208297729	NaN	NaN	NaN	11.603533744812	11.1707391738892	NaN	11.7781591415405	NaN	12.1675434112549	8.61080360412598	10.2221908569336	11.9570655822754	11.3964977264404	2	2	2	3	3	3	53425	31172	20285	337900	6
O94929;O94929-4;O94929-3;O94929-2	O94929;O94929-4;O94929-3;O94929-2	362	ENSG00000173210	22885	Actin-binding LIM protein 3	ABLIM3	3.95861	4.42748	2.32573	0.0341887	0.99909	-3.513	NaN	NaN	NaN	NaN	NaN	NaN	8.00798034667969	NaN	NaN	8.35517501831055	9.16019916534424	8.37430000305176	10.1549444198608	10.1390399932861	9.46701431274414	7.18110227584839	2	2	2	57	57	57	77801	0	75959	198210	6
O43264;O43264-2	O43264;O43264-2	190	ENSG00000086827	9183	Centromere/kinetochore protein zw10 homolog	ZW10	3.94853	6.05934	1.59434	0.131341	0.99909	-4.366	NaN	NaN	NaN	7.97882509231567	NaN	8.63995552062988	10.678071975708	9.20779514312744	NaN	10.4081172943115	NaN	10.9246644973755	10.3690519332886	9.98641109466553	9.50664520263672	9.2498722076416	1	1	1	21	21	21	88828	0	10313	404130	8
Q9Y3Y2;Q9Y3Y2-4;Q9Y3Y2-3	Q9Y3Y2;Q9Y3Y2-4;Q9Y3Y2-3	3337	ENSG00000160679	26097	Chromatin target of PRMT1 protein	CHTOP	3.91771	4.652	1.18263	0.25504	0.99909	-4.75706	10.4032249450684	12.1068897247314	NaN	NaN	10.6823806762695	NaN	NaN	NaN	10.8255157470703	NaN	NaN	10.3731918334961	NaN	NaN	10.1458044052124	9.89504528045654	2	2	2	113	113	113	26396	54595	1697	113710	3
Q9Y230;Q9Y230-2	Q9Y230;Q9Y230-2	3273	ENSG00000183207	10856	RuvB-like 2	RUVBL2	3.91678	3.82664	1.597	0.130745	0.99909	-4.36322	NaN	NaN	NaN	NaN	NaN	NaN	9.72531509399414	NaN	11.0958585739136	NaN	NaN	10.0478057861328	10.6885995864868	9.96179676055908	9.70685863494873	NaN	2	2	2	65	65	65	51156	0	4928	204580	5
Q9H8Y8;Q9H8Y8-3;Q9H8Y8-2	Q9H8Y8;Q9H8Y8-3;Q9H8Y8-2	2950	ENSG00000115806	26003	Golgi reassembly-stacking protein 2	GORASP2	3.90527	6.33797	1.09696	0.289652	0.99909	-4.82727	NaN	12.4111137390137	12.26100730896	9.99166393280029	NaN	NaN	11.5405158996582	NaN	NaN	12.0681400299072	NaN	11.9518308639526	11.2354164123535	NaN	10.300124168396	9.64765644073486	2	2	2	73	73	73	47145	0	63219	379140	10
Q12846;Q12846-2	Q12846;Q12846-2	1900	ENSG00000103496	6810	Syntaxin-4	STX4	3.90327	2.50764	1.61624	0.126505	0.99909	-4.343	NaN	NaN	NaN	NaN	NaN	NaN	NaN	NaN	NaN	10.3029813766479	NaN	8.68092250823975	10.176796913147	NaN	10.961594581604	NaN	1	1	1	54	54	54	3418	32733	26224	72382	2
Q13098;Q13098-5;Q13098-7;Q13098-6	Q13098;Q13098-5;Q13098-7;Q13098-6	1922	ENSG00000169727	2873	COP9 signalosome complex subunit 1	GPS1	3.89919	3.65358	1.63995	0.121444	0.99909	-4.31788	NaN	NaN	NaN	NaN	NaN	NaN	8.13416957855225	NaN	11.3464584350586	NaN	NaN	9.40399169921875	11.4592781066895	9.4755916595459	8.63771152496338	NaN	4	4	4	143	143	143	55536	0	6883	134790	4
Q8N6H7;Q8N6H7-3;Q8N6H7-2	Q8N6H7;Q8N6H7-3;Q8N6H7-2	2461	ENSG00000149182	84364	ADP-ribosylation factor GTPase-activating protein 2	ARFGAP2	3.89548	5.13422	1.1735	0.25857	0.99909	-4.76474	NaN	NaN	10.6648025512695	NaN	NaN	NaN	12.8095474243164	NaN	NaN	13.1931095123291	NaN	12.5148868560791	10.4775562286377	11.9388074874878	10.5488214492798	NaN	6	6	6	225	225	225	5672	0	49388	802620	18
Q7Z7L8	Q7Z7L8	2363	ENSG00000187479	387763	Uncharacterized protein C11orf96	C11orf96	3.88789	4.80455	2.0738	0.055406	0.99909	-3.82342	NaN	NaN	NaN	NaN	NaN	NaN	9.68665790557861	9.22850608825684	NaN	9.80148220062256	NaN	10.7268991470337	8.57716464996338	7.82476806640625	10.9613046646118	10.065954208374	1	1	1	25	25	25	46113	22054	21717	176770	7
Q13526	Q13526	1971	ENSG00000127445	5300	Peptidyl-prolyl cis-trans isomerase NIMA-interacting 1	PIN1	3.88012	10.5892	1.16691	0.261141	0.99909	-4.77025	NaN	13.6765079498291	14.3710956573486	13.592456817627	11.678071975708	11.6412839889526	13.7416772842407	NaN	14.1119508743286	14.6795902252197	NaN	14.0639009475708	9.99407005310059	10.4588165283203	12.904390335083	14.5126171112061	6	6	6	423	423	423	18243	0	65187	1613500	27
Q96AQ6;Q96AQ6-2;Q96AQ6-3	Q96AQ6;Q96AQ6-2;Q96AQ6-3	2629	ENSG00000163346	57326	Pre-B-cell leukemia transcription factor-interacting protein 1	PBXIP1	3.8788	3.97193	1.51193	0.150965	0.99909	-4.45072	NaN	NaN	NaN	NaN	NaN	NaN	11.4774045944214	NaN	NaN	10.6010274887085	NaN	11.5099229812622	10.2642078399658	10.2382850646973	9.46002578735352	NaN	4	4	4	109	109	109	80642	0	81013	313880	6
Q9HCS4	Q9HCS4	2983	ENSG00000152284	83439	Transcription factor 7-like 1	TCF7L1	3.87875	5.77846	1.26609	0.224452	0.99909	-4.68469	NaN	NaN	NaN	NaN	NaN	NaN	13.9358100891113	12.2432041168213	NaN	10.3518228530884	NaN	13.6150550842285	14.1490325927734	14.7562961578369	13.4042100906372	NaN	1	1	1	39	39	39	6263	92344	14625	1456900	2
P22792	P22792	1036	ENSG00000178772	1370	Carboxypeptidase N subunit 2	CPN2	3.86811	2.30008	1.76194	0.0980768	0.99909	-4.1852	NaN	NaN	NaN	NaN	NaN	NaN	NaN	NaN	8.73040199279785	NaN	NaN	9.79887676239014	NaN	NaN	8.37321281433105	9.89884281158447	1	1	1	5	5	5	60556	0	32514	62442	4
P01033	P01033	463	ENSG00000102265	7076	Metalloproteinase inhibitor 1	TIMP1	3.86537	2.65355	1.50321	0.15318	0.99909	-4.45952	NaN	NaN	NaN	NaN	NaN	NaN	NaN	11.564959526062	NaN	NaN	NaN	10.6314496994019	NaN	NaN	11.0064659118652	9.2538948059082	1	1	1	92	92	92	23171	0	37312	80121	3
Q9Y262;Q9Y262-2	Q9Y262;Q9Y262-2	3276	ENSG00000100129	51386	Eukaryotic translation initiation factor 3 subunit L	EIF3L	3.8353	5.50928	1.77734	0.0954268	0.99909	-4.16806	NaN	NaN	NaN	NaN	NaN	NaN	11.030460357666	NaN	12.3899803161621	11.0655508041382	NaN	11.7968511581421	10.5821418762207	10.574782371521	10.2373294830322	10.4713706970215	2	2	2	43	43	43	66726	0	46757	546510	2
P62995;P62995-3	P62995;P62995-3	1707	ENSG00000136527	6434	Transformer-2 protein homolog beta	TRA2B	3.82617	9.39051	1.12198	0.2792	0.99909	-4.8072	NaN	10.925479888916	12.01868724823	11.3849992752075	NaN	12.1579465866089	14.6399621963501	13.6062898635864	NaN	14.0688619613647	NaN	12.5246887207031	13.3552131652832	12.8384952545166	12.7711801528931	9.95640563964844	5	5	5	24	24	24	33665	0	29158	1202500	19
P11908;P11908-2	P11908;P11908-2	812	ENSG00000101911	5634	Ribose-phosphate pyrophosphokinase 2	PRPS2	3.80439	5.19534	1.30241	0.212073	0.99909	-4.65203	9.34921455383301	NaN	NaN	7.39326190948486	NaN	10.9915924072266	9.70494079589844	NaN	NaN	8.47978019714355	NaN	8.23481750488281	10.7765970230103	10.100136756897	8.09513378143311	NaN	5	1	1	233	57	57	34769	0	35772	119590	4
O75674;O75674-2;O75674-3	O75674;O75674-2;O75674-3	326	ENSG00000141198	10040	TOM1-like protein 1	TOM1L1	3.77679	2.95955	1.42407	0.174537	0.99909	-4.53771	NaN	NaN	NaN	7.88813447952271	NaN	NaN	10.2903642654419	NaN	NaN	NaN	NaN	8.91871452331543	NaN	NaN	10.8395977020264	9.41601657867432	3	3	3	137	137	137	52988	0	21551	67331	3
Q9BY44;Q9BY44-2;Q9BY44-4;Q9BY44-3	Q9BY44;Q9BY44-2;Q9BY44-4;Q9BY44-3	2861	ENSG00000144895	83939	Eukaryotic translation initiation factor 2A;Eukaryotic translation initiation factor 2A, N-terminally processed	EIF2A	3.73478	6.12743	1.42858	0.173255	0.99909	-4.53333	NaN	6.7816219329834	8.58912658691406	NaN	11.6929206848145	NaN	8.28623390197754	NaN	7.85068702697754	NaN	10.0137414932251	8.44625663757324	8.69794082641602	9.13483715057373	12.0715961456299	6.47391700744629	2	2	2	44	44	44	64989	0	45244	355270	8
P25815	P25815	1084	ENSG00000163993	6286	Protein S100-P	S100P	3.73401	12.2029	1.06471	0.303552	0.99909	-4.8526	10.618935585022	15.2695283889771	13.1338329315186	13.855938911438	NaN	NaN	14.7138156890869	16.6695499420166	15.4387922286987	15.0266962051392	NaN	18.3263683319092	14.3269205093384	14.0834789276123	17.8484878540039	15.9336442947388	6	6	6	653	653	653	104	0	32331	3756000	49
Q96B36	Q96B36	2631	ENSG00000204673	84335	Proline-rich AKT1 substrate 1	AKT1S1	3.72973	3.10342	1.33267	0.20218	0.99909	-4.62428	NaN	NaN	NaN	NaN	NaN	8.45939064025879	11.2733297348022	NaN	NaN	NaN	NaN	10.9470520019531	9.01739311218262	9.95755195617676	NaN	NaN	1	1	1	78	78	78	27383	0	72768	63139	2
Q9NSE4	Q9NSE4	3037	ENSG00000067704	55699	Isoleucine--tRNA ligase, mitochondrial	IARS2	3.72842	7.42706	1.4009	0.181232	0.99909	-4.56004	NaN	5.9833812713623	7.59200859069824	8.92703723907471	NaN	10.4040775299072	11.0363798141479	NaN	10.8008193969727	11.8049783706665	NaN	10.6785125732422	10.3160552978516	11.295654296875	10.4290924072266	9.56496906280518	4	4	4	63	63	63	11379	0	62624	736320	15
Q9UJ70;Q9UJ70-2	Q9UJ70;Q9UJ70-2	3209	ENSG00000124357	55577	N-acetyl-D-glucosamine kinase	NAGK	3.71269	6.33853	2.1382	0.0490528	0.99909	-3.74536	NaN	NaN	NaN	NaN	NaN	NaN	11.9048223495483	11.0318393707275	7.88697671890259	10.6028842926025	NaN	11.8791618347168	12.950737953186	12.5212326049805	12.2273149490356	10.4115114212036	5	5	5	206	206	206	37375	0	15734	565910	16
P38571;P38571-2	P38571;P38571-2	1278	ENSG00000107798	3988	Lysosomal acid lipase/cholesteryl ester hydrolase	LIPA	3.69019	8.79628	1.34706	0.197609	0.99909	-4.61094	NaN	10.3385133743286	10.0484867095947	10.7096872329712	NaN	NaN	11.5054149627686	11.095067024231	10.7240018844604	12.2719297409058	NaN	12.9975318908691	13.336088180542	13.2000865936279	13.3248834609985	11.1887741088867	2	2	2	53	53	53	45418	12903	24301	675430	10
Q9UBS3	Q9UBS3	3153	ENSG00000128590	4189	DnaJ homolog subfamily B member 9	DNAJB9	3.67534	10.4767	0.837308	0.41533	0.99909	-5.01278	NaN	NaN	14.3172006607056	19.8407802581787	NaN	NaN	19.3407592773438	12.7662391662598	16.195930480957	9.24314975738525	NaN	18.9302406311035	9.82600784301758	17.4004955291748	19.6095504760742	10.1564626693726	16	16	16	682	682	682	25518	0	32331	38167000	140
P21589;P21589-2	P21589;P21589-2	1007	ENSG00000135318	4907	5-nucleotidase	NT5E	3.67336	6.79859	1.27988	0.219687	0.99909	-4.67237	NaN	12.6566257476807	NaN	9.45388793945313	NaN	10.1849994659424	NaN	9.8617696762085	NaN	10.9291105270386	8.26669311523438	8.31256484985352	9.43978977203369	9.6235523223877	9.58556365966797	10.462911605835	3	3	3	66	66	66	63367	0	5006	418270	6
Q92614;Q92614-4;Q92614-3;Q92614-2;Q92614-5	Q92614;Q92614-4;Q92614-3;Q92614-2;Q92614-5	2572	ENSG00000196535	399687	Unconventional myosin-XVIIIa	MYO18A	3.66657	7.35127	1.32109	0.205922	0.99909	-4.63496	NaN	9.23366737365723	5.15962934494019	8.66010284423828	NaN	7.96866703033447	11.4831104278564	NaN	10.4953556060791	12.1542167663574	NaN	13.0933685302734	11.5825185775757	12.5557155609131	6.58551836013794	8.64842987060547	18	18	18	15	15	15	23311	0	89586	2962100	54
P11387	P11387	802	ENSG00000198900	7150	DNA topoisomerase 1	TOP1	3.66015	5.34509	1.7085	0.107781	0.99909	-4.24402	NaN	NaN	NaN	NaN	NaN	NaN	11.0926246643066	11.0334920883179	NaN	11.4842691421509	NaN	12.1855573654175	9.70644378662109	9.00365829467773	9.42886257171631	11.5866050720215	3	3	3	54	54	54	90725	0	43531	642830	4
Q96C24;Q96C24-2	Q96C24;Q96C24-2	2640	ENSG00000102362	94121	Synaptotagmin-like protein 4	SYTL4	3.65583	5.75546	1.54746	0.14222	0.99909	-4.41456	NaN	NaN	NaN	7.65963935852051	NaN	7.70611619949341	10.7160472869873	8.38801765441895	NaN	10.1171236038208	NaN	9.84310436248779	9.14029312133789	10.257269859314	9.19249057769775	9.06719207763672	2	2	2	39	39	39	76023	0	44673	257840	9
Q9NSY2	Q9NSY2	3040	ENSG00000172345	80765	StAR-related lipid transfer protein 5	STARD5	3.6503	6.08235	1.09728	0.28952	0.99909	-4.82702	NaN	NaN	NaN	NaN	NaN	11.4877395629883	13.3859968185425	10.1483497619629	NaN	10.2547922134399	NaN	13.0683078765869	13.4710397720337	13.5606908798218	11.9406070709229	NaN	2	2	2	188	188	188	23794	0	1096	622700	7
Q7L2H7;Q7L2H7-2	Q7L2H7	2337	ENSG00000149100	10480	Eukaryotic translation initiation factor 3 subunit M	EIF3M	3.6501	6.99192	1.18348	0.254711	0.99909	-4.75634	NaN	11.3325958251953	11.3344411849976	NaN	NaN	NaN	10.6815023422241	12.0813503265381	12.7137517929077	NaN	NaN	12.4485292434692	10.0875949859619	9.53681087493896	11.3892545700073	10.2649116516113	5	5	5	222	222	222	42502	0	63404	525380	12
Q969Q0;P83881	Q969Q0;P83881	1771	ENSG00000165502;ENSG00000241343	6166	60S ribosomal protein L36a-like;60S ribosomal protein L36a	RPL36AL;RPL36A	3.64484	13.2654	0.919092	0.372335	0.99909	-4.95898	15.8652744293213	NaN	NaN	16.483154296875	17.7545356750488	15.9858417510986	16.5672588348389	16.8717136383057	NaN	14.0987720489502	16.4292602539063	17.2516479492188	17.1668300628662	14.1449766159058	17.6945209503174	15.9332065582275	3	3	3	151	151	151	12469	0	10457	5424500	21
P46734;P46734-2;P46734-3	P46734;P46734-2;P46734-3	1353	ENSG00000034152	5606	Dual specificity mitogen-activated protein kinase kinase 3	MAP2K3	3.64253	5.15931	1.70733	0.108002	0.99909	-4.24529	NaN	NaN	7.49553537368774	NaN	NaN	NaN	9.70615100860596	NaN	9.51668453216553	9.19753646850586	NaN	9.2796802520752	10.3004665374756	9.93001270294189	8.81784725189209	8.30501270294189	2	2	2	61	61	61	39318	0	35475	143060	6
Q92882	Q92882	2587	ENSG00000134996	26578	Osteoclast-stimulating factor 1	OSTF1	3.63531	11.3945	1.10942	0.284412	0.99909	-4.81732	NaN	14.322491645813	13.3415184020996	12.4777326583862	10.9265928268433	NaN	15.2179956436157	12.0179567337036	14.3048505783081	14.9925842285156	NaN	16.1476020812988	14.2704410552979	13.7355556488037	15.4953241348267	15.0610332489014	8	8	8	411	411	411	23787	0	12478	3839900	56
Q15233;Q15233-2	Q15233;Q15233-2	2084	ENSG00000147140	4841	Non-POU domain-containing octamer-binding protein	NONO	3.62533	9.90575	0.977826	0.343395	0.99909	-4.91767	NaN	12.8586225509644	14.6604413986206	13.8118762969971	NaN	11.378945350647	14.3954000473022	NaN	14.017765045166	15.4145860671997	NaN	14.3730010986328	9.77842235565186	12.6446905136108	11.3915662765503	13.7667360305786	9	9	9	299	299	299	54231	0	12543	3723500	44
P08637;O75015	P08637	692	ENSG00000203747	2214	Low affinity immunoglobulin gamma Fc region receptor III-A	FCGR3A	3.61769	9.94019	1.21806	0.241683	0.99909	-4.7268	12.0657186508179	12.971004486084	NaN	11.9813528060913	12.6399965286255	NaN	10.695140838623	11.3955345153809	10.3917808532715	13.1658020019531	NaN	14.5547685623169	11.6277618408203	11.9525232315063	12.5284538269043	13.0732040405273	4	4	4	154	154	154	29089	0	69818	583440	14
O95394;O95394-4;O95394-3	O95394;O95394-4;O95394-3	392	ENSG00000013375	5238	Phosphoacetylglucosamine mutase	PGM3	3.6114	7.34037	1.51057	0.151309	0.99909	-4.4521	8.08571147918701	10.6995725631714	9.39949131011963	11.6272144317627	9.84503555297852	9.99152183532715	NaN	NaN	11.2925519943237	8.57765579223633	NaN	NaN	9.22180461883545	9.0844898223877	9.65399169921875	9.96693801879883	5	5	5	216	216	216	59851	0	15642	392890	10
Q99426;Q99426-2	Q99426;Q99426-2	2740	ENSG00000105254	1155	Tubulin-folding cofactor B	TBCB	3.61088	2.31394	1.60653	0.12863	0.99909	-4.35322	NaN	NaN	NaN	NaN	NaN	NaN	9.48431968688965	NaN	NaN	NaN	NaN	8.2882661819458	10.6476383209229	8.60280990600586	NaN	NaN	2	2	2	189	189	189	27325	0	25334	48350	3
Q13325;Q13325-2	Q13325;Q13325-2	1946	ENSG00000152778	24138	Interferon-induced protein with tetratricopeptide repeats 5	IFIT5	3.58956	4.16911	1.33542	0.2013	0.99909	-4.62174	NaN	NaN	NaN	NaN	NaN	8.80354976654053	10.6942710876465	NaN	9.28292655944824	NaN	NaN	10.4357748031616	8.64609050750732	9.92534637451172	8.91778945922852	NaN	3	3	3	116	116	116	55846	0	12915	131300	5
O75027;O75027-3;O75027-2	O75027;O75027-3;O75027-2	275	ENSG00000131269	22	ATP-binding cassette sub-family B member 7, mitochondrial	ABCB7	3.57946	4.48986	2.0262	0.0605775	0.99909	-3.88045	NaN	NaN	NaN	NaN	NaN	NaN	9.7427978515625	8.8299446105957	NaN	8.39750385284424	NaN	9.68366146087646	10.4235363006592	8.770432472229	7.73437070846558	8.25554752349854	2	2	2	51	51	51	8264	0	10552	163200	3
P48426;P48426-2	P48426;P48426-2	1382	ENSG00000150867	5305	Phosphatidylinositol 5-phosphate 4-kinase type-2 alpha	PIP4K2A	3.5775	5.3593	1.07851	0.297544	0.99909	-4.84183	9.21878147125244	11.971435546875	11.6300392150879	NaN	10.4799823760986	NaN	NaN	NaN	12.2805681228638	NaN	NaN	9.39248943328857	NaN	NaN	10.5226793289185	10.2529020309448	3	3	3	62	62	62	46224	0	46404	315860	7
P49662;P49662-2;P49662-4	P49662;P49662-2;P49662-4	1419	ENSG00000196954	837	Caspase-4;Caspase-4 subunit 1;Caspase-4 subunit 2	CASP4	3.5582	2.4866	1.45963	0.164654	0.99909	-4.50294	NaN	NaN	NaN	NaN	NaN	NaN	10.9973201751709	NaN	NaN	NaN	NaN	10.3647909164429	10.2686586380005	8.15486907958984	NaN	NaN	2	2	2	103	103	103	43262	0	16039	107390	5
Q14139;Q14139-2	Q14139;Q14139-2	2002	ENSG00000110344	9354	Ubiquitin conjugation factor E4 A	UBE4A	3.546	2.00828	1.84579	0.0843954	0.99909	-4.09088	NaN	NaN	NaN	NaN	NaN	NaN	7.20124197006226	NaN	NaN	NaN	NaN	8.39857292175293	NaN	NaN	8.17712020874023	8.35557174682617	1	1	1	25	25	25	12256	0	10475	55080	4
Q01628;Q01629;P13164	Q01628;Q01629;P13164	1810	ENSG00000142089;ENSG00000185201;ENSG00000185885	10410	Interferon-induced transmembrane protein 3;Interferon-induced transmembrane protein 2;Interferon-induced transmembrane protein 1	IFITM3;IFITM2;IFITM1	3.54533	9.144	1.09403	0.290894	0.99909	-4.8296	NaN	13.1854791641235	13.6091785430908	NaN	NaN	NaN	11.5379467010498	14.5322952270508	13.6538524627686	NaN	11.1672925949097	16.0990390777588	12.6131906509399	12.9726209640503	13.3923177719116	13.5408544540405	2	2	2	308	308	308	14632	0	42777	683350	18
P43487;P43487-2	P43487;P43487-2	1336	ENSG00000099901	5902	Ran-specific GTPase-activating protein	RANBP1	3.52994	11.2129	1.25143	0.229608	0.99909	-4.69768	13.1903495788574	13.8884582519531	11.8114948272705	9.66893863677979	14.8076066970825	NaN	12.5572242736816	9.38178062438965	14.129524230957	13.126091003418	NaN	13.0113849639893	15.0040006637573	13.3952665328979	12.5024585723877	12.9311990737915	4	4	4	289	289	289	2331	0	29326	1253300	18
P14317;P14317-2	P14317	863	ENSG00000180353	3059	Hematopoietic lineage cell-specific protein	HCLS1	3.52949	9.80518	1.23179	0.236656	0.99909	-4.71489	10.6689739227295	12.0167036056519	11.2886352539063	NaN	11.3046369552612	NaN	12.2209529876709	10.4184846878052	13.1915216445923	11.1472682952881	NaN	14.3498344421387	11.3744964599609	10.981424331665	14.1350679397583	13.784839630127	7	7	7	154	154	154	54013	0	17859	1552200	19
Q9BYN0	Q9BYN0	2868	ENSG00000271303	140809	Sulfiredoxin-1	SRXN1	3.50531	6.29419	1.03006	0.319019	0.99909	-4.8791	NaN	11.2060985565186	NaN	NaN	NaN	NaN	12.0467824935913	13.5233173370361	NaN	NaN	10.4171142578125	13.1056632995605	13.6411485671997	13.0910882949829	13.6758470535278	NaN	4	4	4	482	482	482	14259	0	17386	631380	13
P49366;P49366-3;P49366-2	P49366;P49366-3;P49366-2	1406	ENSG00000095059	1725	Deoxyhypusine synthase	DHPS	3.50051	2.28304	1.58222	0.134082	0.99909	-4.37864	NaN	NaN	NaN	NaN	NaN	NaN	NaN	NaN	9.51303672790527	NaN	NaN	NaN	NaN	9.39673328399658	9.2687292098999	8.35009956359863	1	1	1	54	54	54	4097	0	48652	51653	1
Q8TBG4;Q8TBG4-3;Q8TBG4-2	Q8TBG4;Q8TBG4-3;Q8TBG4-2	2509	ENSG00000164089	64850	Ethanolamine-phosphate phospho-lyase	ETNPPL	3.48356	2.78451	1.37613	0.188625	0.99909	-4.58364	NaN	NaN	NaN	NaN	NaN	7.81313991546631	9.66060256958008	NaN	NaN	NaN	NaN	10.3561220169067	9.40968799591064	7.3126106262207	NaN	NaN	1	1	1	4	4	4	5567	0	10531	89153	1
Q8NC51;Q8NC51-3;Q8NC51-2;Q8NC51-4	Q8NC51;Q8NC51-3;Q8NC51-2;Q8NC51-4	2479	ENSG00000142864	26135	Plasminogen activator inhibitor 1 RNA-binding protein	SERBP1	3.48317	7.6014	0.790729	0.441208	0.99909	-5.04143	10.0512084960938	14.6318588256836	11.2395391464233	NaN	11.3116912841797	NaN	NaN	13.7974586486816	14.6886329650879	NaN	NaN	14.2253580093384	NaN	NaN	16.2487239837646	15.4278697967529	11	11	11	35	35	35	44965	0	52861	3836800	27
P01116;P01116-2;P01112;P01112-2	P01116;P01116-2;P01112;P01112-2	468	ENSG00000133703;ENSG00000174775;ENSG00000276536	3845	GTPase KRas;GTPase KRas, N-terminally processed;GTPase HRas;GTPase HRas, N-terminally processed	KRAS;HRAS	3.48268	10.0379	1.17424	0.258283	0.99909	-4.76412	NaN	9.00671863555908	9.83118057250977	12.1899175643921	NaN	12.8045749664307	14.1998252868652	12.8371353149414	NaN	14.4118423461914	8.23126888275146	14.1851081848145	13.1894235610962	13.590353012085	13.2369709014893	12.8916320800781	5	5	3	349	349	153	21656	0	39667	1071400	29
Q92530	Q92530	2562	ENSG00000125818	9491	Proteasome inhibitor PI31 subunit	PSMF1	3.47857	8.11594	1.03283	0.317761	0.99909	-4.87701	NaN	11.8471355438232	12.8086223602295	10.7440767288208	NaN	NaN	11.7363176345825	NaN	13.7371416091919	13.0576868057251	NaN	11.882604598999	11.1232166290283	9.18385887145996	11.5874490737915	12.1468553543091	4	4	4	185	185	185	29816	0	48374	576040	15
Q17R31-4;Q17R31;Q17R31-5;Q17R31-2;Q17R31-3	Q17R31-4;Q17R31;Q17R31-5;Q17R31-2;Q17R31-3	2170	ENSG00000203705	128387	Putative deoxyribonuclease TATDN3	TATDN3	3.46455	2.18358	1.62982	0.123584	0.99909	-4.32864	NaN	NaN	NaN	NaN	NaN	NaN	NaN	NaN	8.80729007720947	NaN	NaN	8.40654468536377	NaN	7.68390703201294	10.0396041870117	NaN	1	1	1	71	71	71	2798	0	73332	30682	2
Q6ZVM7;Q6ZVM7-2;Q6ZVM7-3;Q6ZVM7-5	Q6ZVM7;Q6ZVM7-2;Q6ZVM7-3;Q6ZVM7-5	2322	ENSG00000175662	146691	TOM1-like protein 2	TOM1L2	3.46326	2.18076	1.62395	0.124841	0.99909	-4.33486	NaN	NaN	NaN	NaN	NaN	NaN	8.78790283203125	NaN	NaN	NaN	NaN	10.0548753738403	NaN	NaN	8.95721817016602	7.09212303161621	1	1	1	37	37	37	55556	0	37873	44922	1
Q9NXG2	Q9NXG2	3080	ENSG00000066654	55623	THUMP domain-containing protein 1	THUMPD1	3.4546	3.69671	1.13509	0.273836	0.99909	-4.79654	NaN	10.3928537368774	9.45680618286133	NaN	NaN	NaN	NaN	NaN	11.0123453140259	NaN	NaN	8.49385547637939	NaN	NaN	9.46662712097168	10.3248558044434	3	3	3	96	96	96	39315	0	51471	155120	5
Q12904;Q12904-2	Q12904;Q12904-2	1906	ENSG00000164022	9255	Aminoacyl tRNA synthase complex-interacting multifunctional protein 1;Endothelial monocyte-activating polypeptide 2	AIMP1	3.44527	11.8146	1.21866	0.241463	0.99909	-4.72629	NaN	12.2359247207642	12.936637878418	14.2502241134644	10.614709854126	12.0037641525269	14.4129667282104	13.5387954711914	12.7438249588013	14.1871976852417	NaN	14.8493070602417	15.043155670166	14.1294441223145	14.1689071655273	13.9183044433594	8	8	8	462	462	462	34352	0	72854	3606700	47
O60493;O60493-4;O60493-2;O60493-3;Q9UMY4;Q9UMY4-3;Q9UMY4-1	O60493;O60493-4;O60493-2	248	ENSG00000112335	8724	Sorting nexin-3	SNX3	3.44431	11.7811	1.21457	0.242976	0.99909	-4.72982	NaN	13.1602973937988	13.9263887405396	11.5627193450928	9.4793758392334	11.6092252731323	14.9478197097778	12.9054431915283	13.5817890167236	14.3340635299683	NaN	15.5486116409302	14.18665599823	14.0810670852661	15.144419670105	14.0298910140991	7	7	7	481	481	481	18762	0	40599	2406300	47
Q8TEB1;Q8TEB1-2	Q8TEB1;Q8TEB1-2	2525	ENSG00000100897	80344	DDB1- and CUL4-associated factor 11	DCAF11	3.44424	3.95825	1.33124	0.202641	0.99909	-4.62561	NaN	NaN	NaN	NaN	NaN	9.40650272369385	9.27724075317383	NaN	NaN	9.07491779327393	NaN	9.17941188812256	8.66384220123291	9.51904678344727	8.21106052398682	NaN	1	1	1	26	26	26	61669	18993	22064	84784	3
P19878;P19878-2;P19878-4;P19878-3	P19878;P19878-2;P19878-4;P19878-3	971	ENSG00000116701	4688	Neutrophil cytosol factor 2	NCF2	3.41829	2.14484	1.64925	0.119507	0.99909	-4.30797	NaN	NaN	NaN	NaN	NaN	NaN	8.6129789352417	NaN	NaN	NaN	NaN	8.62771606445313	NaN	8.3867244720459	8.68999767303467	NaN	1	1	1	36	36	36	59761	0	28326	46043	2
Q96PU8;Q96PU8-3;Q96PU8-5;Q96PU8-9;Q96PU8-8;Q96PU8-6	Q96PU8;Q96PU8-3;Q96PU8-5;Q96PU8-9;Q96PU8-8;Q96PU8-6	2724	ENSG00000112531	9444	Protein quaking	QKI	3.41577	2.44402	1.42612	0.173954	0.99909	-4.53572	NaN	NaN	NaN	NaN	NaN	NaN	11.0126943588257	NaN	NaN	NaN	NaN	8.94166374206543	9.51780700683594	9.63208675384521	NaN	NaN	1	1	1	56	56	56	3767	1269	22475	57181	4
O43715	O43715	216	ENSG00000170855	51499	TP53-regulated inhibitor of apoptosis 1	TRIAP1	3.41529	4.59004	0.933157	0.365257	0.99909	-4.94929	NaN	13.1339445114136	NaN	NaN	NaN	NaN	NaN	11.2046327590942	10.4104509353638	NaN	NaN	10.4858293533325	NaN	NaN	15.1949491500854	13.0107555389404	2	2	2	368	368	368	87858	0	87101	299530	6
A2A2Z9	A2A2Z9	13	ENSG00000230453	441459	Ankyrin repeat domain-containing protein 18B	ANKRD18B	3.40907	4.07386	1.24399	0.232258	0.99909	-4.70423	NaN	NaN	NaN	NaN	NaN	NaN	12.1483173370361	11.9198684692383	NaN	NaN	NaN	10.035623550415	11.3749303817749	12.1178703308105	7.58511257171631	NaN	1	1	1	9	9	9	11823	6909	15725	921600	5
Q9UI30;Q9UI30-2	Q9UI30;Q9UI30-2	3199	ENSG00000173113	51504	Multifunctional methyltransferase subunit TRM112-like protein	TRMT112	3.3947	10.2796	1.11912	0.280381	0.99909	-4.80952	NaN	13.1970319747925	12.7856979370117	12.4613513946533	NaN	11.4397268295288	12.9984674453735	12.5927839279175	11.8450975418091	11.3720483779907	NaN	13.4244289398193	12.7983903884888	11.8898077011108	14.9093770980835	12.7599086761475	3	3	3	36	36	36	14199	0	13611	736270	19
Q14444;Q14444-2	Q14444;Q14444-2	2026	ENSG00000135387	4076	Caprin-1	CAPRIN1	3.38881	7.17377	1.12625	0.277445	0.99909	-4.80374	NaN	8.89475727081299	10.7164764404297	11.1326284408569	NaN	NaN	12.2122831344604	NaN	10.5769567489624	10.7569732666016	NaN	11.6574974060059	12.9009418487549	8.76118564605713	9.08326625823975	8.08735656738281	5	5	5	94	94	94	78365	0	18891	515220	10
Q8NC06;Q8NC06-2;Q8NC06-3	Q8NC06;Q8NC06-2;Q8NC06-3	2478	ENSG00000181513	79777	Acyl-CoA-binding domain-containing protein 4	ACBD4	3.38282	3.75259	1.37139	0.190065	0.99909	-4.58811	NaN	NaN	NaN	NaN	NaN	NaN	10.3761253356934	NaN	NaN	11.1875381469727	NaN	10.2907104492188	10.2086000442505	9.40926361083984	8.56921005249023	NaN	2	2	2	127	127	127	30307	0	17042	93042	2
Q01459	Q01459	1805	ENSG00000117151	1486	Di-N-acetylchitobiase	CTBS	3.37807	8.11338	1.31337	0.208447	0.99909	-4.64203	NaN	9.73035144805908	9.25424957275391	NaN	NaN	NaN	11.0693159103394	13.080267906189	11.0548753738403	11.7650785446167	NaN	12.1012210845947	13.2280969619751	11.8081197738647	12.8547706604004	13.8676652908325	3	3	3	135	135	135	43759	0	53093	1040500	20
Q9BXI6	Q9BXI6	2852	ENSG00000099992	83874	TBC1 domain family member 10A	TBC1D10A	3.37	2.12373	1.63763	0.121932	0.99909	-4.32035	NaN	NaN	NaN	NaN	NaN	NaN	8.56483554840088	NaN	NaN	NaN	NaN	8.41574192047119	8.91850566864014	8.08060455322266	NaN	NaN	1	1	1	55	55	55	57117	60368	16505	42769	1
P28330	P28330	1123	ENSG00000115361	33	Long-chain specific acyl-CoA dehydrogenase, mitochondrial	ACADL	3.36422	8.93519	0.989414	0.337877	0.99909	-4.90926	NaN	14.0911045074463	12.89635181427	11.3307485580444	NaN	10.9696025848389	13.4890956878662	12.1425218582153	NaN	12.7954511642456	NaN	9.25934314727783	10.4478063583374	10.4740104675293	14.7828960418701	10.2841300964355	6	6	6	14	14	14	47655	0	13613	1456100	25
Q8N8N7	Q8N8N7	2464	ENSG00000140043	145482	Prostaglandin reductase 2	PTGR2	3.34834	5.15246	1.63006	0.123535	0.99909	-4.32839	NaN	NaN	NaN	NaN	NaN	NaN	11.2818717956543	NaN	10.7635440826416	10.8034048080444	NaN	9.63301372528076	9.83799076080322	9.54820537567139	10.1376314163208	10.433690071106	1	1	1	43	43	43	38499	0	29801	164740	8
P09543;P09543-2	P09543;P09543-2	727	ENSG00000173786	1267	2,3-cyclic-nucleotide 3-phosphodiesterase	CNP	3.34038	6.71492	1.17539	0.257838	0.99909	-4.76316	NaN	NaN	8.34584903717041	9.85784149169922	NaN	NaN	11.6845293045044	NaN	12.524076461792	12.0579919815063	NaN	11.3110103607178	10.8820314407349	10.7883100509644	8.7324047088623	11.2547330856323	5	5	5	183	183	183	47578	0	12602	641630	20
Q71RC2;Q71RC2-5;Q71RC2-7;Q71RC2-6;Q71RC2-4;Q71RC2-3	Q71RC2;Q71RC2-5;Q71RC2-7;Q71RC2-6;Q71RC2-4;Q71RC2-3	2328	ENSG00000161813	113251	La-related protein 4	LARP4	3.33844	4.58824	1.19332	0.250951	0.99909	-4.748	NaN	NaN	8.55504894256592	NaN	NaN	7.48792028427124	10.4448080062866	NaN	NaN	9.89349842071533	NaN	10.5520925521851	9.34505081176758	9.06883239746094	8.06452751159668	NaN	2	2	2	35	35	35	80595	0	89937	152280	5
Q8WUH6	Q8WUH6	2534	ENSG00000151135	90488	Transmembrane protein 263	TMEM263	3.32251	6.4325	0.970107	0.347106	0.99909	-4.92322	9.29485034942627	NaN	NaN	NaN	12.9931507110596	NaN	11.5737895965576	NaN	11.0561637878418	9.37979030609131	NaN	12.3616418838501	11.6667566299438	NaN	13.0575857162476	11.5362958908081	2	2	2	224	224	224	11748	0	17457	207810	7
O14964;O14964-2	O14964;O14964-2	146	ENSG00000185359	9146	Hepatocyte growth factor-regulated tyrosine kinase substrate	HGS	3.312	6.72674	1.18514	0.254075	0.99909	-4.75494	NaN	NaN	8.71307754516602	10.4790725708008	NaN	9.92253971099854	11.2959413528442	NaN	8.71603012084961	10.9646301269531	NaN	10.5898380279541	9.77985095977783	10.4483232498169	9.38812446594238	7.33046865463257	2	2	2	37	37	37	86191	0	62748	309980	13
O60664;O60664-4;O60664-3;O60664-2	O60664;O60664-4;O60664-3;O60664-2	254	ENSG00000105355	10226	Perilipin-3	PLIN3	3.30336	4.1522	0.987369	0.338846	0.99909	-4.91075	NaN	13.0455379486084	NaN	NaN	NaN	NaN	8.67001914978027	9.76641273498535	NaN	NaN	NaN	10.1147832870483	NaN	NaN	12.2928104400635	12.5456399917603	11	11	11	449	449	449	47074	0	69639	567800	18
P20591;P20591-2;P20592;P20592-2	P20591;P20591-2	983	ENSG00000157601	4599	Interferon-induced GTP-binding protein Mx1;Interferon-induced GTP-binding protein Mx1, N-terminally processed	MX1	3.28962	10.0671	1.69872	0.109645	0.99909	-4.25466	NaN	NaN	NaN	9.66288185119629	NaN	9.254225730896	13.2322559356689	12.8764019012451	13.5587797164917	12.5105171203613	10.6764860153198	16.1838874816895	16.1649074554443	16.7286643981934	15.3573455810547	14.8677129745483	20	20	20	42	42	42	75519	0	24161	12094000	100
P19474;P19474-2	P19474;P19474-2	965	ENSG00000132109	6737	E3 ubiquitin-protein ligase TRIM21	TRIM21	3.2862	3.30782	1.51685	0.149727	0.99909	-4.44575	NaN	NaN	NaN	NaN	NaN	NaN	NaN	NaN	9.61128330230713	8.63575458526611	NaN	8.58387279510498	8.16942405700684	NaN	9.90103244781494	8.0236988067627	2	2	2	72	72	72	54169	45844	18004	82832	2
O43741;O43741-2	O43741	219	ENSG00000131791	5565	5-AMP-activated protein kinase subunit beta-2	PRKAB2	3.28092	8.69658	0.996788	0.334398	0.99909	-4.90386	NaN	9.81456661224365	12.6315412521362	11.0501203536987	NaN	12.5809650421143	13.6399059295654	NaN	10.9668655395508	13.7249402999878	NaN	12.3943557739258	10.8857727050781	12.8993377685547	8.17801761627197	10.3788366317749	7	7	7	467	467	467	30302	0	62182	844720	27
Q96I24;Q96I24-2	Q96I24;Q96I24-2	2694	ENSG00000107164	8939	Far upstream element-binding protein 3	FUBP3	3.27193	5.72172	1.16181	0.263147	0.99909	-4.77451	8.49453544616699	NaN	NaN	NaN	7.21819972991943	9.63455677032471	9.35082912445068	NaN	8.75401878356934	NaN	6.81544733047485	8.67214202880859	11.4612236022949	11.1381435394287	10.0084285736084	NaN	5	5	5	114	114	114	6164	0	55179	288410	11
P69892	P69892	1742	ENSG00000196565	3048	Hemoglobin subunit gamma-2	HBG2	3.26912	10.4733	0.829141	0.419794	0.99909	-5.01791	NaN	12.4709386825562	13.232720375061	15.0391330718994	12.8541479110718	15.4403505325317	14.4987869262695	15.4636201858521	11.1327562332153	NaN	NaN	15.7925615310669	14.4913520812988	15.4751319885254	NaN	11.6817216873169	11	2	2	789	95	95	16126	0	41703	3300500	30
P53801	P53801	1522	ENSG00000183255	754	Pituitary tumor-transforming gene 1 protein-interacting protein	PTTG1IP	3.26501	5.73668	1.06444	0.303668	0.99909	-4.8528	NaN	NaN	NaN	NaN	NaN	NaN	11.96755027771	12.0679044723511	NaN	13.6954460144043	NaN	15.1561622619629	13.5698556900024	13.289587020874	12.040358543396	NaN	1	1	1	10	10	10	20324	0	81515	591240	5
Q9NZB8;Q9NZB8-7;Q9NZB8-2;Q9NZB8-8	Q9NZB8;Q9NZB8-7;Q9NZB8-2;Q9NZB8-8	3099	ENSG00000124615	4337	Molybdenum cofactor biosynthesis protein 1;Cyclic pyranopterin monophosphate synthase;Cyclic pyranopterin monophosphate synthase accessory protein	MOCS1	3.2556	1.8607	1.80682	0.0905284	0.99909	-4.13502	NaN	NaN	NaN	NaN	NaN	NaN	6.74658155441284	NaN	NaN	NaN	NaN	7.48437976837158	NaN	NaN	8.14435195922852	7.39583396911621	1	1	1	42	42	42	70104	0	82729	26561	2
Q9NZN3;Q9NZN3-2	Q9NZN3;Q9NZN3-2	3104	ENSG00000013016	30845	EH domain-containing protein 3	EHD3	3.24671	7.60237	1.11764	0.280993	0.99909	-4.81071	NaN	12.406364440918	12.0621814727783	10.1431283950806	NaN	10.8572034835815	10.3272161483765	NaN	11.2449579238892	8.39553451538086	NaN	9.35424900054932	9.34766578674316	9.25625610351563	10.862250328064	7.38085079193115	10	10	3	243	243	116	60886	0	14809	579180	15
P41218	P41218	1303	ENSG00000163563	4332	Myeloid cell nuclear differentiation antigen	MNDA	3.23102	3.94175	1.01185	0.327373	0.99909	-4.89274	NaN	12.4584321975708	NaN	NaN	NaN	NaN	10.2415065765381	NaN	NaN	6.98572826385498	NaN	NaN	NaN	10.6800956726074	11.0023927688599	11.6998329162598	4	4	4	118	118	118	45836	0	17494	293670	6
P10321	P10321	768	ENSG00000204525	3107	HLA class I histocompatibility antigen, Cw-7 alpha chain	HLA-C	3.22753	5.3676	0.818923	0.425424	0.99909	-5.02427	NaN	NaN	11.8482313156128	NaN	NaN	7.26837825775146	10.1822700500488	NaN	15.1314153671265	NaN	NaN	14.9065618515015	NaN	11.1613836288452	NaN	15.3833665847778	11	2	1	306	117	44	40648	0	4215	1982900	9
P14621	P14621	870	ENSG00000170634	98	Acylphosphatase-2	ACYP2	3.22603	5.13141	0.865949	0.399916	0.99909	-4.99444	12.3191356658936	NaN	NaN	NaN	NaN	10.8088035583496	8.88346767425537	NaN	NaN	NaN	12.5387954711914	NaN	12.5032539367676	11.6332674026489	13.4158735275269	NaN	2	2	2	333	333	333	11139	0	42047	299140	4
Q9NNX6;Q9H2X3;Q9NNX6-2;Q9NNX6-6;Q9H2X3-8;Q9NNX6-11;Q9H2X3-4;Q9H2X3-3;Q9H2X3-5;Q9NNX6-12;Q9H2X3-9;Q9H2X3-2;Q9NNX6-8;Q9H2X3-7;Q9H2X3-6;Q9NNX6-3;Q9H2X3-10;Q9NNX6-10;Q9NNX6-7;Q9NNX6-5	Q9NNX6;Q9H2X3;Q9NNX6-2;Q9NNX6-6;Q9H2X3-8;Q9NNX6-11;Q9H2X3-4;Q9H2X3-3;Q9H2X3-5;Q9NNX6-12;Q9H2X3-9;Q9H2X3-2;Q9NNX6-8;Q9H2X3-7;Q9H2X3-6;Q9NNX6-3;Q9H2X3-10;Q9NNX6-10;Q9NNX6-7;Q9NNX6-5	2919	ENSG00000090659;ENSG00000104938	30835	CD209 antigen;C-type lectin domain family 4 member M	CD209;CLEC4M	3.21304	5.367	1.10149	0.28774	0.99909	-4.82367	10.8844757080078	NaN	NaN	6.45435667037964	NaN	NaN	8.48091125488281	9.51323413848877	NaN	8.23983669281006	NaN	12.5008668899536	12.2758045196533	NaN	9.99010372161865	7.53239488601685	2	2	2	35	35	35	45774	0	46886	398470	8
P11166	P11166	788	ENSG00000117394	6513	Solute carrier family 2, facilitated glucose transporter member 1	SLC2A1	3.20914	3.29242	1.04474	0.312395	0.99909	-4.86795	NaN	NaN	10.8017892837524	NaN	NaN	NaN	NaN	NaN	12.9156370162964	NaN	NaN	9.81770324707031	10.3407402038574	8.80287170410156	NaN	NaN	3	3	3	73	73	73	54083	0	29104	158050	3
Q6P1N0;Q6P1N0-2	Q6P1N0;Q6P1N0-2	2288	ENSG00000132024	54862	Coiled-coil and C2 domain-containing protein 1A	CC2D1A	3.20264	3.13172	1.5423	0.143463	0.99909	-4.41984	NaN	NaN	NaN	NaN	NaN	NaN	8.18933010101318	NaN	NaN	8.85782527923584	NaN	10.3456268310547	7.6777195930481	NaN	7.88490295410156	7.15208196640015	2	2	2	3	3	3	10406	0	32978	134660	5
P63146	P63146	1713	ENSG00000119048	7320	Ubiquitin-conjugating enzyme E2 B	UBE2B	3.19507	3.76032	1.04056	0.314271	0.99909	-4.87114	NaN	NaN	NaN	NaN	NaN	NaN	12.310357093811	NaN	NaN	9.78455352783203	NaN	12.8667764663696	NaN	NaN	12.0880260467529	13.1154823303223	1	1	1	112	112	112	17312	97865	14212	79976	3
P00747;CON__P06868;Q15195	P00747	449	ENSG00000122194	5340	Plasminogen;Plasmin heavy chain A;Activation peptide;Angiostatin;Plasmin heavy chain A, short form;Plasmin light chain B	PLG	3.18417	11.4864	1.03887	0.315033	0.99909	-4.87243	9.64472198486328	14.228443145752	15.0985260009766	14.396671295166	NaN	10.3011531829834	14.1832475662231	7.81037902832031	15.9148759841919	14.1878156661987	NaN	14.8566198348999	11.4955549240112	13.3919143676758	13.6688852310181	14.6042060852051	26	26	26	372	372	372	90568	0	32331	10853000	123
Q9Y3E7;Q9Y3E7-2;Q9Y3E7-4;Q9Y3E7-3	Q9Y3E7;Q9Y3E7-2;Q9Y3E7-4;Q9Y3E7-3	3331	ENSG00000115561	51652	Charged multivesicular body protein 3	CHMP3	3.18213	6.73749	0.874635	0.395318	0.99909	-4.98877	NaN	NaN	NaN	NaN	NaN	11.7229785919189	14.0905256271362	14.0911045074463	NaN	11.9014701843262	NaN	13.7827930450439	13.7892274856567	14.1349077224731	14.2868461608887	NaN	1	1	1	59	59	59	25073	12866	23948	866660	8
Q9UGR2	Q9UGR2	3174	ENSG00000100403	23264	Zinc finger CCCH domain-containing protein 7B	ZC3H7B	3.17519	2.96364	1.64803	0.119759	0.99909	-4.30927	NaN	NaN	NaN	NaN	NaN	NaN	8.19932842254639	NaN	NaN	7.57182836532593	NaN	8.37007713317871	7.70030117034912	7.67835378646851	7.89838981628418	NaN	1	1	1	16	16	16	10986	54529	16896	73323	2
O43813	O43813	225	ENSG00000115365	10314	LanC-like protein 1	LANCL1	3.17322	5.29023	1.12458	0.278132	0.99909	-4.8051	NaN	NaN	NaN	NaN	NaN	NaN	12.1883420944214	11.7210140228271	NaN	10.4794769287109	NaN	11.3983163833618	13.2502241134644	12.907585144043	12.6987915039063	NaN	4	4	3	128	128	93	45283	0	18399	616170	12
O00291;O00291-4;O00291-3	O00291;O00291-4;O00291-3	87	ENSG00000127946	3092	Huntingtin-interacting protein 1	HIP1	3.17142	3.34734	1.42067	0.175505	0.99909	-4.541	NaN	NaN	NaN	NaN	NaN	NaN	9.69230175018311	NaN	NaN	9.15782737731934	NaN	10.1592407226563	8.47451686859131	9.40021800994873	6.67327356338501	NaN	2	2	2	35	35	35	11622	0	13151	209500	6
Q9H446-2;Q9H446	Q9H446-2;Q9H446	2930	ENSG00000111832	51389	RWD domain-containing protein 1	RWDD1	3.16963	10.7591	0.892588	0.385925	0.99909	-4.9769	NaN	14.4349536895752	14.3673467636108	NaN	NaN	13.6234245300293	14.3855924606323	14.6648359298706	13.97190284729	13.9133567810059	NaN	15.3203773498535	13.7770500183105	14.4697685241699	15.2785224914551	13.9381093978882	3	3	2	347	347	197	17082	0	59881	1607200	19
O75534;O75534-2;O75534-3;O75534-4	O75534;O75534-2;O75534-3;O75534-4	316	ENSG00000009307	7812	Cold shock domain-containing protein E1	CSDE1	3.13269	8.87352	1.11172	0.283453	0.99909	-4.81548	NaN	8.95855236053467	NaN	10.6500644683838	NaN	11.3452386856079	12.7377758026123	12.4750490188599	9.45857048034668	13.0081310272217	NaN	13.0856380462646	12.0183391571045	11.7612190246582	13.2403888702393	13.2373743057251	2	2	2	33	33	33	88884	0	46509	2843700	5
P62993;P62993-2	P62993;P62993-2	1706	ENSG00000177885	2885	Growth factor receptor-bound protein 2	GRB2	3.12864	9.74264	1.11232	0.283201	0.99909	-4.81499	NaN	12.3443517684937	11.0650119781494	10.6313591003418	NaN	8.34956836700439	12.8156232833862	11.7053298950195	11.3170728683472	13.0863189697266	NaN	13.2418346405029	12.0920963287354	11.3535327911377	14.3222799301147	13.557822227478	6	6	6	336	336	336	25206	0	25289	1123700	27
Q00839;Q00839-2	Q00839;Q00839-2	1797	ENSG00000153187	3192	Heterogeneous nuclear ribonucleoprotein U	HNRNPU	3.11596	11.5819	1.07238	0.3002	0.99909	-4.84662	8.02458572387695	12.0703554153442	13.4806642532349	13.0039043426514	NaN	13.4927291870117	14.5866050720215	11.0924272537231	13.720778465271	15.4297332763672	NaN	15.3226671218872	14.2217378616333	14.5040740966797	13.353009223938	13.007833480835	16	16	16	256	256	256	90583	0	32331	8220800	88
Q9UI12;Q9UI12-2	Q9UI12;Q9UI12-2	3197	ENSG00000047249	51606	V-type proton ATPase subunit H	ATP6V1H	3.11593	2.98822	1.12548	0.277763	0.99909	-4.80437	NaN	9.498291015625	NaN	NaN	NaN	NaN	NaN	NaN	11.3667593002319	NaN	NaN	9.68693828582764	NaN	NaN	8.49876976013184	8.76072025299072	3	3	3	137	137	137	55882	0	13748	124590	6
Q92667;Q92667-2	Q92667;Q92667-2	2575	ENSG00000121057	8165	A-kinase anchor protein 1, mitochondrial	AKAP1	3.11463	1.85002	1.69359	0.110634	0.99909	-4.26024	NaN	NaN	NaN	NaN	NaN	NaN	7.01357412338257	NaN	NaN	NaN	NaN	9.36395931243896	6.9146842956543	NaN	6.30808401107788	NaN	1	1	1	28	28	28	9734	0	1459	39521	2
Q14571;Q14571-2	Q14571	2032	ENSG00000123104	3709	Inositol 1,4,5-trisphosphate receptor type 2	ITPR2	3.09985	2.29621	1.48999	0.156586	0.99909	-4.47277	NaN	NaN	NaN	NaN	NaN	6.6358847618103	7.30213642120361	NaN	NaN	NaN	NaN	7.79116296768188	7.55619955062866	7.4540114402771	NaN	NaN	3	3	3	16	16	16	30806	0	44065	116240	5
O15230;Q16787;O15230-2;Q16787-3	O15230	166	ENSG00000130702	3911	Laminin subunit alpha-5	LAMA5	3.0983	5.04054	1.55243	0.141032	0.99909	-4.40945	5.90270090103149	5.46080827713013	NaN	NaN	6.60704898834229	NaN	8.45026302337646	NaN	6.56645011901855	8.57656002044678	NaN	7.9020733833313	8.28429222106934	7.82273006439209	8.93905067443848	6.13662195205688	4	4	4	17	17	17	39973	0	53226	425910	13
P09871	P09871	734	ENSG00000182326	716	Complement C1s subcomponent;Complement C1s subcomponent heavy chain;Complement C1s subcomponent light chain	C1S	3.09621	8.97947	1.09396	0.290927	0.99909	-4.82966	NaN	10.2188053131104	11.4908504486084	8.99353313446045	NaN	NaN	13.5330867767334	11.730299949646	10.9313287734985	12.5489664077759	NaN	14.7361907958984	12.5398855209351	12.2187747955322	13.3784303665161	11.3514366149902	8	8	8	166	166	166	76684	0	43716	2055300	37
P06681;P06681-2;P06681-3	P06681;P06681-2;P06681-3	613	ENSG00000166278;ENSG00000204364;ENSG00000206372;ENSG00000226560;ENSG00000231543;ENSG00000235017;ENSG00000235696	717	Complement C2;Complement C2b fragment;Complement C2a fragment	C2	3.09568	8.88849	1.11073	0.283863	0.99909	-4.81627	7.24764251708984	11.2355356216431	11.4212760925293	NaN	NaN	NaN	12.4166126251221	11.8679733276367	12.5377769470215	11.5941381454468	NaN	13.3563146591187	12.8667573928833	12.451828956604	13.5000953674316	11.7199020385742	10	10	10	169	169	169	83267	0	22731	2420600	36
P50579;P50579-2;P50579-3	P50579;P50579-2;P50579-3	1454	ENSG00000111142	10988	Methionine aminopeptidase 2	METAP2	3.08641	8.3542	1.22566	0.23889	0.99909	-4.72022	7.45063400268555	NaN	8.35649585723877	9.45116996765137	NaN	NaN	12.5236358642578	10.9873352050781	10.5946044921875	12.382866859436	NaN	13.5563859939575	12.1456460952759	10.3189945220947	12.8780508041382	13.0214138031006	4	4	4	153	153	153	52891	0	51443	1143200	24
P19367;P19367-4;P19367-2;P19367-3	P19367;P19367-4;P19367-2;P19367-3	962	ENSG00000156515	3098	Hexokinase-1	HK1	3.07518	3.29102	1.16982	0.260004	0.99909	-4.76782	NaN	NaN	NaN	NaN	NaN	9.17232799530029	8.06528186798096	5.98877573013306	NaN	NaN	NaN	NaN	9.92121601104736	9.36380577087402	10.1449127197266	NaN	1	1	1	16	16	16	10248	12731	22784	176110	5
Q06587;Q06587-2;Q99496	Q06587;Q06587-2	1855	ENSG00000204227;ENSG00000206287;ENSG00000226788;ENSG00000228520;ENSG00000231115;ENSG00000235107	6015	E3 ubiquitin-protein ligase RING1	RING1	3.06811	6.38848	1.08368	0.29532	0.99909	-4.83778	NaN	NaN	9.41011238098145	10.4811935424805	NaN	NaN	11.0191736221313	NaN	10.197093963623	12.2756586074829	NaN	11.6462440490723	9.66858386993408	8.53593635559082	9.72812461853027	9.25361156463623	3	3	3	106	106	106	42429	0	67856	210160	12
P05156;CON__Q32PI4	P05156	585	ENSG00000205403	3426	Complement factor I;Complement factor I heavy chain;Complement factor I light chain	CFI	3.06053	8.54795	1.05063	0.30977	0.99909	-4.86345	NaN	12.3158855438232	11.6843976974487	9.81949234008789	NaN	NaN	12.7681427001953	8.87230587005615	9.66076278686523	12.521183013916	NaN	13.374903678894	10.1919231414795	11.255500793457	12.3835153579712	11.9191980361938	6	6	6	122	122	122	6575	0	79112	1406400	20
P63218	P63218	1719	ENSG00000174021	2787	Guanine nucleotide-binding protein G(I)/G(S)/G(O) subunit gamma-5	GNG5	3.05374	10.1352	0.918929	0.372418	0.99909	-4.95909	NaN	13.1631460189819	NaN	NaN	12.0711603164673	NaN	15.3197422027588	16.3505249023438	15.0000877380371	14.1601076126099	NaN	14.8765172958374	14.422064781189	14.2067089080811	16.8933258056641	15.7005481719971	2	2	2	529	529	529	73184	0	11252	1739700	18
Q15366-4;Q15366-5;Q15366-3;Q15366-2;Q15366;Q15366-6;Q15366-7;Q15366-8;P57721;P57721-2;P57721-3;P57721-5;P57721-4	Q15366-4;Q15366-5;Q15366-3;Q15366-2;Q15366;Q15366-6;Q15366-7;Q15366-8	2092	ENSG00000197111	5094	Poly(rC)-binding protein 2	PCBP2	3.04979	11.8109	1.0254	0.321143	0.99909	-4.88261	NaN	13.6376438140869	14.3655023574829	14.2226438522339	8.34952449798584	13.3341331481934	15.1055812835693	11.6042747497559	13.8926372528076	14.3051357269287	NaN	14.4854516983032	14.9365921020508	14.1822395324707	13.5330867767334	13.0192079544067	11	11	11	598	598	598	34917	0	14443	3918300	54
P14209;P14209-2;P14209-3	P14209;P14209-2;P14209-3	861	ENSG00000002586	4267	CD99 antigen	CD99	3.0349	7.76378	0.792925	0.439966	0.99909	-5.04012	NaN	11.2391214370728	NaN	NaN	13.5442399978638	10.7162189483643	NaN	11.7455902099609	12.2323007583618	NaN	12.7952890396118	13.2328252792358	10.293586730957	NaN	15.2561349868774	13.1651430130005	3	3	3	357	357	357	18848	0	14223	362400	12
Q9H0P0;Q9H0P0-1;Q9H0P0-3;Q9H0P0-2	Q9H0P0;Q9H0P0-1;Q9H0P0-3;Q9H0P0-2	2897	ENSG00000122643	51251	Cytosolic 5-nucleotidase 3A	NT5C3A	3.02307	7.32821	1.27218	0.222336	0.99909	-4.67926	NaN	NaN	NaN	8.73575878143311	NaN	9.24512481689453	10.6234245300293	10.9984493255615	9.95236301422119	10.5033292770386	NaN	11.3587608337402	12.2974033355713	10.3275527954102	11.4394674301147	11.7697134017944	2	2	2	113	113	113	37948	0	65611	468560	10
O75477	O75477	308	ENSG00000107566	10613	Erlin-1	ERLIN1	3.02204	10.3607	1.01497	0.325927	0.99909	-4.89041	9.06201934814453	8.64468574523926	10.7317428588867	NaN	NaN	10.9777803421021	15.3253402709961	11.9484767913818	13.5702114105225	14.7782316207886	NaN	15.3075561523438	16.1535129547119	16.5501003265381	10.9781379699707	11.7431516647339	7	7	6	218	218	218	39171	0	29756	6095500	28
Q9Y5S9;Q9Y5S9-2	Q9Y5S9;Q9Y5S9-2	3363	ENSG00000265241	9939	RNA-binding protein 8A	RBM8A	3.01506	12.5297	0.961745	0.351157	0.99909	-4.9292	11.2155933380127	15.2986354827881	13.7053079605103	14.6691064834595	13.4631414413452	NaN	15.5278434753418	12.5695238113403	14.4241008758545	16.0023975372314	NaN	16.0500602722168	13.3392934799194	12.0336980819702	16.548942565918	15.6271629333496	4	4	4	282	282	282	19889	0	21373	3705900	27
Q8IUD2;Q8IUD2-2;Q8IUD2-3;Q8IUD2-5;Q8IUD2-4	Q8IUD2;Q8IUD2-2;Q8IUD2-3;Q8IUD2-5;Q8IUD2-4	2396	ENSG00000082805	23085	ELKS/Rab6-interacting/CAST family member 1	ERC1	3.00418	5.93298	1.11123	0.283655	0.99909	-4.81587	NaN	NaN	NaN	9.61288738250732	NaN	NaN	12.5329160690308	9.68783092498779	NaN	12.9261846542358	NaN	11.6906967163086	9.08166980743408	8.75742340087891	8.18164920806885	12.4564056396484	2	2	2	28	28	28	12808	0	49157	1402900	8
P08579	P08579	688	ENSG00000125870	6629	U2 small nuclear ribonucleoprotein B	SNRPB2	3.00356	8.70226	1.03418	0.317151	0.99909	-4.87599	11.0504608154297	10.9629678726196	NaN	NaN	10.7412137985229	NaN	10.0339736938477	13.0229921340942	11.9412679672241	10.7336082458496	NaN	8.99044418334961	12.29088306427	11.7841444015503	14.5541687011719	13.1299915313721	3	3	3	298	298	298	25486	0	63673	629040	7
P52566	P52566	1498	ENSG00000111348	397	Rho GDP-dissociation inhibitor 2	ARHGDIB	3.00116	7.76217	1.14913	0.268179	0.99909	-4.78502	NaN	11.2037763595581	NaN	NaN	9.06334114074707	NaN	11.5221405029297	10.7686805725098	11.544529914856	10.6255264282227	NaN	13.2401647567749	10.8821849822998	10.5821418762207	12.1355810165405	12.6265983581543	3	3	3	274	274	274	22988	0	24984	432790	9
Q16666;Q16666-3;Q16666-6;Q16666-2;Q6K0P9;Q6K0P9-3;Q6K0P9-2;Q6K0P9-6;Q6K0P9-5;Q6K0P9-4	Q16666;Q16666-3;Q16666-6;Q16666-2	2150	ENSG00000163565	3428	Gamma-interferon-inducible protein 16	IFI16	2.99589	8.71543	1.1088	0.28467	0.99909	-4.81782	NaN	7.37721061706543	10.9005651473999	9.60805130004883	NaN	9.15375518798828	12.6753177642822	8.34069538116455	10.6040897369385	12.0938138961792	NaN	11.7779951095581	14.3981428146362	13.8576898574829	11.7377119064331	6.92184114456177	8	8	8	108	108	108	88255	0	45107	2209100	47
Q9HBL8	Q9HBL8	2973	ENSG00000153406;ENSG00000274684	57407	NmrA-like family domain-containing protein 1	NMRAL1	2.98765	6.66036	0.925361	0.369169	0.99909	-4.95468	NaN	8.65717506408691	NaN	9.5493803024292	NaN	9.76861476898193	10.7097730636597	NaN	10.1181621551514	10.9982376098633	NaN	12.5019617080688	NaN	9.76790332794189	11.7040767669678	12.790491104126	4	4	4	227	227	227	33344	0	13485	383200	10
P82979	P82979	1767	ENSG00000205323	84324	SAP domain-containing ribonucleoprotein	SARNP	2.98597	4.47582	0.813564	0.428396	0.99909	-5.02757	10.6337223052979	12.7845935821533	NaN	NaN	12.3149795532227	NaN	NaN	NaN	NaN	NaN	10.4750242233276	NaN	NaN	NaN	13.4278364181519	11.977029800415	4	4	4	21	21	21	23671	0	64132	362570	10
P13671	P13671	844	ENSG00000039537	729	Complement component C6	C6	2.98229	6.38162	1.15566	0.265578	0.99909	-4.77962	NaN	7.07980489730835	9.9243221282959	7.48599052429199	NaN	NaN	10.4561491012573	NaN	10.6613330841064	10.2346973419189	NaN	10.4330635070801	9.02120208740234	9.21892642974854	8.9255838394165	8.66487407684326	3	3	3	41	41	41	10479	0	27903	427460	14
P54920;Q9H115;Q9H115-3;Q9H115-2	P54920	1542	ENSG00000105402	8775	Alpha-soluble NSF attachment protein	NAPA	2.98179	10.9821	0.961569	0.351243	0.99909	-4.92932	NaN	12.9839200973511	12.2046327590942	10.2163820266724	NaN	11.1905651092529	15.0734720230103	14.0972909927368	13.8493070602417	14.0842266082764	NaN	15.2010135650635	14.455584526062	14.5420036315918	14.2776508331299	13.5369758605957	11	11	11	546	546	546	33232	0	21105	3891900	70
P63172	P63172	1716	ENSG00000146425	6993	Dynein light chain Tctex-type 1	DYNLT1	2.97603	11.3382	1.10168	0.287658	0.99909	-4.82351	10.2482833862305	12.1486358642578	11.793643951416	11.013671875	10.201021194458	NaN	14.3073434829712	14.1938333511353	13.6324272155762	13.429144859314	NaN	14.8530654907227	13.8326921463013	13.260066986084	14.674578666687	13.8224716186523	3	3	3	496	496	496	12452	0	61124	1019600	11
P22102;P22102-2	P22102;P22102-2	1021	ENSG00000159131;ENSG00000262473	2618	Trifunctional purine biosynthetic protein adenosine-3;Phosphoribosylamine--glycine ligase;Phosphoribosylformylglycinamidine cyclo-ligase;Phosphoribosylglycinamide formyltransferase	GART	2.97566	7.2416	1.25227	0.229307	0.99909	-4.69693	7.34278583526611	NaN	7.87369012832642	8.95953845977783	7.86381483078003	10.7741279602051	9.94377517700195	NaN	NaN	10.2297801971436	8.91315841674805	6.05191564559937	10.8093662261963	10.5192432403564	9.19714260101318	7.38732814788818	3	3	3	58	58	58	10777	0	521	462210	9
Q99417	Q99417	2738	ENSG00000214114	26292	C-Myc-binding protein	MYCBP	2.97474	6.70858	0.823274	0.423021	0.99909	-5.02157	NaN	12.1884346008301	11.4677076339722	NaN	NaN	NaN	11.0861358642578	10.6149854660034	NaN	12.7025842666626	NaN	12.2662305831909	9.38790988922119	NaN	14.3215055465698	13.3017816543579	3	3	3	427	427	427	11967	0	17343	378540	12
P00736	P00736	444	ENSG00000159403	715	Complement C1r subcomponent;Complement C1r subcomponent heavy chain;Complement C1r subcomponent light chain	C1R	2.97333	10.4722	0.995849	0.33484	0.99909	-4.90455	NaN	12.1933403015137	12.485426902771	10.8943634033203	NaN	8.901047706604	14.4400253295898	12.5655307769775	13.5674810409546	13.5340595245361	NaN	14.8861255645752	13.1957569122314	12.8095874786377	14.397741317749	13.6845293045044	18	18	18	289	289	289	80118	0	14884	5427300	72
Q96Q11;Q96Q11-2	Q96Q11;Q96Q11-2	2726	ENSG00000072756	51095	CCA tRNA nucleotidyltransferase 1, mitochondrial	TRNT1	2.97333	3.97863	1.38236	0.186744	0.99909	-4.57773	NaN	NaN	NaN	NaN	NaN	NaN	7.20378828048706	8.46156120300293	NaN	8.73033428192139	NaN	9.34941387176514	9.18162441253662	NaN	11.1192655563354	9.61202049255371	2	2	2	35	35	35	50127	0	55607	149770	6
Q9UK55	Q9UK55	3221	ENSG00000140093;ENSG00000278767	51156	Protein Z-dependent protease inhibitor	SERPINA10	2.95915	5.22184	1.02002	0.323606	0.99909	-4.88664	NaN	10.5477619171143	10.5062084197998	NaN	NaN	NaN	NaN	NaN	8.8734130859375	6.83731269836426	8.13914203643799	7.9684362411499	10.7584733963013	10.2593898773193	NaN	9.65929985046387	5	5	5	207	207	207	50706	0	19319	180170	8
Q13283;Q13283-2	Q13283	1944	ENSG00000145907	10146	Ras GTPase-activating protein-binding protein 1	G3BP1	2.95274	10.521	0.906264	0.378871	0.99909	-4.96771	NaN	11.8594570159912	14.3130960464478	12.0704231262207	NaN	12.8691120147705	14.674578666687	7.9025559425354	14.098690032959	14.5543489456177	NaN	14.8569602966309	12.9829225540161	12.9993658065796	12.1929092407227	12.9617395401001	11	11	10	303	303	277	52164	0	64726	3574300	47
P56537;P56537-2	P56537;P56537-2	1578	ENSG00000242372	3692	Eukaryotic translation initiation factor 6	EIF6	2.95246	8.72383	0.924984	0.369358	0.99909	-4.95494	NaN	13.915319442749	13.0278196334839	NaN	NaN	NaN	12.4092321395874	11.9294805526733	13.829029083252	NaN	10.7701683044434	12.923903465271	11.2514228820801	11.8223714828491	13.8646697998047	13.8378248214722	6	6	6	502	502	502	26599	0	4366	835470	17
Q9BRT6	Q9BRT6	2802	ENSG00000139233	84298	Protein LLP homolog	LLPH	2.95221	7.4253	0.750746	0.464216	0.99909	-5.06484	NaN	NaN	12.8548679351807	12.773530960083	NaN	NaN	12.0894832611084	NaN	12.9632930755615	14.154896736145	NaN	14.4374265670776	12.5965623855591	NaN	13.9856643676758	12.9490785598755	1	1	1	124	124	124	15225	0	49635	292520	7
Q9Y606;Q9Y606-2	Q9Y606;Q9Y606-2	3371	ENSG00000177192	80324	tRNA pseudouridine synthase A, mitochondrial	PUS1	2.93383	4.65656	1.13998	0.271859	0.99909	-4.79255	NaN	NaN	NaN	NaN	NaN	8.92679977416992	9.34883880615234	8.83232021331787	NaN	NaN	7.27332925796509	9.31412982940674	10.3885555267334	10.076548576355	10.344407081604	NaN	1	1	1	35	35	35	4747	12874	24061	170970	4
Q9GZZ9;Q9GZZ9-2	Q9GZZ9;Q9GZZ9-2	2889	ENSG00000081307	79876	Ubiquitin-like modifier-activating enzyme 5	UBA5	2.93119	9.68105	0.917101	0.373344	0.99909	-4.96034	NaN	NaN	12.2862977981567	12.3815431594849	NaN	12.7964658737183	14.0663414001465	11.0371351242065	12.2411193847656	14.0437107086182	NaN	13.9420566558838	12.9949893951416	13.3664588928223	12.9498081207275	12.7909393310547	1	1	1	52	52	52	44863	0	40099	1834200	12
P40199	P40199	1289	ENSG00000086548	4680	Carcinoembryonic antigen-related cell adhesion molecule 6	CEACAM6	2.91457	6.47824	0.819877	0.424896	0.99909	-5.02368	11.78782081604	13.1289768218994	NaN	NaN	NaN	NaN	9.15628528594971	12.9528503417969	NaN	9.97197437286377	NaN	NaN	10.2928972244263	11.1437654495239	12.9049167633057	12.3124008178711	4	3	3	177	119	119	37194	0	14973	535780	11
O76094;O76094-2	O76094;O76094-2	351	ENSG00000174780	6731	Signal recognition particle subunit SRP72	SRP72	2.91378	9.03868	1.32765	0.203795	0.99909	-4.62892	8.84730815887451	6.52260494232178	NaN	6.76633024215698	9.04379272460938	9.51536464691162	12.3133935928345	10.7748689651489	11.0069570541382	10.5820474624634	NaN	12.7589521408081	11.6908273696899	11.3772106170654	12.6352195739746	10.7839803695679	8	8	8	195	195	195	74605	0	38726	1101400	26
O14672;O14672-2	O14672	125	ENSG00000137845	102	Disintegrin and metalloproteinase domain-containing protein 10	ADAM10	2.90098	6.44773	1.32484	0.204706	0.99909	-4.63152	9.23873901367188	NaN	NaN	7.76692628860474	NaN	NaN	8.57099437713623	8.56147861480713	NaN	9.44900417327881	9.2450532913208	11.4363470077515	9.64511775970459	9.73452377319336	10.7328462600708	8.78257274627686	3	3	3	83	83	83	84141	0	83979	387520	13
Q15428	Q15428	2102	ENSG00000104897	8175	Splicing factor 3A subunit 2	SF3A2	2.90078	3.9714	0.862626	0.401686	0.99909	-4.9966	NaN	10.3231678009033	11.7786521911621	NaN	NaN	NaN	NaN	NaN	13.4683694839478	NaN	NaN	8.7812614440918	NaN	NaN	8.73755168914795	10.4534759521484	3	3	3	99	99	99	49255	0	88652	257570	7
P04233;P04233-2;P04233-3	P04233;P04233-2	558	ENSG00000019582	972	HLA class II histocompatibility antigen gamma chain	CD74	2.88506	11.6856	1.00137	0.332252	0.99909	-4.9005	11.3042373657227	13.455584526062	13.5851974487305	13.1557197570801	NaN	9.20655059814453	14.2275409698486	14.9562397003174	12.9910793304443	13.7433614730835	NaN	15.2204160690308	13.1873989105225	12.7575149536133	15.1674966812134	14.010703086853	3	3	3	149	149	149	33515	0	92059	2812400	24
Q9C0B1;Q9C0B1-4;Q9C0B1-2;Q9C0B1-3	Q9C0B1;Q9C0B1-4;Q9C0B1-2;Q9C0B1-3	2880	ENSG00000140718	79068	Alpha-ketoglutarate-dependent dioxygenase FTO	FTO	2.88175	4.99356	1.3597	0.19366	0.99909	-4.59911	NaN	6.47910118103027	NaN	NaN	NaN	NaN	10.3349437713623	NaN	10.1021070480347	9.06746101379395	NaN	9.58912658691406	7.99237203598022	8.03254127502441	8.47431468963623	9.82492733001709	4	4	4	137	137	137	58281	0	26366	161410	8
Q99442	Q99442	2743	ENSG00000008952	7095	Translocation protein SEC62	SEC62	2.8807	3.56637	1.18287	0.254947	0.99909	-4.75686	NaN	NaN	NaN	NaN	NaN	NaN	10.832257270813	NaN	NaN	10.4969539642334	NaN	8.76987075805664	11.4684715270996	NaN	8.12360382080078	7.37077474594116	2	2	2	93	93	93	45861	0	55427	118710	3
P03950	P03950	539	ENSG00000214274	283	Angiogenin	ANG	2.8618	4.9529	0.703904	0.492085	0.99909	-5.09086	NaN	14.0266094207764	12.5440464019775	12.2206506729126	NaN	NaN	NaN	NaN	13.073037147522	NaN	NaN	NaN	NaN	NaN	13.2997808456421	14.0822324752808	3	3	3	184	184	184	1655	0	5154	507850	9
Q9Y2H6;Q9Y2H6-2	Q9Y2H6;Q9Y2H6-2	3291	ENSG00000102531	22862	Fibronectin type-III domain-containing protein 3A	FNDC3A	2.84459	4.27303	1.07671	0.298324	0.99909	-4.84324	NaN	NaN	6.3833589553833	NaN	NaN	6.15335941314697	10.1754245758057	NaN	NaN	10.6289920806885	NaN	10.2160186767578	9.03278923034668	9.01978492736816	6.75875616073608	NaN	1	1	1	17	17	17	13185	0	10322	287930	5
Q8TCJ2	Q8TCJ2	2515	ENSG00000163527	201595	Dolichyl-diphosphooligosaccharide--protein glycosyltransferase subunit STT3B	STT3B	2.83816	9.87052	0.993994	0.335713	0.99909	-4.90591	NaN	9.83170318603516	12.1060390472412	11.2138938903809	NaN	10.6466484069824	14.0373754501343	10.7623825073242	12.6109790802002	12.5588989257813	NaN	13.9924955368042	12.6694612503052	12.8592824935913	12.4112462997437	12.2279472351074	8	8	8	12	12	12	93673	0	50455	2741300	35
Q9H444	Q9H444	2929	ENSG00000101421	128866	Charged multivesicular body protein 4b	CHMP4B	2.83247	10.0289	0.874799	0.395231	0.99909	-4.98867	NaN	12.9472713470459	12.7356405258179	11.7454643249512	NaN	NaN	13.3609838485718	14.2333202362061	13.2114019393921	13.6304950714111	NaN	13.2682199478149	13.4242973327637	14.0608644485474	14.2413129806519	13.6038579940796	5	5	5	348	348	348	2495	0	42087	1958100	26
Q9NWB6;Q9NWB6-3;Q9NWB6-2	Q9NWB6;Q9NWB6-3;Q9NWB6-2	3067	ENSG00000134884	55082	Arginine and glutamate-rich protein 1	ARGLU1	2.83228	8.48139	0.971932	0.346226	0.99909	-4.92191	NaN	NaN	NaN	9.79121208190918	NaN	11.1046648025513	14.8276901245117	13.7349214553833	NaN	13.0905752182007	8.66927433013916	14.4192361831665	13.5787267684937	14.3392934799194	11.8591461181641	10.2874813079834	3	3	3	176	176	176	33216	0	70223	1262400	12
P02549;P02549-2	P02549;P02549-2	502	ENSG00000163554	6708	Spectrin alpha chain, erythrocytic 1	SPTA1	2.82144	8.21609	1.09445	0.290716	0.99909	-4.82926	NaN	5.65835428237915	12.6756038665771	9.99675559997559	6.1734471321106	6.39528560638428	8.44881820678711	5.56800174713135	13.4225902557373	10.785943031311	NaN	12.8015670776367	13.0541801452637	12.2014503479004	6.68313503265381	7.5922327041626	48	48	47	29	29	281	28001	0	32331	5444800	114
Q15942;Q15942-2	Q15942	2128	ENSG00000159840	7791	Zyxin	ZYX	2.8144	9.21432	1.03656	0.316073	0.99909	-4.87418	NaN	11.6149396896362	10.3945693969727	9.44793033599854	9.81960391998291	NaN	11.7654514312744	10.2055492401123	12.5010662078857	11.56800365448	NaN	14.2150020599365	10.3344964981079	10.3211393356323	12.9889860153198	12.2524290084839	5	5	5	152	152	152	61277	0	19603	1300200	23
P83111;P83111-2	P83111;P83111-2	1769	ENSG00000103642	114294	Serine beta-lactamase-like protein LACTB, mitochondrial	LACTB	2.81157	11.9747	1.26187	0.225926	0.99909	-4.68844	10.4930543899536	9.63115882873535	12.4146585464478	12.3046932220459	10.1972169876099	11.9939289093018	15.5656671524048	11.8334436416626	12.9254064559937	14.9271297454834	NaN	15.348762512207	13.9024696350098	14.1004161834717	13.3334350585938	12.6244297027588	12	12	12	278	278	278	60693	0	12354	5008300	82
Q9NR19;Q9NR19-2	Q9NR19;Q9NR19-2	3017	ENSG00000131069	55902	Acetyl-coenzyme A synthetase, cytoplasmic	ACSS2	2.81001	7.99607	1.02197	0.322711	0.99909	-4.88518	NaN	NaN	NaN	8.45836544036865	NaN	12.1991815567017	12.8984880447388	10.5537252426147	10.7216968536377	12.4408168792725	NaN	12.462272644043	13.8004951477051	13.1918306350708	11.4211711883545	9.78902816772461	5	5	5	84	84	84	78579	0	71102	1521400	17
P07902;P07902-2	P07902;P07902-2	657	ENSG00000213930	2592	Galactose-1-phosphate uridylyltransferase	GALT	2.80816	12.6317	1.24046	0.233524	0.99909	-4.70732	10.8257541656494	14.9427433013916	14.0303220748901	14.2145471572876	11.3398504257202	11.8567371368408	14.7001686096191	11.3384017944336	15.0181570053101	14.3715047836304	NaN	14.879487991333	13.2740869522095	13.9364538192749	13.2264728546143	14.1525220870972	12	12	12	459	459	459	43363	0	60442	3879400	49
P05107	P05107	580	ENSG00000160255	3689	Integrin beta-2	ITGB2	2.80502	10.0876	1.11198	0.283345	0.99909	-4.81527	13.00110912323	10.8631019592285	10.6694164276123	10.9811391830444	11.5230722427368	NaN	11.368724822998	12.5758228302002	11.3193330764771	9.90537166595459	NaN	14.1560039520264	10.6318140029907	10.9289627075195	12.4980010986328	10.9795684814453	11	11	11	192	192	192	84781	0	54558	2516100	34
Q9NZP8	Q9NZP8	3107	ENSG00000139178	51279	Complement C1r subcomponent-like protein	C1RL	2.7928	9.16408	1.05166	0.30931	0.99909	-4.86266	NaN	11.4690313339233	10.592830657959	10.1136121749878	NaN	8.99104022979736	11.6130065917969	10.8979969024658	11.872597694397	11.363805770874	NaN	12.9807109832764	10.9513578414917	11.0697183609009	12.3246307373047	12.3849725723267	2	2	2	86	86	86	53498	0	23074	842370	14
Q14847;Q14847-2;Q14847-3	Q14847;Q14847-2;Q14847-3	2049	ENSG00000002834	3927	LIM and SH3 domain protein 1	LASP1	2.79255	10.2806	1.06279	0.304394	0.99909	-4.85408	11.7828750610352	12.495530128479	11.9166631698608	11.3104419708252	11.7485284805298	NaN	12.3689975738525	11.9564123153687	9.04360198974609	12.2673721313477	NaN	14.3048505783081	10.1724271774292	9.30426025390625	13.1342821121216	12.6833019256592	5	5	5	123	123	123	29717	0	17744	1000400	20
P15848;P15848-2	P15848	895	ENSG00000113273	411	Arylsulfatase B	ARSB	2.7917	5.79674	0.839336	0.414225	0.99909	-5.0115	8.59245681762695	11.2516002655029	11.027491569519	8.32916831970215	NaN	NaN	NaN	NaN	10.3737354278564	9.4205493927002	NaN	NaN	11.844744682312	11.2413873672485	NaN	10.6666679382324	5	5	5	98	98	98	59687	0	11098	464070	14
Q08174;Q08174-2	Q08174;Q08174-2	1873	ENSG00000156453	5097	Protocadherin-1	PCDH1	2.78822	2.12379	1.29817	0.21349	0.99909	-4.65588	NaN	NaN	NaN	NaN	NaN	NaN	NaN	NaN	NaN	10.0197296142578	NaN	9.16271877288818	NaN	NaN	6.82043409347534	7.97768068313599	2	2	2	26	26	26	11474	0	50607	79053	2
Q9P2R3;Q9P2R3-2;Q9P2R3-4	Q9P2R3;Q9P2R3-2;Q9P2R3-4	3139	ENSG00000185722	51479	Rabankyrin-5	ANKFY1	2.78295	2.7519	1.21405	0.243166	0.99909	-4.73026	NaN	NaN	NaN	7.7697057723999	NaN	5.72525024414063	NaN	NaN	NaN	8.31038570404053	NaN	NaN	7.55596923828125	7.62095308303833	7.04821443557739	NaN	2	2	2	31	31	31	1284	12771	23194	58615	2
P55010	P55010	1545	ENSG00000100664	1983	Eukaryotic translation initiation factor 5	EIF5	2.78264	9.65477	0.941484	0.36111	0.99909	-4.94349	NaN	12.3078842163086	12.5425481796265	10.3586511611938	NaN	10.9872636795044	13.9058570861816	NaN	12.3883943557739	13.0087432861328	7.88037967681885	13.4432029724121	12.6336536407471	12.0931539535522	11.7224235534668	11.2041435241699	9	9	8	253	253	216	49222	0	37302	1565700	31
P07384	P07384	644	ENSG00000014216	823	Calpain-1 catalytic subunit	CAPN1	2.77666	8.39911	0.996417	0.334573	0.99909	-4.90413	NaN	11.142617225647	11.0106678009033	NaN	NaN	10.917670249939	11.7139015197754	10.253493309021	11.3780784606934	10.3702516555786	NaN	11.5205202102661	11.0973739624023	12.0944738388062	11.5100221633911	11.3766136169434	5	5	5	105	105	105	81889	0	10221	1076400	12
P46109	P46109	1350	ENSG00000099942	1399	Crk-like protein	CRKL	2.76553	12.0488	1.33219	0.202335	0.99909	-4.62473	12.5064315795898	12.7060642242432	13.8519439697266	11.8330478668213	11.5041732788086	12.9777450561523	14.1036977767944	10.5604286193848	12.7521505355835	14.3708915710449	NaN	13.1109075546265	12.5414113998413	13.4946060180664	13.8697862625122	12.5980987548828	6	6	6	287	287	287	33777	0	13956	2186000	21
Q96N76;Q96N76-2	Q96N76;Q96N76-2	2712	ENSG00000159650	131669	Urocanate hydratase	UROC1	2.76474	9.43616	0.924711	0.369496	0.99909	-4.95512	NaN	9.31677913665771	13.062518119812	12.8223915100098	NaN	10.8382587432861	NaN	8.88913917541504	13.9623537063599	13.7675638198853	8.93840312957764	11.8508901596069	9.60916042327881	11.8695936203003	11.8702878952026	14.1812295913696	1	1	1	28	28	28	7483	0	14513	2310600	2
Q9Y3C8	Q9Y3C8	3322	ENSG00000143222	51506	Ubiquitin-fold modifier-conjugating enzyme 1	UFC1	2.7594	7.54671	0.696986	0.496284	0.99909	-5.09457	NaN	11.9836702346802	NaN	12.6325407028198	NaN	NaN	13.2521476745605	14.2864856719971	NaN	13.6284456253052	NaN	13.9945306777954	NaN	12.4911012649536	14.0407180786133	14.4377517700195	6	6	6	437	437	437	19458	0	21045	911410	9
Q9HAF1;Q9HAF1-2;Q9HAF1-4;Q9HAF1-3	Q9HAF1;Q9HAF1-2;Q9HAF1-4;Q9HAF1-3	2960	ENSG00000163875	64769	Chromatin modification-related protein MEAF6	MEAF6	2.75898	3.4187	0.983536	0.340668	0.99909	-4.91353	NaN	NaN	NaN	NaN	NaN	NaN	NaN	9.52929401397705	10.9228820800781	NaN	NaN	11.4285697937012	NaN	NaN	12.1476821899414	10.6708335876465	1	1	1	115	115	115	21635	0	33707	69627	5
P06727;CON__Q32PJ2	P06727	616	ENSG00000110244	337	Apolipoprotein A-IV	APOA4	2.7452	11.3447	0.801926	0.434896	0.99909	-5.03468	NaN	13.9611787796021	11.986517906189	12.8140420913696	11.8073949813843	NaN	12.3722667694092	16.99169921875	13.3495578765869	15.8965215682983	NaN	14.2391510009766	12.5249090194702	11.9399461746216	18.8175640106201	14.8144826889038	26	26	26	609	609	609	45398	0	32235	19704000	111
Q07812;Q07812-2;Q07812-5;Q07812-7;Q07812-8	Q07812;Q07812-2;Q07812-5;Q07812-7;Q07812-8	1866	ENSG00000087088	581	Apoptosis regulator BAX	BAX	2.74332	9.0863	0.983975	0.340459	0.99909	-4.91321	NaN	13.2329607009888	11.7841444015503	9.71750545501709	10.0741415023804	NaN	10.4266843795776	12.3062324523926	10.3434076309204	10.3513813018799	NaN	11.3338260650635	10.9956254959106	9.51780700683594	13.3827590942383	11.9142732620239	4	4	4	188	188	188	21184	0	131	396160	10
Q9UL45;Q9UL45-2	Q9UL45;Q9UL45-2	3232	ENSG00000104164	26258	Biogenesis of lysosome-related organelles complex 1 subunit 6	BLOC1S6	2.73744	5.75294	0.884395	0.390193	0.99909	-4.98234	NaN	NaN	NaN	NaN	NaN	NaN	13.3406848907471	NaN	12.3416023254395	13.4976024627686	NaN	14.961540222168	12.7522344589233	NaN	12.6162271499634	12.537073135376	2	2	2	122	122	122	19743	0	212	390780	8
P02745	P02745	517	ENSG00000173372	712	Complement C1q subcomponent subunit A	C1QA	2.73671	11.4586	0.830906	0.418827	0.99909	-5.01681	NaN	12.9527416229248	13.387882232666	13.4019460678101	NaN	11.4188537597656	14.8196802139282	14.5351533889771	15.3405103683472	14.5508069992065	NaN	14.9847297668457	13.8413677215576	14.3265695571899	15.0115327835083	14.7654933929443	2	2	2	139	139	139	26016	0	12678	3346700	12
P11215;P11215-2	P11215;P11215-2	794	ENSG00000169896	3684	Integrin alpha-M	ITGAM	2.72932	8.85529	1.23566	0.235252	0.99909	-4.71151	7.37512636184692	11.9123659133911	8.69787120819092	8.23371505737305	NaN	7.53830528259277	10.9640522003174	11.1570310592651	10.6270780563354	9.39218902587891	NaN	12.0597839355469	10.7548875808716	10.7656173706055	11.5980520248413	10.608624458313	9	9	9	123	123	123	12718	0	29555	1383700	25
Q92841;Q92841-3;Q92841-1;Q92841-2	Q92841;Q92841-3;Q92841-1;Q92841-2	2584	ENSG00000100201	10521	Probable ATP-dependent RNA helicase DDX17	DDX17	2.71277	10.8575	1.01228	0.327171	0.99909	-4.89241	9.14136600494385	12.0026741027832	12.6380062103271	11.4496641159058	NaN	12.7227010726929	13.9960317611694	11.1260595321655	12.9693508148193	13.0092515945435	NaN	13.2052888870239	13.5409755706787	13.6070995330811	12.4620933532715	11.8490924835205	13	13	9	244	244	189	80272	0	69617	3648600	45
Q70UQ0;Q70UQ0-2	Q70UQ0;Q70UQ0-2	2325	ENSG00000166130	121457	Inhibitor of nuclear factor kappa-B kinase-interacting protein	IKBIP	2.70878	3.00763	1.08748	0.293689	0.99909	-4.83478	NaN	NaN	NaN	NaN	NaN	NaN	9.96953010559082	NaN	NaN	7.31958198547363	NaN	10.7342014312744	9.80440521240234	10.2943906784058	NaN	NaN	1	1	1	51	51	51	39309	54579	16962	105330	3
P40763;P40763-2;P40763-3	P40763;P40763-2;P40763-3	1296	ENSG00000168610	6774	Signal transducer and activator of transcription 3	STAT3	2.70821	10.2267	0.894675	0.384843	0.99909	-4.9755	NaN	12.1819286346436	13.3623552322388	11.2642669677734	NaN	9.59109210968018	13.9487323760986	10.442943572998	14.1898241043091	13.2615222930908	NaN	14.0869655609131	13.2419385910034	13.5883636474609	11.8443918228149	12.6224184036255	16	16	16	316	316	316	88067	0	21634	4426900	76
O60610;O60610-2;O60610-3	O60610;O60610-2;O60610-3	251	ENSG00000131504	1729	Protein diaphanous homolog 1	DIAPH1	2.7039	9.36185	1.17409	0.258343	0.99909	-4.76425	NaN	8.84777736663818	9.45996475219727	8.52794647216797	7.68144941329956	9.67875862121582	13.2710256576538	NaN	12.1279945373535	11.4972534179688	9.14085578918457	12.7422466278076	12.2124662399292	12.6687078475952	11.2284574508667	10.7047681808472	20	20	19	222	222	209	14135	0	20543	2553200	56
P23246;P23246-2	P23246;P23246-2	1045	ENSG00000116560	6421	Splicing factor, proline- and glutamine-rich	SFPQ	2.69143	10.3965	0.806304	0.432444	0.99909	-5.03202	8.98820209503174	13.0799016952515	14.5162544250488	12.7258348464966	11.1214685440063	9.97470092773438	12.3611764907837	NaN	14.7560873031616	14.1225852966309	NaN	14.8593893051147	11.3202362060547	NaN	13.8654432296753	14.651948928833	15	15	15	239	239	239	76149	0	10485	4989900	47
P07360	P07360	643	ENSG00000176919	733	Complement component C8 gamma chain	C8G	2.67839	6.62124	0.812873	0.42878	0.99909	-5.028	NaN	9.40486526489258	9.31530857086182	NaN	9.98228073120117	NaN	9.08897399902344	NaN	13.5686683654785	9.26507568359375	NaN	11.8554525375366	NaN	8.7777156829834	12.6569166183472	12.024585723877	4	4	4	228	228	228	22277	0	1305	364860	6
Q99447;Q99447-3;Q99447-4;Q99447-2	Q99447;Q99447-3;Q99447-4;Q99447-2	2744	ENSG00000185813	5833	Ethanolamine-phosphate cytidylyltransferase	PCYT2	2.67285	10.1751	0.895573	0.384378	0.99909	-4.9749	NaN	11.9712562561035	11.986517906189	11.7781591415405	NaN	12.2071361541748	13.8175830841064	11.4569187164307	12.5121231079102	12.9602737426758	NaN	13.1861610412598	12.6615781784058	13.0266275405884	12.6181335449219	12.6186380386353	5	5	5	226	226	226	43835	0	17435	1934200	32
P50454	P50454	1449	ENSG00000149257	871	Serpin H1	SERPINH1	2.667	12.8688	1.12994	0.275933	0.99909	-4.80074	10.3389587402344	13.9061393737793	14.3375520706177	12.5786790847778	10.6960115432739	11.2878274917603	15.19944190979	14.273868560791	15.1767578125	15.0599784851074	NaN	16.0871105194092	14.6357746124268	13.8317031860352	14.0161113739014	14.4743394851685	16	16	16	507	507	507	4644	0	29255	7480600	117
O75312	O75312	288	ENSG00000109917	8882	Zinc finger protein ZPR1	ZPR1	2.66656	4.53927	0.866108	0.399832	0.99909	-4.99434	NaN	NaN	9.79374980926514	NaN	NaN	NaN	12.2241830825806	NaN	12.5266952514648	NaN	NaN	9.81567192077637	8.26631832122803	NaN	8.12892246246338	11.8727903366089	2	2	2	74	74	74	50925	0	12859	437120	2
O75351;Q9UN37;Q6PIW4;Q6PIW4-2	O75351	292	ENSG00000119541	9525	Vacuolar protein sorting-associated protein 4B	VPS4B	2.66488	8.26368	0.958831	0.352577	0.99909	-4.93127	NaN	10.2755422592163	10.0008449554443	NaN	NaN	11.5730791091919	12.393497467041	8.61581325531006	10.0243082046509	12.4889192581177	NaN	12.261360168457	11.7336082458496	11.3665952682495	11.3667049407959	10.1186819076538	7	7	7	259	259	259	49301	0	61662	814530	24
Q9NXA8;Q9NXA8-4;Q9NXA8-3;Q9NXA8-2	Q9NXA8;Q9NXA8-4;Q9NXA8-3;Q9NXA8-2	3079	ENSG00000124523	23408	NAD-dependent protein deacylase sirtuin-5, mitochondrial	SIRT5	2.66401	5.16577	0.791116	0.440989	0.99909	-5.0412	NaN	12.1875066757202	12.0836124420166	NaN	NaN	NaN	NaN	NaN	11.4719800949097	11.0586004257202	NaN	NaN	7.57863712310791	9.07170391082764	10.1922931671143	9.00798034667969	3	3	3	181	181	181	33881	0	21105	311460	7
P01034	P01034	464	ENSG00000101439	1471	Cystatin-C	CST3	2.66372	9.3166	0.830086	0.419276	0.99909	-5.01732	NaN	14.3937253952026	12.2119798660278	11.7966890335083	NaN	NaN	13.6257085800171	10.329571723938	13.0969619750977	11.6200819015503	NaN	11.2240619659424	12.8955183029175	12.699312210083	12.3960695266724	12.7759389877319	3	3	3	253	253	253	15799	0	13341	593100	13
P08575;P08575-4;P08575-9;P08575-10;P08575-8;P08575-7;P08575-5;P08575-6	P08575;P08575-4;P08575-9;P08575-10;P08575-8;P08575-7;P08575-5;P08575-6	687	ENSG00000081237;ENSG00000262418	5788	Receptor-type tyrosine-protein phosphatase C	PTPRC	2.66206	7.15476	1.27031	0.222985	0.99909	-4.68093	8.53892612457275	7.49617481231689	NaN	7.242506980896	6.56494188308716	NaN	10.107871055603	NaN	8.33561325073242	10.5575590133667	6.66063785552979	9.52430629730225	10.378511428833	8.99101161956787	10.59348487854	9.48468208312988	6	6	6	81	81	81	14748	0	42274	520280	12
O75821	O75821	329	ENSG00000130811	8666	Eukaryotic translation initiation factor 3 subunit G	EIF3G	2.65694	7.09213	0.645449	0.528215	0.99909	-5.12116	NaN	13.1468868255615	13.3574142456055	10.5182600021362	NaN	9.02283954620361	NaN	NaN	14.1617612838745	12.910267829895	NaN	14.6690511703491	NaN	NaN	12.3360319137573	13.3516292572021	3	3	3	156	156	156	35611	0	34107	1695800	10
Q92930	Q92930	2593	ENSG00000166128	51762	Ras-related protein Rab-8B	RAB8B	2.65693	5.12692	0.957381	0.353285	0.99909	-4.9323	NaN	NaN	NaN	NaN	NaN	NaN	11.6420068740845	12.6640024185181	NaN	NaN	10.0670309066772	12.6512537002563	11.2415065765381	10.8750581741333	12.8898839950562	NaN	2	1	1	145	92	92	23584	0	11754	348970	9
P35606;P35606-2	P35606;P35606-2	1243	ENSG00000184432	9276	Coatomer subunit beta	COPB2	2.65406	6.48557	0.88692	0.388874	0.99909	-4.98067	NaN	10.3704690933228	10.909143447876	NaN	NaN	NaN	11.811053276062	NaN	10.6240644454956	12.1744890213013	NaN	12.4808406829834	9.98669528961182	8.33748817443848	9.2381420135498	7.83674478530884	4	4	4	7	7	7	10249	0	30705	1004500	15
Q8N4V1;Q8N4V1-2	Q8N4V1;Q8N4V1-2	2451	ENSG00000169446	93380	Membrane magnesium transporter 1	MMGT1	2.65169	5.07986	0.72303	0.480588	0.99909	-5.08042	NaN	10.6113014221191	10.6215028762817	NaN	NaN	NaN	NaN	NaN	12.3997049331665	10.9935750961304	NaN	10.9469060897827	NaN	NaN	13.046612739563	12.6581888198853	2	2	2	267	267	267	14686	0	20263	137410	5
P51398;P51398-2;P51398-3	P51398;P51398-2;P51398-3	1469	ENSG00000132676	7818	28S ribosomal protein S29, mitochondrial	DAP3	2.64852	7.16025	1.11164	0.283486	0.99909	-4.81554	NaN	8.65331077575684	9.2973747253418	NaN	NaN	NaN	9.76555156707764	9.34387397766113	11.0188264846802	11.5570802688599	NaN	10.8690538406372	12.0886888504028	11.3019533157349	9.94868850708008	10.7195596694946	4	4	4	141	141	141	45566	0	13598	419440	11
Q15121;Q15121-2	Q15121;Q15121-2	2075	ENSG00000162734	8682	Astrocytic phosphoprotein PEA-15	PEA15	2.63574	11.7723	0.764654	0.45613	0.99909	-5.05683	NaN	14.286340713501	13.6359443664551	13.8521394729614	NaN	12.5375099182129	15.8923292160034	13.8228693008423	15.4875888824463	15.2306957244873	NaN	16.2886505126953	13.700873374939	13.7089757919312	14.9702854156494	14.9433851242065	5	5	5	538	538	538	1504	0	28554	2684600	39
Q9UBQ0;Q9UBQ0-2	Q9UBQ0;Q9UBQ0-2	3148	ENSG00000111237	51699	Vacuolar protein sorting-associated protein 29	VPS29	2.63389	9.57768	0.933657	0.365007	0.99909	-4.94894	NaN	12.4992733001709	12.3561220169067	7.81883764266968	NaN	9.98327827453613	12.3850269317627	11.3441848754883	12.6556205749512	12.3231115341187	NaN	12.9800500869751	12.5847749710083	12.7730770111084	11.8021936416626	11.7372894287109	2	2	2	126	126	126	20505	65189	2554	600040	11
Q9UPA5	Q9UPA5	3263	ENSG00000164061	8927	Protein bassoon	BSN	2.63368	1.83464	1.43066	0.172667	0.99909	-4.53131	NaN	NaN	NaN	NaN	NaN	NaN	8.09291553497314	NaN	NaN	NaN	NaN	6.73376083374023	7.31876850128174	7.20877075195313	NaN	NaN	1	1	1	5	5	5	41646	0	50565	126410	4
P62191;P62191-2	P62191;P62191-2	1652	ENSG00000100764	5700	26S protease regulatory subunit 4	PSMC1	2.62671	10.5693	0.831354	0.418581	0.99909	-5.01653	NaN	12.4346799850464	13.6778297424316	11.7201156616211	NaN	12.555212020874	14.0377187728882	11.4216966629028	13.8911190032959	13.4430732727051	NaN	14.3851881027222	14.0128860473633	14.014630317688	12.2332305908203	11.2812347412109	14	14	14	427	427	427	49184	0	89222	3392700	61
O60547;O60547-2	O60547;O60547-2	250	ENSG00000112699	2762	GDP-mannose 4,6 dehydratase	GMDS	2.61565	2.95795	1.05347	0.308505	0.99909	-4.86127	NaN	NaN	NaN	NaN	NaN	NaN	10.0705232620239	NaN	NaN	7.05398035049438	NaN	11.3315324783325	NaN	NaN	10.5097751617432	8.3614616394043	2	2	2	105	105	105	41949	0	38363	144880	6
Q96AE4;Q96AE4-2	Q96AE4;Q96AE4-2	2626	ENSG00000162613	8880	Far upstream element-binding protein 1	FUBP1	2.6148	10.3325	0.979102	0.342784	0.99909	-4.91674	9.54880237579346	6.10454607009888	13.0789842605591	12.624361038208	10.8386526107788	NaN	13.2863702774048	11.0851402282715	12.2066173553467	13.4470834732056	NaN	14.2511863708496	12.9408826828003	11.4087009429932	12.6131219863892	11.8853149414063	12	12	12	214	214	214	6756	0	45587	2574100	39
P51570;P51570-2	P51570;P51570-2	1473	ENSG00000108479	2584	Galactokinase	GALK1	2.60726	10.9506	0.758672	0.459597	0.99909	-5.06029	NaN	13.2305755615234	14.85817527771	14.4105834960938	NaN	14.2064037322998	13.6359443664551	9.13291072845459	14.4770622253418	15.4878082275391	NaN	13.0933351516724	13.3571395874023	14.3207302093506	12.2252378463745	12.7735929489136	17	17	17	599	599	599	42272	0	23418	3843500	61
Q9BXP5;Q9BXP5-4;Q9BXP5-2;Q9BXP5-3;Q9BXP5-5	Q9BXP5;Q9BXP5-4;Q9BXP5-2;Q9BXP5-3;Q9BXP5-5	2856	ENSG00000087087	51593	Serrate RNA effector molecule homolog	SRRT	2.60632	6.76771	1.11623	0.281575	0.99909	-4.81185	NaN	NaN	NaN	NaN	NaN	10.5101709365845	11.7948217391968	11.001971244812	NaN	11.4715223312378	8.10244846343994	11.7657833099365	11.0584650039673	11.3319244384766	10.2476902008057	10.9985198974609	4	4	4	41	41	41	10067	0	61624	951770	7
Q9NZ08;Q9NZ08-2	Q9NZ08;Q9NZ08-2	3094	ENSG00000164307	51752	Endoplasmic reticulum aminopeptidase 1	ERAP1	2.606	6.9491	0.979441	0.342622	0.99909	-4.9165	NaN	12.0647087097168	10.6520385742188	NaN	NaN	NaN	10.9936456680298	7.69439268112183	10.6442165374756	8.38715553283691	NaN	11.1671047210693	9.60269927978516	9.76566696166992	10.3557920455933	9.85816764831543	4	4	4	58	58	58	10723	0	1095	747980	16
P55884;P55884-2	P55884;P55884-2	1567	ENSG00000106263	8662	Eukaryotic translation initiation factor 3 subunit B	EIF3B	2.60442	9.12813	1.01499	0.325921	0.99909	-4.8904	NaN	8.96618843078613	10.3253049850464	9.49457550048828	NaN	8.51467418670654	12.3698701858521	11.0452823638916	12.3602705001831	12.0882253646851	NaN	13.1708011627197	12.2330808639526	11.7540521621704	11.9608345031738	11.7669839859009	3	3	3	63	63	63	9248	0	35768	1614600	18
P22694;P17612;P17612-2;P22694-2;P22694-10;P22694-4;P22694-3;P22694-5;P22694-7;P22694-6;P22694-9	P22694;P17612;P17612-2;P22694-2;P22694-10;P22694-4;P22694-3;P22694-5;P22694-7;P22694-6;P22694-9	930	ENSG00000072062;ENSG00000142875	5567	cAMP-dependent protein kinase catalytic subunit beta;cAMP-dependent protein kinase catalytic subunit alpha	PRKACB;PRKACA	2.60286	8.65371	0.904974	0.379533	0.99909	-4.96858	8.89935684204102	NaN	NaN	10.9992952346802	NaN	11.7343282699585	12.3962030410767	12.5034036636353	8.91477394104004	13.0916833877563	NaN	13.2050905227661	12.6648025512695	12.208722114563	12.172833442688	9.66890239715576	2	2	2	71	71	71	40622	0	40466	943960	17
P52209;P52209-2	P52209;P52209-2	1492	ENSG00000142657	5226	6-phosphogluconate dehydrogenase, decarboxylating	PGD	2.59157	10.6662	0.816639	0.426689	0.99909	-5.02568	9.23587036132813	12.7196245193481	13.9135437011719	11.9256286621094	NaN	NaN	14.1732082366943	10.7991199493408	15.3630399703979	14.6179265975952	NaN	14.8756055831909	13.2781295776367	13.7840213775635	12.7839393615723	13.1894540786743	14	14	14	416	416	416	53139	0	25672	4433000	79
Q9UHE5	Q9UHE5	3185	ENSG00000144035	9027	N-acetyltransferase 8	NAT8	2.59061	3.94172	0.832118	0.418163	0.99909	-5.01605	NaN	NaN	NaN	NaN	NaN	10.102237701416	9.77970314025879	NaN	NaN	10.226411819458	NaN	10.2167463302612	12.5137033462524	10.2286987304688	NaN	NaN	1	1	1	66	66	66	25619	12739	22837	125550	3
P78537;P78537-2	P78537;P78537-2	1750	ENSG00000135441	2647	Biogenesis of lysosome-related organelles complex 1 subunit 1	BLOC1S1	2.58886	7.54391	0.698303	0.495483	0.99909	-5.09387	NaN	11.9467601776123	NaN	10.4326457977295	NaN	11.4988489151001	13.5777826309204	10.9370794296265	NaN	12.425163269043	NaN	13.3381795883179	NaN	10.5418710708618	13.6641139984131	12.3401565551758	4	4	4	497	497	497	17262	0	13559	463390	11
Q52LJ0;Q52LJ0-1	Q52LJ0;Q52LJ0-1	2192	ENSG00000171262	283742	Protein FAM98B	FAM98B	2.58799	10.5633	1.01837	0.324362	0.99909	-4.88788	9.98712158203125	10.0520248413086	10.6484470367432	11.2816982269287	NaN	11.1807174682617	13.1651268005371	13.4563541412354	12.5843286514282	12.2556781768799	NaN	13.4993476867676	12.9521951675415	12.72327709198	13.1443395614624	12.0822820663452	7	7	6	256	256	219	45547	0	95843	1671800	19
Q5VWZ2;Q5VWZ2-2	Q5VWZ2;Q5VWZ2-2	2251	ENSG00000143353	127018	Lysophospholipase-like protein 1	LYPLAL1	2.58302	10.112	1.05795	0.306526	0.99909	-4.85782	9.43093299865723	11.017991065979	NaN	9.64053440093994	8.30861186981201	10.7863512039185	12.8409748077393	12.0588712692261	12.6493015289307	12.2969160079956	NaN	12.9891996383667	12.0090236663818	12.1909666061401	13.1630992889404	12.4088869094849	3	3	3	224	224	224	26316	0	98716	843420	16
Q99470	Q99470	2747	ENSG00000132581	6388	Stromal cell-derived factor 2	SDF2	2.5786	6.75389	1.36636	0.191607	0.99909	-4.59286	NaN	NaN	NaN	NaN	NaN	NaN	11.4354619979858	13.3106126785278	12.0675687789917	10.7709941864014	NaN	13.1918611526489	12.50208568573	11.0018301010132	11.6822919845581	12.0995779037476	1	1	1	109	109	109	23026	0	19467	350830	9
Q9UNH7;Q9UNH7-2;Q86XE0;Q86XE0-2	Q9UNH7;Q9UNH7-2	3253	ENSG00000129515	58533	Sorting nexin-6;Sorting nexin-6, N-terminally processed	SNX6	2.57822	8.07351	0.968796	0.347739	0.99909	-4.92416	NaN	10.1719274520874	NaN	9.53647994995117	NaN	NaN	12.9017534255981	10.96116065979	12.5784673690796	11.8469400405884	NaN	13.7495555877686	11.4317064285278	10.7679357528687	12.5165376663208	12.7136659622192	4	4	4	133	133	133	46648	0	2392	1200600	23
Q01844;Q01844-2;Q01844-6;Q01844-3;Q01844-5	Q01844;Q01844-2;Q01844-6;Q01844-3;Q01844-5	1811	ENSG00000182944	2130	RNA-binding protein EWS	EWSR1	2.57308	9.90785	0.900747	0.381706	0.99909	-4.97143	NaN	7.97939682006836	11.0131130218506	11.986837387085	11.1833877563477	NaN	13.2979192733765	12.2429065704346	12.8349056243896	13.3730010986328	NaN	14.1823167800903	12.0076932907104	12.3645448684692	13.3084812164307	12.7511043548584	3	3	3	49	49	49	68477	0	71161	1471500	22
O75083;O75083-3	O75083;O75083-3	276	ENSG00000071127	9948	WD repeat-containing protein 1	WDR1	2.56223	11.9682	1.23534	0.235368	0.99909	-4.71179	11.9847030639648	12.9821557998657	11.7204151153564	12.2600374221802	13.0453844070435	13.615629196167	14.4209470748901	11.8277797698975	11.6081161499023	13.6791505813599	NaN	13.6892337799072	12.7694664001465	14.4677324295044	12.2686004638672	11.1520948410034	11	11	11	254	254	254	66193	0	15765	3998900	53
O95445;O95445-2	O95445;O95445-2	394	ENSG00000204444;ENSG00000206409;ENSG00000224290;ENSG00000226215;ENSG00000227567;ENSG00000231974;ENSG00000235754	55937	Apolipoprotein M	APOM	2.55992	6.1566	0.791335	0.440865	0.99909	-5.04107	NaN	10.5004434585571	9.06818675994873	NaN	NaN	NaN	NaN	11.418116569519	11.6263933181763	10.024169921875	NaN	10.7940912246704	NaN	10.8874492645264	12.4749479293823	11.7117958068848	2	2	2	261	261	261	21253	0	40594	194780	6
P08697;P08697-2;CON__P28800	P08697;P08697-2	697	ENSG00000167711;ENSG00000276838	5345	Alpha-2-antiplasmin	SERPINF2	2.55661	5.81444	0.667458	0.514439	0.99909	-5.11004	NaN	13.453784942627	12.5270862579346	10.7306394577026	NaN	NaN	NaN	NaN	13.4182481765747	8.35001087188721	NaN	11.1089162826538	NaN	NaN	12.3566446304321	11.0857381820679	8	8	8	297	297	297	54565	0	17691	834150	17
P61006;P61006-2	P61006;P61006-2	1606	ENSG00000167461	4218	Ras-related protein Rab-8A	RAB8A	2.55376	9.00275	0.9375	0.36309	0.99909	-4.94627	NaN	12.075779914856	NaN	11.3924245834351	11.0975713729858	8.63633441925049	11.4991979598999	9.66544246673584	10.5101709365845	12.3617515563965	NaN	11.814582824707	12.1299266815186	10.6292657852173	12.1096677780151	10.121922492981	5	4	4	242	188	188	23668	0	18699	457920	12
P84085	P84085	1772	ENSG00000004059	381	ADP-ribosylation factor 5	ARF5	2.55162	8.85802	0.907479	0.378249	0.99909	-4.96689	NaN	9.38562488555908	NaN	11.2163820266724	NaN	10.6477279663086	12.9531412124634	11.9011688232422	11.6828193664551	12.3231391906738	NaN	12.7394857406616	12.1022710800171	12.5432977676392	12.4118022918701	11.8215351104736	5	1	1	417	10	10	20529	0	8036	562020	12
P31689;P31689-2	P31689;P31689-2	1188	ENSG00000086061	3301	DnaJ homolog subfamily A member 1	DNAJA1	2.5512	10.5836	0.838117	0.414889	0.99909	-5.01227	NaN	11.9870862960815	13.0394849777222	10.9342069625854	NaN	9.94561958312988	14.3059902191162	12.5911951065063	14.3412408828735	14.0988550186157	NaN	14.3184013366699	13.6555309295654	13.7234477996826	12.8469591140747	13.548942565918	14	14	14	481	481	481	44868	0	22608	3073600	68
Q9BX93-2	Q9BX93-2	2851	ENSG00000138308	84647	Group XIIB secretory phospholipase A2-like protein	PLA2G12B	2.54988	10.1089	0.772088	0.451844	0.99909	-5.05248	NaN	13.580493927002	12.8473310470581	11.4497680664063	NaN	NaN	14.6534051895142	14.3212232589722	12.6073532104492	13.9760274887085	NaN	13.8034248352051	13.0238237380981	12.9382009506226	14.3856601715088	14.1563205718994	5	5	1	392	392	144	21587	0	13164	1611500	34
O75781;O75781-2	O75781;O75781-2	328	ENSG00000099864	5064	Paralemmin-1	PALM	2.53767	7.7054	1.01649	0.32523	0.99909	-4.88928	9.26441955566406	NaN	NaN	9.72589492797852	9.22306060791016	NaN	9.80073833465576	11.230920791626	NaN	10.6805353164673	9.48010349273682	11.642728805542	10.8964080810547	9.97699356079102	11.1468229293823	10.2177152633667	1	1	1	34	34	34	42075	0	57444	397440	9
Q86U42;Q86U42-2;Q92843-2	Q86U42;Q86U42-2;Q92843-2	2368	ENSG00000100836;ENSG00000129473;ENSG00000258643	8106	Polyadenylate-binding protein 2	PABPN1	2.52858	7.24871	0.701103	0.493783	0.99909	-5.09237	NaN	12.2418937683105	11.5613355636597	12.0075178146362	NaN	NaN	NaN	NaN	11.822491645813	11.2771711349487	10.6632022857666	12.0896158218384	9.58259391784668	NaN	11.9549961090088	12.7785701751709	2	2	2	108	108	108	32749	0	29449	429960	8
O95721	O95721	401	ENSG00000099940	9342	Synaptosomal-associated protein 29	SNAP29	2.52555	6.7324	0.771271	0.452314	0.99909	-5.05296	NaN	10.4384803771973	7.76705884933472	NaN	9.73721313476563	NaN	12.2091789245605	10.8302774429321	NaN	10.5344972610474	NaN	11.5378007888794	11.4907503128052	11.2027359008789	11.9704294204712	NaN	3	3	3	105	105	105	2897	0	75367	295350	8
P40222	P40222	1290	ENSG00000084652	200081	Alpha-taxilin	TXLNA	2.50573	3.42782	0.881635	0.391638	0.99909	-4.98417	NaN	NaN	NaN	NaN	NaN	NaN	11.9325103759766	NaN	NaN	9.22568988800049	NaN	12.45627784729	11.0470552444458	10.1835117340088	NaN	NaN	2	2	2	51	51	51	6189	0	43612	348560	7
P04003	P04003	543	ENSG00000123838	722	C4b-binding protein alpha chain	C4BPA	2.50362	12.4357	0.808044	0.431471	0.99909	-5.03095	9.26406764984131	14.0154151916504	14.7434148788452	13.3234767913818	NaN	11.0546045303345	15.3959693908691	15.1410293579102	16.2184314727783	15.2707328796387	NaN	16.363245010376	15.5028009414673	15.5300407409668	13.8711347579956	13.2770547866821	20	20	20	37	37	37	67033	0	26218	14104000	129
Q96A33;Q96A33-2	Q96A33;Q96A33-2	2621	ENSG00000108588	57003	Coiled-coil domain-containing protein 47	CCDC47	2.50125	11.6916	0.873219	0.396065	0.99909	-4.9897	9.55776977539063	12.3923711776733	12.9469614028931	12.7829780578613	NaN	12.7523183822632	14.7692699432373	13.0566034317017	14.3441572189331	14.8936328887939	NaN	14.6028728485107	14.0549430847168	14.2234735488892	12.7553882598877	13.9332294464111	9	9	9	259	259	259	55873	0	48501	4184100	61
Q12802;Q12802-2;Q12802-4	Q12802;Q12802-2;Q12802-4	1898	ENSG00000170776	11214	A-kinase anchor protein 13	AKAP13	2.49399	2.45053	1.40995	0.178591	0.99909	-4.55135	NaN	NaN	NaN	NaN	NaN	NaN	7.88282632827759	NaN	NaN	5.48642492294312	NaN	8.19199657440186	6.52200889587402	7.61728382110596	3.50792145729065	NaN	3	3	3	2	2	2	30755	0	15303	104750	7
Q86VB7;Q86VB7-3;Q86VB7-4;Q86VB7-2	Q86VB7;Q86VB7-3;Q86VB7-4;Q86VB7-2	2374	ENSG00000177575	9332	Scavenger receptor cysteine-rich type 1 protein M130;Soluble CD163	CD163	2.487	9.88628	0.824523	0.422333	0.99909	-5.02079	NaN	12.7210140228271	13.2235040664673	12.3285627365112	NaN	8.95440006256104	12.6966419219971	12.0668630599976	10.7385988235474	13.7568693161011	NaN	14.7034168243408	11.6554861068726	12.0474987030029	12.1622343063354	11.1253490447998	11	11	11	14	14	14	12545	0	16367	4737800	47
O75191;O75191-2	O75191;O75191-2	283	ENSG00000093217	9942	Xylulose kinase	XYLB	2.47318	7.44829	0.680377	0.506449	0.99909	-5.10335	NaN	11.3653383255005	11.8209371566772	NaN	NaN	9.66008472442627	11.616870880127	NaN	12.573055267334	12.7902669906616	NaN	12.6027917861938	NaN	11.607515335083	12.4829845428467	12.6528224945068	2	2	2	8	8	8	58382	0	25632	1122200	11
Q9NX24	Q9NX24	3075	ENSG00000145912	55651	H/ACA ribonucleoprotein complex subunit 2	NHP2	2.47087	5.50751	0.618633	0.545274	0.99909	-5.13423	NaN	11.6493463516235	12.6098251342773	NaN	NaN	NaN	NaN	NaN	14.143702507019	11.60964012146	NaN	13.0209274291992	NaN	NaN	12.6170082092285	12.4697685241699	3	3	3	497	497	497	17201	0	51363	356680	9
Q9NUQ2	Q9NUQ2	3050	ENSG00000155189	55326	1-acyl-sn-glycerol-3-phosphate acyltransferase epsilon	AGPAT5	2.46584	3.06802	0.974269	0.345102	0.99909	-4.92023	NaN	NaN	NaN	NaN	NaN	NaN	9.81565570831299	NaN	NaN	8.56392097473145	NaN	10.5613832473755	10.2134685516357	9.93391227722168	NaN	NaN	1	1	1	41	41	41	42072	65253	25619	94167	4
Q9H4M9	Q9H4M9	2938	ENSG00000110047	10938	EH domain-containing protein 1	EHD1	2.46165	7.90264	0.90622	0.378894	0.99909	-4.96774	NaN	10.8512029647827	10.5996341705322	NaN	NaN	NaN	12.4595851898193	11.1147832870483	10.9728364944458	11.7943344116211	NaN	13.2179574966431	11.5220422744751	11.6146640777588	10.9566669464111	11.3384580612183	9	5	5	285	21	21	60626	0	18104	1072800	23
Q9NP79;Q9NP79-2	Q9NP79;Q9NP79-2	2996	ENSG00000009844	51534	Vacuolar protein sorting-associated protein VTA1 homolog	VTA1	2.4547	10.6783	0.792144	0.440408	0.99909	-5.04058	NaN	12.7937459945679	13.2187147140503	10.8879060745239	NaN	10.2098188400269	14.7394113540649	13.3073434829712	13.4456615447998	14.242504119873	NaN	14.6497049331665	12.9750423431396	13.4953556060791	12.9075479507446	13.9807643890381	5	5	5	274	274	274	33879	0	23528	1882800	20
P46459;P46459-2	P46459;P46459-2	1352	ENSG00000073969;ENSG00000276262;ENSG00000278174	4905	Vesicle-fusing ATPase	NSF	2.45407	5.82627	0.956576	0.353678	0.99909	-4.93287	8.07868480682373	NaN	8.32539558410645	8.30039882659912	9.14249038696289	7.07135534286499	10.3578815460205	NaN	9.65790748596191	NaN	NaN	9.43097496032715	7.72553682327271	8.49465560913086	6.63497066497803	NaN	3	3	3	77	77	77	82593	0	45035	239140	4
Q13200;Q13200-3;Q13200-2	Q13200;Q13200-3	1934	ENSG00000175166	5708	26S proteasome non-ATPase regulatory subunit 2	PSMD2	2.45195	10.9144	0.771413	0.452233	0.99909	-5.05288	NaN	12.2814664840698	13.4254779815674	11.8782424926758	NaN	11.1341695785522	15.0441808700562	12.6072607040405	14.7436246871948	14.4304523468018	NaN	15.4798431396484	13.6464462280273	13.358925819397	13.0794343948364	13.5206184387207	18	18	18	252	252	252	1002	0	22803	9847400	102
Q86X29;Q86X29-6;Q86X29-5;Q86X29-2;Q86X29-3;Q86X29-4	Q86X29;Q86X29-6;Q86X29-5;Q86X29-2;Q86X29-3;Q86X29-4	2386	ENSG00000105699	51599	Lipolysis-stimulated lipoprotein receptor	LSR	2.44891	8.61293	0.91033	0.376791	0.99909	-4.96495	9.97513103485107	8.45512199401855	NaN	10.0679721832275	NaN	11.6681756973267	12.7016744613647	8.04034423828125	9.58749580383301	12.3684520721436	NaN	12.0864677429199	12.851788520813	12.0492696762085	9.10763549804688	8.84733963012695	3	3	3	91	91	91	71438	0	14306	998450	14
Q9H488;Q9H488-2	Q9H488;Q9H488-2	2933	ENSG00000101346	23509	GDP-fucose protein O-fucosyltransferase 1	POFUT1	2.44479	9.69031	0.855818	0.405325	0.99909	-5.00099	NaN	10.7230634689331	11.585150718689	10.2061595916748	NaN	12.0520925521851	12.9155616760254	10.5629100799561	12.8361492156982	12.8126583099365	NaN	12.6133060455322	13.0263681411743	12.9882936477661	11.3415746688843	11.3817052841187	5	5	5	224	224	224	43955	0	20409	1238700	25
Q9Y3B7;Q9Y3B7-3;Q9Y3B7-2	Q9Y3B7;Q9Y3B7-3;Q9Y3B7-2	3319	ENSG00000174547	65003	39S ribosomal protein L11, mitochondrial	MRPL11	2.43505	6.42605	0.669657	0.513074	0.99909	-5.10891	11.5189971923828	12.6864347457886	10.3918876647949	NaN	11.7016096115112	NaN	11.3647909164429	NaN	NaN	10.8065500259399	NaN	10.6417808532715	NaN	NaN	12.6158828735352	11.0889205932617	2	2	2	146	146	146	20683	0	28088	372860	5
O43633	O43633	208	ENSG00000130724	27243	Charged multivesicular body protein 2a	CHMP2A	2.43135	5.1912	0.648027	0.52659	0.99909	-5.11987	10.2800750732422	NaN	NaN	NaN	10.7303848266602	NaN	NaN	13.5523090362549	NaN	NaN	11.3936586380005	11.5586595535278	NaN	NaN	12.4740858078003	13.0699529647827	3	3	3	131	131	131	25104	0	28585	314560	9
Q9Y3E5	Q9Y3E5	3330	ENSG00000141378	51651	Peptidyl-tRNA hydrolase 2, mitochondrial	PTRH2	2.43121	11.2493	0.742626	0.468977	0.99909	-5.06946	NaN	13.6998977661133	13.470531463623	12.1052541732788	NaN	11.4082231521606	14.7464618682861	14.3587884902954	15.1842947006226	14.2852573394775	NaN	15.3286046981812	13.2381658554077	13.6393404006958	13.7844305038452	14.7403078079224	2	2	2	212	212	212	19193	0	25108	1940200	19
P55789;P55789-2	P55789;P55789-2	1564	ENSG00000127554	2671	FAD-linked sulfhydryl oxidase ALR	GFER	2.43115	9.05246	0.787709	0.44292	0.99909	-5.04324	NaN	NaN	NaN	12.1199140548706	NaN	12.0052032470703	14.3915119171143	13.9975318908691	11.9193477630615	13.9708251953125	NaN	12.4045562744141	12.8348655700684	13.1908893585205	14.2298698425293	13.7747869491577	3	3	3	146	146	146	23449	0	13234	973180	13
P51857;P51857-3;P51857-2	P51857;P51857-3;P51857-2	1485	ENSG00000122787	6718	3-oxo-5-beta-steroid 4-dehydrogenase	AKR1D1	2.42586	11.7916	1.05986	0.305684	0.99909	-4.85635	12.4419584274292	14.2195463180542	13.9257402420044	10.159366607666	13.223051071167	12.9413414001465	14.4223937988281	NaN	13.0217952728271	14.2933282852173	8.07489109039307	8.7823429107666	13.2313261032104	14.7611360549927	11.4253206253052	13.7415723800659	14	14	14	564	564	564	37376	0	13349	3600700	50
Q02790	Q02790	1822	ENSG00000004478	2288	Peptidyl-prolyl cis-trans isomerase FKBP4;Peptidyl-prolyl cis-trans isomerase FKBP4, N-terminally processed	FKBP4	2.4253	9.46627	0.842379	0.412573	0.99909	-5.00958	NaN	12.87868309021	12.6650915145874	9.2234468460083	NaN	9.79335975646973	12.7601165771484	10.6785125732422	13.6403579711914	10.307656288147	NaN	12.9423494338989	11.3166770935059	11.9708967208862	10.6292657852173	12.6539649963379	7	7	7	207	207	207	51804	0	31646	1878300	36
P33908;P33908-2	P33908;P33908-2	1214	ENSG00000111885	4121	Mannosyl-oligosaccharide 1,2-alpha-mannosidase IA	MAN1A1	2.41371	5.40498	1.55069	0.141446	0.99909	-4.41124	NaN	NaN	NaN	NaN	NaN	NaN	10.746262550354	9.37009906768799	8.55650615692139	8.53270626068115	NaN	11.0988216400146	9.62197875976563	8.86727905273438	10.5311861038208	9.1548433303833	4	4	4	118	118	118	72968	0	87605	258720	8
O60749;O60749-2	O60749;O60749-2	259	ENSG00000205302	6643	Sorting nexin-2	SNX2	2.41294	10.4267	1.227	0.2384	0.99909	-4.71906	8.35151386260986	12.4843702316284	10.9014701843262	9.39808082580566	10.2472152709961	8.63270473480225	12.3972463607788	11.0776166915894	12.3342456817627	11.5641021728516	NaN	13.061692237854	11.384729385376	10.0579919815063	12.6423225402832	12.2911710739136	8	8	8	175	175	175	5847	0	12265	1341900	31
O15143	O15143	158	ENSG00000130429	10095	Actin-related protein 2/3 complex subunit 1B	ARPC1B	2.40996	11.2687	0.877283	0.393923	0.99909	-4.98704	10.6282634735107	11.7661561965942	12.6402673721313	11.3617792129517	10.4094972610474	NaN	13.9541053771973	14.1452951431274	13.8023147583008	13.8199796676636	NaN	14.6990842819214	12.4472122192383	12.2052736282349	14.5779600143433	13.8419570922852	5	5	5	231	231	231	40949	0	20645	2776100	33
P18084	P18084	945	ENSG00000082781	3693	Integrin beta-5	ITGB5	2.404	6.55895	0.839895	0.413922	0.99909	-5.01115	NaN	10.828929901123	10.7218685150146	10.0423431396484	NaN	NaN	9.64367580413818	NaN	10.2803068161011	10.7410459518433	NaN	9.83021450042725	8.84030628204346	8.55983543395996	7.22371196746826	8.23098087310791	4	4	4	59	59	59	88053	0	61596	462590	5
Q1KMD3	Q1KMD3	2172	ENSG00000214753	221092	Heterogeneous nuclear ribonucleoprotein U-like protein 2	HNRNPUL2	2.38417	8.82388	0.848671	0.409169	0.99909	-5.00557	NaN	NaN	9.87241363525391	9.33697509765625	NaN	10.8812665939331	13.4900989532471	11.0653486251831	11.741382598877	13.2884330749512	NaN	13.7391481399536	12.6507377624512	12.8220129013062	11.6085786819458	10.6856250762939	11	11	11	207	207	207	85104	0	38869	2255900	37
P13489	P13489	839	ENSG00000023191;ENSG00000276230	6050	Ribonuclease inhibitor	RNH1	2.38052	11.2408	0.720025	0.482384	0.99909	-5.08208	NaN	13.7502880096436	14.2303953170776	12.4586114883423	NaN	10.7547206878662	14.9845962524414	13.646333694458	15.7177295684814	14.0298051834106	NaN	14.8714237213135	14.3594751358032	14.1237983703613	14.0518884658813	12.8745012283325	20	20	19	722	722	722	49973	0	22199	6488400	71
Q86UE4	Q86UE4	2369	ENSG00000147649	92140	Protein LYRIC	MTDH	2.37779	5.11177	0.694527	0.497782	0.99909	-5.09589	NaN	12.8499135971069	13.018895149231	7.71657943725586	NaN	NaN	7.82164621353149	NaN	10.3353900909424	NaN	NaN	10.9869089126587	NaN	NaN	10.2411489486694	8.81791114807129	7	7	7	192	192	192	63836	0	10546	506450	14
Q8IXJ6;Q8IXJ6-2;Q8IXJ6-5;Q8IXJ6-3	Q8IXJ6;Q8IXJ6-2;Q8IXJ6-5;Q8IXJ6-3	2413	ENSG00000068903	22933	NAD-dependent protein deacetylase sirtuin-2	SIRT2	2.37693	3.73094	0.76901	0.453616	0.99909	-5.05429	NaN	NaN	NaN	10.7673568725586	NaN	NaN	9.22874641418457	9.2927360534668	NaN	NaN	NaN	9.13711929321289	14.0959739685059	NaN	7.17302751541138	NaN	1	1	1	67	67	67	43182	0	35875	487330	1
Q8IV08	Q8IV08	2400	ENSG00000105223	23646	Phospholipase D3	PLD3	2.37505	4.93874	0.865292	0.400266	0.99909	-4.99487	NaN	10.6240644454956	9.85779476165771	10.6966199874878	9.57618236541748	9.15704345703125	8.61647510528564	NaN	NaN	NaN	NaN	NaN	NaN	9.55796146392822	10.9337644577026	NaN	3	3	3	45	45	45	54705	0	43832	154840	5
P05198	P05198	593	ENSG00000134001	1965	Eukaryotic translation initiation factor 2 subunit 1	EIF2S1	2.36458	9.50524	0.740745	0.470084	0.99909	-5.07053	NaN	13.3988771438599	13.4105834960938	10.0773496627808	NaN	NaN	12.8685140609741	12.0106325149536	14.53089427948	12.2770261764526	NaN	13.2297201156616	12.2316112518311	12.1375675201416	13.0929555892944	12.8181028366089	7	7	7	273	273	273	36112	0	40455	2153600	21
P22087	P22087	1020	ENSG00000105202;ENSG00000280548	2091	rRNA 2-O-methyltransferase fibrillarin	FBL	2.35637	9.30986	1.00361	0.331204	0.99909	-4.89884	9.88754081726074	NaN	7.12080812454224	9.32478809356689	11.294563293457	10.9240703582764	10.7573070526123	11.1285095214844	12.2968873977661	10.1294116973877	NaN	12.4260292053223	10.6779842376709	10.2526655197144	12.1153039932251	10.6219606399536	4	4	4	255	255	255	33784	0	14529	582890	16
P80294;P0DM35	P80294	1754	ENSG00000205358	4496	Metallothionein-1H	MT1H	2.33732	10.977	0.580331	0.570155	0.99909	-5.15201	NaN	NaN	16.3204479217529	17.2132377624512	NaN	NaN	18.3733921051025	15.678297996521	14.6423902511597	16.5114440917969	NaN	16.7877502441406	14.5525493621826	13.6806888580322	15.1029186248779	16.7682361602783	3	3	3	41	41	41	60393	0	41139	3125700	16
O76054;O76054-5;O76054-4;Q9UDX4;Q9UDX4-3;Q9UDX4-2	O76054;O76054-5;O76054-4	348	ENSG00000100003	23541	SEC14-like protein 2	SEC14L2	2.33561	12.6071	1.02341	0.32205	0.99909	-4.8841	11.8748273849487	14.1805305480957	13.0891857147217	13.7434673309326	10.7219533920288	15.3529396057129	14.7833566665649	NaN	13.8021125793457	15.1752767562866	11.7756099700928	13.9137306213379	11.6318140029907	13.7621746063232	12.6729555130005	15.2337322235107	7	7	7	256	256	256	46145	0	29522	4728100	38
Q96QK1	Q96QK1	2727	ENSG00000069329	55737	Vacuolar protein sorting-associated protein 35	VPS35	2.33436	8.1693	0.990479	0.337373	0.99909	-4.90848	NaN	7.90893316268921	6.95477819442749	7.65262985229492	NaN	8.89899444580078	12.6349925994873	10.1728029251099	9.85647201538086	11.1465682983398	NaN	12.5217227935791	11.3736810684204	11.6822919845581	11.6336307525635	8.27132320404053	7	7	7	118	118	118	91706	0	48601	1136500	23
O15235	O15235	167	ENSG00000128626	6183	28S ribosomal protein S12, mitochondrial	MRPS12	2.32299	3.53439	0.797395	0.437443	0.99909	-5.03742	NaN	NaN	NaN	NaN	NaN	NaN	NaN	11.3524293899536	NaN	11.1152391433716	NaN	10.5472803115845	NaN	NaN	12.070556640625	11.4648008346558	1	1	1	239	239	239	15173	31056	19922	94200	3
B9A064;P0CG04	B9A064;P0CG04	29	ENSG00000254709	100423062	Immunoglobulin lambda-like polypeptide 5;Ig lambda-1 chain C regions	IGLL5;IGLC1	2.31103	12.0707	0.654797	0.522338	0.99909	-5.11648	NaN	15.0793180465698	13.6249094009399	14.2343683242798	NaN	9.64181709289551	16.2822189331055	16.8609657287598	16.6053066253662	14.7490310668945	NaN	15.3971729278564	15.4054403305054	15.4769039154053	15.2345552444458	14.538613319397	9	1	1	397	89	89	23063	0	8454	7641300	25
O60313;O60313-2;O60313-13;O60313-9;O60313-11;O60313-10	O60313;O60313-2;O60313-13;O60313-9;O60313-11;O60313-10	243	ENSG00000198836	4976	Dynamin-like 120 kDa protein, mitochondrial;Dynamin-like 120 kDa protein, form S1	OPA1	2.3022	8.88546	1.03931	0.314834	0.99909	-4.87209	NaN	6.29955577850342	9.74236011505127	8.89035511016846	9.24372100830078	7.04592323303223	12.1014175415039	10.7667770385742	10.1957416534424	11.6532926559448	NaN	12.5557155609131	11.5762958526611	10.5510349273682	11.1923542022705	10.3528156280518	11	11	11	168	168	168	11163	0	74293	1452700	22
O00429;O00429-2;O00429-4;O00429-3;O00429-5;O00429-8;O00429-6;O00429-7	O00429;O00429-2;O00429-4;O00429-3;O00429-5;O00429-8;O00429-6	94	ENSG00000087470	10059	Dynamin-1-like protein	DNM1L	2.30123	9.32796	0.842758	0.412367	0.99909	-5.00934	NaN	11.2425193786621	11.0205631256104	10.689037322998	NaN	7.40446043014526	13.2141370773315	11.1164093017578	12.243709564209	12.1180973052979	NaN	13.0659208297729	11.9536876678467	11.245849609375	12.3009815216064	11.632040977478	11	11	11	247	247	247	81876	0	13398	2526400	56
Q13263;Q13263-2	Q13263;Q13263-2	1943	ENSG00000130726	10155	Transcription intermediary factor 1-beta	TRIM28	2.29505	10.9613	0.692299	0.499141	0.99909	-5.09707	NaN	9.48276805877686	13.4762401580811	13.7999897003174	NaN	13.1499538421631	15.8190565109253	12.6216402053833	13.2186689376831	15.3386669158936	NaN	15.8591709136963	14.107871055603	13.9905471801758	13.7562437057495	10.7594718933105	19	19	19	369	369	369	88549	0	32331	8303800	68
P00748	P00748	450	ENSG00000131187	2161	Coagulation factor XII;Coagulation factor XIIa heavy chain;Beta-factor XIIa part 1;Coagulation factor XIIa light chain	F12	2.29319	7.09974	0.714934	0.485435	0.99909	-5.08487	NaN	11.743992805481	10.7391052246094	8.18680763244629	NaN	9.54891777038574	9.25098514556885	NaN	13.1437501907349	8.56082916259766	NaN	10.978853225708	NaN	8.88169479370117	10.7944974899292	11.7664461135864	6	6	6	156	156	156	67791	0	35923	742970	17
Q9BQE5	Q9BQE5	2790	ENSG00000128335	23780	Apolipoprotein L2	APOL2	2.29119	7.65077	0.928074	0.367804	0.99909	-4.95281	NaN	NaN	NaN	9.93893241882324	NaN	NaN	12.6040668487549	11.6345844268799	13.2268934249878	13.0431814193726	NaN	12.111364364624	10.9427347183228	11.9497537612915	13.6342439651489	13.3265695571899	4	4	4	217	217	217	37092	0	39033	1049800	17
O94804	O94804	354	ENSG00000072786	6793	Serine/threonine-protein kinase 10	STK10	2.28676	2.47381	1.06918	0.301595	0.99909	-4.84912	NaN	NaN	NaN	NaN	NaN	NaN	7.57750415802002	6.49606275558472	NaN	NaN	NaN	11.1374397277832	7.87909317016602	6.49081087112427	NaN	NaN	4	4	4	53	53	53	11213	0	60918	131530	5
Q9NP74;Q9NP74-2	Q9NP74;Q9NP74-2	2995	ENSG00000099260	54873	Palmdelphin	PALMD	2.28615	3.14839	0.87202	0.396699	0.99909	-4.99049	NaN	NaN	NaN	NaN	NaN	NaN	10.8097677230835	NaN	NaN	8.66199207305908	NaN	9.01036071777344	10.8230485916138	11.0691137313843	NaN	NaN	2	2	2	64	64	64	62757	0	5928	160220	3
Q7Z5P4;Q7Z5P4-2	Q7Z5P4;Q7Z5P4-2	2358	ENSG00000170509	345275	17-beta-hydroxysteroid dehydrogenase 13	HSD17B13	2.27304	7.60934	0.641281	0.530846	0.99909	-5.12322	10.100793838501	14.5147752761841	NaN	12.9856996536255	13.5288200378418	15.5008726119995	NaN	NaN	NaN	10.6703910827637	11.2062206268311	NaN	11.7578897476196	12.5804233551025	8.90349006652832	NaN	22	22	22	817	817	817	33655	0	10742	1887600	50
Q9UNF0;Q9UNF0-2	Q9UNF0;Q9UNF0-2	3252	ENSG00000100266	11252	Protein kinase C and casein kinase substrate in neurons protein 2	PACSIN2	2.26663	9.63574	0.720111	0.482332	0.99909	-5.08203	NaN	9.99604988098145	12.2407913208008	12.6679096221924	NaN	NaN	14.4301261901855	12.6113939285278	12.5650548934937	14.3604354858398	NaN	14.8537483215332	11.6364431381226	12.8405027389526	13.429799079895	12.5396432876587	10	10	10	198	198	198	55738	0	44135	2873000	49
P33176;O60282;Q12840;O60282-2	P33176	1210	ENSG00000170759	3799	Kinesin-1 heavy chain	KIF5B	2.26564	5.31684	0.799673	0.436161	0.99909	-5.03605	NaN	NaN	8.9082727432251	NaN	6.08516979217529	NaN	11.3466243743896	NaN	7.81723928451538	10.2100620269775	NaN	12.2048768997192	10.2387628555298	9.55916690826416	8.6993293762207	NaN	11	11	11	166	166	166	10968	0	30647	699720	16
Q6FI81;Q6FI81-3	Q6FI81;Q6FI81-3	2268	ENSG00000005194	57019	Anamorsin	CIAPIN1	2.26548	5.68583	0.755092	0.46168	0.99909	-5.06235	NaN	8.96538066864014	9.24628925323486	NaN	NaN	NaN	10.6215944290161	10.7135581970215	9.3819751739502	NaN	NaN	10.2592725753784	11.210428237915	10.8504991531372	9.72430896759033	NaN	2	2	2	147	147	147	33582	0	13428	237650	7
Q9NQG5;Q96P16;Q96P16-3	Q9NQG5	3009	ENSG00000101413	58490	Regulation of nuclear pre-mRNA domain-containing protein 1B	RPRD1B	2.26418	10.6275	0.684017	0.504211	0.99909	-5.10144	NaN	12.9038820266724	12.1676692962646	14.5417013168335	NaN	10.8844757080078	14.4782009124756	13.2201366424561	11.9120283126831	14.5003442764282	NaN	14.7961921691895	11.281060218811	9.02208995819092	15.016939163208	15.3153266906738	8	8	8	347	347	347	36899	0	31709	2839000	20
P15153	P15153	885	ENSG00000128340	5880	Ras-related C3 botulinum toxin substrate 2	RAC2	2.25788	7.69927	0.793101	0.439866	0.99909	-5.04001	NaN	12.7980670928955	10.9350175857544	NaN	NaN	NaN	11.2788562774658	10.6640024185181	11.8487405776978	10.2912855148315	NaN	11.6534719467163	10.1392955780029	10.1816492080688	12.7200517654419	10.6778078079224	4	2	2	245	177	177	21429	0	30701	256190	6
P15170;P15170-3;P15170-2;Q8IYD1	P15170;P15170-3;P15170-2;Q8IYD1	886	ENSG00000103342;ENSG00000189369	2935	Eukaryotic peptide chain release factor GTP-binding subunit ERF3A;Eukaryotic peptide chain release factor GTP-binding subunit ERF3B	GSPT1;GSPT2	2.25303	4.28723	0.674769	0.509908	0.99909	-5.10627	NaN	NaN	NaN	NaN	NaN	8.53846073150635	12.557032585144	NaN	NaN	11.8390064239502	NaN	11.728515625	11.9562311172485	11.9764213562012	NaN	NaN	6	6	6	176	176	176	55755	0	10016	557910	12
O60884	O60884	268	ENSG00000069345	10294	DnaJ homolog subfamily A member 2	DNAJA2	2.25126	8.88275	0.75631	0.46097	0.99909	-5.06165	NaN	10.6846609115601	10.9498262405396	10.3446292877197	NaN	NaN	13.8342733383179	8.57965564727783	13.2768516540527	13.7535305023193	NaN	13.642502784729	9.65744304656982	13.0167036056519	11.7021722793579	12.6817874908447	8	8	8	354	354	354	45745	0	16745	1659500	31
Q9HB07	Q9HB07	2963	ENSG00000139637	60314	UPF0160 protein MYG1, mitochondrial	C12orf10	2.24819	8.35349	0.818034	0.425917	0.99909	-5.02482	NaN	12.024377822876	9.78017902374268	9.17412662506104	NaN	NaN	11.4103450775146	10.6651582717896	12.7040328979492	10.9385499954224	NaN	11.4858293533325	10.9469795227051	11.1355810165405	11.6771907806396	11.713472366333	3	3	3	12	12	12	42449	0	6012	678900	12
Q14165	Q14165	2008	ENSG00000110917	9761	Malectin	MLEC	2.24766	9.76848	0.72161	0.481436	0.99909	-5.08121	10.5324535369873	11.1667280197144	NaN	8.96234703063965	NaN	12.7788572311401	15.4887189865112	9.01611137390137	11.9788179397583	14.3248834609985	NaN	14.203577041626	13.9206323623657	15.3923845291138	8.42198085784912	10.1082630157471	5	5	5	178	178	178	32233	0	21765	2579100	25
Q02543	Q02543	1820	ENSG00000105640	6142	60S ribosomal protein L18a	RPL18A	2.24718	6.0759	0.56011	0.583527	0.99909	-5.16096	NaN	13.0701541900635	13.4649286270142	8.01864528656006	NaN	NaN	NaN	NaN	12.9907598495483	12.7216329574585	NaN	12.6671781539917	NaN	NaN	12.3215618133545	11.9595308303833	2	2	2	119	119	119	20762	0	64639	456000	8
P43243;P43243-2	P43243	1332	ENSG00000015479;ENSG00000280987	9782	Matrin-3	MATR3	2.24108	11.6808	0.973795	0.345329	0.99909	-4.92057	9.79561805725098	11.0746765136719	14.0562143325806	12.814642906189	8.25516986846924	10.9142360687256	14.3678922653198	10.8708267211914	14.4238376617432	14.7260580062866	NaN	15.2745237350464	13.0573825836182	12.3201522827148	12.1647815704346	12.7771530151367	16	16	16	281	281	281	94622	0	32331	6160600	87
Q9UJC3;Q9UJC3-2	Q9UJC3;Q9UJC3-2	3211	ENSG00000134709	51361	Protein Hook homolog 1	HOOK1	2.2382	3.69318	0.772109	0.451832	0.99909	-5.05247	NaN	NaN	NaN	NaN	NaN	8.16912364959717	10.7725620269775	NaN	NaN	9.09283638000488	NaN	10.8076772689819	10.1679201126099	10.0808172225952	NaN	NaN	3	3	3	78	78	78	84647	0	70277	270970	8
O75494;O75494-3;O75494-4;O75494-5;O75494-6;O75494-2;Q8WXF0	O75494;O75494-3;O75494-4;O75494-5;O75494-6;O75494-2	310	ENSG00000188529	10772	Serine/arginine-rich splicing factor 10	SRSF10	2.23811	10.1595	0.628342	0.539063	0.99909	-5.12956	NaN	13.4902238845825	14.6020612716675	14.3650922775269	NaN	NaN	12.8662357330322	12.4750242233276	14.2619476318359	14.8490629196167	NaN	14.5139741897583	11.9510660171509	10.3012676239014	14.3765325546265	14.4999704360962	5	5	5	225	225	225	313	0	38507	1735700	19
Q96Q06;Q96Q06-2	Q96Q06;Q96Q06-2	2725	ENSG00000167676	729359	Perilipin-4	PLIN4	2.23716	3.30627	0.993194	0.33609	0.99909	-4.90649	NaN	NaN	NaN	NaN	NaN	7.69571542739868	8.96532249450684	NaN	NaN	8.04406642913818	NaN	6.83428144454956	7.64067888259888	7.31170272827148	6.40852499008179	NaN	1	1	1	9	9	9	13443	48677	17383	149800	2
Q13084	Q13084	1920	ENSG00000086504	10573	39S ribosomal protein L28, mitochondrial	MRPL28	2.23548	5.44279	0.729485	0.476744	0.99909	-5.07684	NaN	NaN	NaN	9.5014591217041	NaN	NaN	10.2386436462402	10.7104616165161	NaN	12.2537593841553	NaN	11.4678602218628	NaN	7.56765174865723	13.5565061569214	11.7882289886475	4	4	4	32	32	32	30156	0	21557	325190	6
Q9HCE6;Q9HCE6-4;Q9HCE6-3;Q9HCE6-2	Q9HCE6;Q9HCE6-4;Q9HCE6-3;Q9HCE6-2	2981	ENSG00000074964	55160	Rho guanine nucleotide exchange factor 10-like protein	ARHGEF10L	2.23524	4.55088	0.907254	0.378364	0.99909	-4.96704	NaN	NaN	NaN	NaN	NaN	6.98595571517944	9.24887657165527	8.96260643005371	NaN	9.11452293395996	NaN	9.92190074920654	10.110613822937	9.56521606445313	8.90445423126221	NaN	1	1	1	2	2	2	14038	0	96535	260140	7
Q13586;Q13586-2	Q13586;Q13586-2	1976	ENSG00000167323	6786	Stromal interaction molecule 1	STIM1	2.2351	10.0376	1.14303	0.270628	0.99909	-4.79004	8.3137903213501	8.91028308868408	9.3059024810791	9.58218002319336	9.12569713592529	9.45670318603516	13.0114889144897	10.6240644454956	10.9841337203979	12.7460107803345	NaN	13.5117530822754	13.3144416809082	11.6493015289307	10.4692344665527	9.59646892547607	6	6	6	115	115	115	77422	0	92008	1582800	21
Q8NC56	Q8NC56	2480	ENSG00000161904	221496	LEM domain-containing protein 2	LEMD2	2.22905	9.80037	0.901689	0.381222	0.99909	-4.9708	NaN	11.4864330291748	12.064305305481	10.1510162353516	7.77010202407837	10.4206972122192	13.1053190231323	11.6225090026855	10.9347229003906	11.2214660644531	NaN	12.4825811386108	11.3629302978516	12.4983253479004	11.4071083068848	10.2783336639404	2	2	2	54	54	54	56974	0	66366	1328700	5
Q99613;B5ME19;Q99613-2	Q99613;B5ME19;Q99613-2	28	ENSG00000184110;ENSG00000205609	8663	Eukaryotic translation initiation factor 3 subunit C;Eukaryotic translation initiation factor 3 subunit C-like protein	EIF3C;EIF3CL	2.22804	9.73408	0.763423	0.456842	0.99909	-5.05754	NaN	11.478364944458	12.3218994140625	11.8510465621948	NaN	6.74953413009644	13.8526268005371	11.3816509246826	13.2161998748779	12.6516351699829	NaN	14.2733583450317	12.0390901565552	11.3068017959595	12.1953725814819	12.4276790618896	11	11	11	202	202	202	10534	0	52632	3441100	45
Q8TAE8	Q8TAE8	2503	ENSG00000179271	90480	Growth arrest and DNA damage-inducible proteins-interacting protein 1	GADD45GIP1	2.22502	4.97469	0.606955	0.552797	0.99909	-5.13977	NaN	12.8234663009644	NaN	9.57861804962158	NaN	NaN	NaN	NaN	NaN	11.4964542388916	11.5374612808228	9.75141048431396	NaN	NaN	13.8310098648071	10.5765790939331	6	6	6	383	383	383	25384	0	28549	339200	11
Q13428;Q13428-6;Q13428-3;Q13428-4;Q13428-2;Q13428-8;Q13428-7;Q13428-5	Q13428;Q13428-6;Q13428-3;Q13428-4;Q13428-2;Q13428-8;Q13428-7;Q13428-5	1956	ENSG00000070814	6949	Treacle protein	TCOF1	2.22427	9.09517	0.794818	0.438896	0.99909	-5.03898	12.5959796905518	NaN	NaN	8.19115829467773	10.3479537963867	10.2816982269287	11.5548286437988	12.3979415893555	NaN	11.4362955093384	11.1032218933105	7.94345235824585	10.8593797683716	12.2688341140747	13.9543781280518	12.5875902175903	2	2	2	16	16	16	1521	98156	14462	3912200	2
P27918	P27918	1113	ENSG00000126759	5199	Properdin	CFP	2.21945	2.9683	0.90293	0.380583	0.99909	-4.96996	NaN	NaN	NaN	NaN	NaN	NaN	8.67182445526123	9.52599048614502	NaN	NaN	NaN	9.87481212615967	NaN	9.79184627532959	9.62839126586914	NaN	1	1	1	47	47	47	51276	7503	1557	75237	1
Q9NX40;Q9NX40-3;Q9NX40-2;Q9NX40-4	Q9NX40;Q9NX40-3;Q9NX40-2;Q9NX40-4	3076	ENSG00000109180	54940	OCIA domain-containing protein 1	OCIAD1	2.21854	12.18	0.618787	0.545176	0.99909	-5.13416	NaN	14.5958986282349	14.3610525131226	13.9345197677612	NaN	13.4265270233154	16.0742034912109	15.460807800293	15.544753074646	16.6552238464355	NaN	16.0997581481934	13.4300603866577	14.2414617538452	15.0998821258545	15.9565124511719	3	3	3	143	143	143	27626	0	58446	5906200	40
Q6P161	Q6P161	2284	ENSG00000183617	116541	39S ribosomal protein L54, mitochondrial	MRPL54	2.21363	6.34714	0.63018	0.537892	0.99909	-5.12867	NaN	11.4990482330322	NaN	NaN	NaN	NaN	13.7696313858032	11.8018293380737	NaN	13.9220266342163	NaN	12.4682168960571	NaN	10.832573890686	14.1701593399048	13.0906915664673	4	4	4	522	522	522	15819	0	83201	423610	13
Q9BTT0;Q9BTT0-3;Q9BTT0-2	Q9BTT0;Q9BTT0-3;Q9BTT0-2	2821	ENSG00000143401	81611	Acidic leucine-rich nuclear phosphoprotein 32 family member E	ANP32E	2.20741	11.1334	0.674389	0.510144	0.99909	-5.10646	NaN	12.5273551940918	14.081316947937	12.9920883178711	NaN	9.18960189819336	15.1937561035156	13.0899639129639	15.1198329925537	15.749608039856	NaN	14.8929224014282	14.0241870880127	14.1832475662231	14.0806512832642	13.0092163085938	6	6	6	265	265	265	30692	0	11139	2081000	36
P17480;P17480-2	P17480;P17480-2	927	ENSG00000108312	7343	Nucleolar transcription factor 1	UBTF	2.20296	4.76026	0.837884	0.415016	0.99909	-5.01242	NaN	NaN	NaN	NaN	NaN	7.72089385986328	11.0950012207031	7.72934865951538	NaN	9.88989925384521	NaN	10.3731918334961	10.6095485687256	10.3191080093384	8.42718696594238	NaN	1	1	1	21	21	21	89405	48721	1741	274370	5
Q8N2U0	Q8N2U0	2440	ENSG00000205544	254863	Transmembrane protein 256	TMEM256	2.19651	10.7482	0.604836	0.554168	0.99909	-5.14076	NaN	14.7330150604248	NaN	13.7385149002075	NaN	13.7836122512817	15.2716455459595	14.9039287567139	12.9071159362793	16.2843532562256	NaN	14.7113447189331	12.5730075836182	15.1310129165649	15.1506195068359	12.7836322784424	1	1	1	248	248	248	11741	0	33362	974820	11
Q9UJ83;Q9UJ83-3;Q9UJ83-4;Q9UJ83-2	Q9UJ83;Q9UJ83-3;Q9UJ83-4;Q9UJ83-2	3210	ENSG00000131373	26061	2-hydroxyacyl-CoA lyase 1	HACL1	2.19531	4.15893	0.721343	0.481595	0.99909	-5.08136	NaN	8.90908336639404	NaN	NaN	NaN	10.2061595916748	NaN	8.43953990936279	9.78602409362793	NaN	NaN	9.39472007751465	9.73902130126953	10.0683755874634	NaN	NaN	2	2	2	38	38	38	63728	0	27998	170300	4
Q08752	Q08752	1884	ENSG00000171497	5481	Peptidyl-prolyl cis-trans isomerase D	PPID	2.19392	3.75957	0.743568	0.468423	0.99909	-5.06893	NaN	NaN	NaN	NaN	NaN	8.52407169342041	10.6000061035156	NaN	NaN	9.72968864440918	NaN	10.1224393844604	10.9026012420654	10.2742614746094	NaN	NaN	3	2	2	116	81	81	40763	0	61494	175920	5
P56181	P56181	1571	ENSG00000160194	4731	NADH dehydrogenase [ubiquinone] flavoprotein 3, mitochondrial	NDUFV3	2.19337	7.9843	0.717209	0.48407	0.99909	-5.08363	NaN	12.0789175033569	NaN	NaN	NaN	NaN	NaN	12.6998538970947	11.5411930084229	10.2843618392944	NaN	NaN	NaN	NaN	13.4924793243408	13.2984924316406	2	1	1	343	148	148	1194	1287	23978	257660	5
P56181-2	P56181-2	1572	ENSG00000160194	4731	NADH dehydrogenase [ubiquinone] flavoprotein 3, mitochondrial	NDUFV3	2.19337	7.9843	0.717209	0.48407	0.99909	-5.08363	NaN	13.1004819869995	12.5448923110962	NaN	NaN	NaN	11.3394603729248	10.7491149902344	13.0463056564331	10.4333772659302	NaN	9.80224132537842	9.3777961730957	10.9497537612915	13.2381505966187	13.1671514511108	5	5	4	23	23	186	50983	0	19057	1282700	13
Q10471;Q10471-2	Q10471	1892	ENSG00000143641	2590	Polypeptide N-acetylgalactosaminyltransferase 2;Polypeptide N-acetylgalactosaminyltransferase 2 soluble form	GALNT2	2.18963	8.69959	0.777443	0.448772	0.99909	-5.04933	NaN	10.1060390472412	10.8037271499634	9.84647750854492	NaN	NaN	11.6606645584106	12.7438249588013	12.0835456848145	12.2565031051636	NaN	13.1956186294556	13.0751953125	11.1520309448242	12.5525732040405	9.71728229522705	6	6	6	156	156	156	64732	0	7636	1558600	24
P54619;P54619-2;P54619-3	P54619;P54619-2;P54619-3	1532	ENSG00000181929	5571	5-AMP-activated protein kinase subunit gamma-1	PRKAG1	2.18701	7.72548	0.909156	0.377391	0.99909	-4.96575	NaN	11.1906890869141	10.8071136474609	7.14649200439453	7.95285749435425	NaN	10.3755826950073	NaN	9.63571834564209	10.2248458862305	7.55159282684326	10.257269859314	9.243483543396	9.97039318084717	10.0476694107056	9.20398426055908	1	1	1	57	57	57	37579	0	48561	262670	21
Q9UGN4	Q9UGN4	3171	ENSG00000167851	11314	CMRF35-like molecule 8	CD300A	2.18482	7.00088	0.624912	0.541253	0.99909	-5.13122	NaN	11.8096475601196	12.3049783706665	9.93478202819824	NaN	NaN	9.93596076965332	NaN	11.3412961959839	12.2430553436279	NaN	12.1495561599731	NaN	10.2961130142212	10.3670873641968	11.6316776275635	1	1	1	6	6	6	332	0	24933	255100	8
Q9BS40	Q9BS40	2805	ENSG00000079257	56925	Latexin	LXN	2.17614	9.60428	0.66985	0.512954	0.99909	-5.10881	NaN	12.9706630706787	12.4414920806885	12.7786931991577	NaN	NaN	13.0515146255493	12.9494075775146	13.1729431152344	13.1246223449707	NaN	13.1689538955688	11.3923177719116	11.3465690612793	14.3239698410034	12.9473810195923	2	2	2	108	108	108	2575	0	92529	588550	15
Q99541	Q99541	2753	ENSG00000147872	123	Perilipin-2	PLIN2	2.17562	9.01046	0.730184	0.476329	0.99909	-5.07645	NaN	9.93119525909424	NaN	9.31006717681885	NaN	12.596399307251	12.7299184799194	12.4602003097534	12.0337324142456	13.5019617080688	NaN	15.2190551757813	9.30190753936768	12.1230869293213	12.4069223403931	12.5529336929321	11	11	11	323	323	323	48075	0	69452	2358200	45
Q9Y237;Q9Y237-2	Q9Y237;Q9Y237-2	3274	ENSG00000102309	5303	Peptidyl-prolyl cis-trans isomerase NIMA-interacting 4	PIN4	2.17165	8.59009	0.572935	0.575027	0.99909	-5.15532	10.9395790100098	14.0725517272949	NaN	NaN	14.8019609451294	NaN	10.5980520248413	11.771861076355	NaN	10.092493057251	10.9221382141113	10.920352935791	NaN	12.2157154083252	15.5919017791748	15.5148372650146	4	4	4	321	321	321	1381	0	77936	1269900	18
Q9P035;Q9P035-2	Q9P035;Q9P035-2	3116	ENSG00000074696	51495	Very-long-chain (3R)-3-hydroxyacyl-CoA dehydratase 3	HACD3	2.17125	9.54719	0.761836	0.457761	0.99909	-5.05846	10.0944738388062	11.021466255188	11.9082803726196	NaN	11.4955549240112	NaN	10.7409610748291	11.7468919754028	14.30078125	11.9008665084839	NaN	12.1131887435913	11.5789861679077	11.7301301956177	11.344295501709	12.7791452407837	6	6	6	207	207	207	43159	0	25174	893600	14
Q99961;Q99961-3;Q99961-2	Q99961;Q99961-3;Q99961-2	2780	ENSG00000141985	6455	Endophilin-A2	SH3GL1	2.17029	10.2679	0.528908	0.604472	0.99909	-5.17418	16.6404705047607	NaN	10.05677318573	NaN	15.5766906738281	15.3268156051636	9.70485496520996	13.9530143737793	14.6166639328003	9.64257526397705	NaN	11.4891452789307	16.0253772735596	NaN	16.3378314971924	14.9162063598633	3	3	2	168	168	136	41489	0	9151	6706100	6
Q92747;Q92747-2	Q92747	2579	ENSG00000241685	10552	Actin-related protein 2/3 complex subunit 1A	ARPC1A	2.16669	9.4706	0.673263	0.51084	0.99909	-5.10705	NaN	12.7965059280396	12.9603099822998	11.023962020874	NaN	NaN	13.9720821380615	11.0245161056519	14.4015464782715	12.5595445632935	NaN	13.6740818023682	10.6009349822998	11.583553314209	12.6040897369385	14.3284645080566	5	5	5	214	214	214	41569	0	24722	2257300	11
O95373	O95373	391	ENSG00000205339	10527	Importin-7	IPO7	2.16308	8.41068	0.877371	0.393877	0.99909	-4.98698	NaN	9.71525859832764	10.7677707672119	6.52827453613281	NaN	5.29818153381348	11.1201734542847	10.7412137985229	12.1059741973877	11.7556800842285	NaN	12.0154495239258	11.9279260635376	10.0126247406006	11.6726016998291	10.9098176956177	5	5	5	44	44	44	11952	0	38914	1208600	23
Q13451;Q13451-2	Q13451;Q13451-2	1962	ENSG00000096060	2289	Peptidyl-prolyl cis-trans isomerase FKBP5;Peptidyl-prolyl cis-trans isomerase FKBP5, N-terminally processed	FKBP5	2.15663	9.06442	0.720193	0.482283	0.99909	-5.08199	NaN	11.551420211792	11.1527919769287	9.93237686157227	NaN	NaN	12.9521408081055	11.5614309310913	12.9183597564697	13.3735446929932	NaN	13.8513584136963	9.14575386047363	11.5698556900024	13.2140159606934	13.8076572418213	9	9	9	357	357	357	51212	0	50267	2255700	34
P36543;P36543-2;P36543-3;Q96A05	P36543;P36543-2;P36543-3	1258	ENSG00000131100	529	V-type proton ATPase subunit E 1	ATP6V1E1	2.1474	11.6211	0.748841	0.46533	0.99909	-5.06593	9.85577201843262	12.8302974700928	12.2249965667725	12.4805126190186	11.5880117416382	NaN	14.4649286270142	14.5652208328247	14.0921792984009	14.9881525039673	NaN	14.9569206237793	13.0273189544678	11.8504600524902	14.5280876159668	14.4846973419189	10	10	9	403	403	398	26145	0	13477	2717100	48
P53602	P53602	1517	ENSG00000167508	4597	Diphosphomevalonate decarboxylase	MVD	2.14484	7.93824	0.795594	0.438458	0.99909	-5.03851	8.60106468200684	NaN	8.92943572998047	NaN	NaN	11.8459215164185	12.0428562164307	8.7809009552002	NaN	12.0666942596436	10.5651969909668	11.2181997299194	12.9055938720703	11.3459043502808	9.41757869720459	9.29255199432373	2	2	2	11	11	11	43404	0	5415	550820	14
Q8N1B4;Q8N1B4-2	Q8N1B4;Q8N1B4-2	2435	ENSG00000206286;ENSG00000223501;ENSG00000224455;ENSG00000225590;ENSG00000228425;ENSG00000236014	6293	Vacuolar protein sorting-associated protein 52 homolog	VPS52	2.144	5.64242	0.722568	0.480864	0.99909	-5.08068	NaN	NaN	NaN	NaN	7.64428901672363	8.78427505493164	10.8326530456543	11.0934171676636	9.63897895812988	NaN	NaN	8.61518859863281	10.7756929397583	11.1511430740356	11.7430248260498	NaN	2	2	2	5	5	5	8222	0	408	491880	2
P22897;P22897-2	P22897	1039	ENSG00000260314	4360	Macrophage mannose receptor 1	MRC1	2.1427	3.53009	0.771032	0.452452	0.99909	-5.0531	NaN	NaN	NaN	7.38508605957031	NaN	NaN	9.80322742462158	NaN	NaN	9.38816833496094	NaN	11.2095756530762	9.96953010559082	8.72580909729004	NaN	NaN	3	3	3	37	37	37	16601	0	66516	414360	8
Q9BQE3	Q9BQE3	2789	ENSG00000167553	84790	Tubulin alpha-1C chain	TUBA1C	2.13283	9.42937	0.667829	0.514208	0.99909	-5.10985	NaN	NaN	11.7151899337769	12.2563858032227	NaN	12.9696025848389	14.1406698226929	11.2592134475708	12.2002553939819	14.0321321487427	NaN	13.6214799880981	12.7735929489136	13.3916463851929	10.9618835449219	11.5478105545044	25	1	1	55	38	38	49895	0	33526	1965400	20
P07358	P07358	642	ENSG00000021852	732	Complement component C8 beta chain	C8B	2.13254	7.80028	0.807534	0.431756	0.99909	-5.03127	NaN	NaN	9.54295444488525	6.92100763320923	NaN	9.97240543365479	11.8288106918335	8.37177658081055	12.8608150482178	10.7913255691528	NaN	12.7279844284058	11.3382349014282	11.1718645095825	12.2633275985718	7.01402044296265	5	5	5	112	112	112	67046	0	75042	889770	14
Q8NG06	Q8NG06	2496	ENSG00000162722	25893	E3 ubiquitin-protein ligase TRIM58	TRIM58	2.12973	5.97249	0.69868	0.495254	0.99909	-5.09367	10.4734010696411	NaN	NaN	NaN	11.2146835327148	6.72355842590332	8.56071472167969	8.73416805267334	NaN	NaN	10.9549236297607	8.15977096557617	9.68730545043945	9.35018730163574	11.7011766433716	NaN	1	1	1	23	23	23	54766	39951	18496	294630	3
Q14254	Q14254	2017	ENSG00000132589	2319	Flotillin-2	FLOT2	2.12812	7.86813	0.765579	0.455595	0.99909	-5.05629	NaN	11.3310289382935	10.1053848266602	NaN	NaN	NaN	11.2518377304077	9.94711112976074	12.564435005188	13.1431760787964	NaN	13.594557762146	11.4960050582886	11.8177433013916	11.0940113067627	9.54484844207764	8	8	8	259	259	259	47064	0	33168	1144200	25
P31943	P31943	1193	ENSG00000169045	3187	Heterogeneous nuclear ribonucleoprotein H;Heterogeneous nuclear ribonucleoprotein H, N-terminally processed	HNRNPH1	2.12768	10.7332	0.74957	0.464903	0.99909	-5.06552	NaN	13.1169452667236	13.8320989608765	13.1870737075806	11.1943264007568	11.1087856292725	13.0971927642822	7.57795763015747	13.8280372619629	14.8232679367065	NaN	12.3609838485718	12.4348888397217	10.9677305221558	11.7783231735229	12.422905921936	13	6	5	314	127	89	49229	0	10356	2009400	28
P57764	P57764	1582	ENSG00000104518;ENSG00000278718	79792	Gasdermin-D	GSDMD	2.12653	8.5305	0.823436	0.422932	0.99909	-5.02147	NaN	9.20126628875732	9.48773956298828	8.47488212585449	NaN	12.5072002410889	12.2091484069824	9.40164756774902	10.9416341781616	10.539740562439	NaN	11.0189647674561	10.1430006027222	11.1203670501709	10.585807800293	10.8566589355469	4	4	4	138	138	138	528	0	52636	402780	16
P20933	P20933	997	ENSG00000038002	175	N(4)-(beta-N-acetylglucosaminyl)-L-asparaginase;Glycosylasparaginase alpha chain;Glycosylasparaginase beta chain	AGA	2.12028	6.41298	0.504758	0.620933	0.99909	-5.18391	NaN	14.364203453064	14.7096223831177	11.6560668945313	NaN	NaN	NaN	NaN	13.9802284240723	11.6579437255859	NaN	12.1488265991211	NaN	NaN	11.791407585144	12.2993221282959	2	2	2	95	95	95	37208	0	13025	1254400	14
Q15075	Q15075	2072	ENSG00000102189	8411	Early endosome antigen 1	EEA1	2.11914	7.18374	0.855483	0.405504	0.99909	-5.00121	NaN	NaN	NaN	9.74646377563477	NaN	7.0255823135376	12.9213390350342	9.79634761810303	8.27998161315918	12.7884120941162	NaN	13.1490163803101	10.8981475830078	11.1981992721558	9.47447681427002	9.66192054748535	12	12	12	151	151	151	16246	0	15651	2614500	29
P49593	P49593	1417	ENSG00000100034	9647	Protein phosphatase 1F	PPM1F	2.11802	8.56221	0.730281	0.476271	0.99909	-5.0764	NaN	11.5974941253662	12.1587677001953	9.65672874450684	NaN	NaN	12.1330137252808	11.417272567749	12.7553882598877	10.1904420852661	NaN	12.8638954162598	10.7632122039795	10.4869356155396	11.4308710098267	11.5412902832031	4	4	4	159	159	159	4983	0	19181	883450	26
Q9NQ94;Q9NQ94-6;Q9NQ94-3;Q9NQ94-2;Q9NQ94-4;Q9NQ94-5;Q8TBY0;Q8TBY0-2;Q8TBY0-3	Q9NQ94;Q9NQ94-6;Q9NQ94-3;Q9NQ94-2;Q9NQ94-4;Q9NQ94-5	3007	ENSG00000148584	29974	APOBEC1 complementation factor	A1CF	2.11433	5.04566	0.570767	0.576459	0.99909	-5.15628	NaN	NaN	NaN	9.29723739624023	NaN	13.210168838501	12.5070762634277	NaN	NaN	11.3187122344971	NaN	10.6463785171509	11.1184873580933	12.6325635910034	NaN	NaN	8	8	6	232	232	20	65202	0	21635	773750	18
O14579;O14579-2;O14579-3	O14579;O14579-2;O14579-3	120	ENSG00000105669	11316	Coatomer subunit epsilon	COPE	2.11424	11.3111	0.628935	0.538685	0.99909	-5.12927	NaN	13.6946840286255	14.0769824981689	12.7477731704712	NaN	13.0166692733765	15.1910982131958	13.6293563842773	15.0639429092407	14.5509872436523	NaN	14.9451694488525	12.6625127792358	13.5098991394043	13.8315048217773	14.0574836730957	13	13	13	575	575	575	34482	0	22539	3530500	69
Q9UQB8;Q9UQB8-5;Q9UQB8-4;Q9UQB8-3;Q9UQB8-6;Q9UQB8-2	Q9UQB8;Q9UQB8-5;Q9UQB8-4;Q9UQB8-3;Q9UQB8-6;Q9UQB8-2	3269	ENSG00000175866	10458	Brain-specific angiogenesis inhibitor 1-associated protein 2	BAIAP2	2.11178	5.47893	0.720161	0.482302	0.99909	-5.08201	NaN	NaN	9.97756576538086	NaN	NaN	7.2939772605896	10.4306612014771	NaN	9.26823806762695	10.2173519134521	NaN	10.5403213500977	12.0463399887085	9.17110157012939	8.71740245819092	NaN	3	3	2	85	85	54	60867	0	31722	420610	3
Q04637-8;Q04637-7;Q04637;Q04637-3;Q04637-6;Q04637-5;Q04637-4;Q04637-9;O43432;O43432-4;O43432-3	Q04637-8;Q04637-7;Q04637;Q04637-3;Q04637-6;Q04637-5;Q04637-4;Q04637-9	1837	ENSG00000114867	1981	Eukaryotic translation initiation factor 4 gamma 1	EIF4G1	2.10814	8.3919	0.845948	0.41064	0.99909	-5.00731	NaN	9.04141235351563	10.3104991912842	8.51356983184814	NaN	8.33851337432861	12.175799369812	9.84340286254883	10.4305572509766	11.3131093978882	NaN	12.5970516204834	11.7093420028687	11.593391418457	9.60399723052979	8.79979991912842	15	15	15	146	146	146	17562	0	71365	1755400	41
P52434;P52434-2;P52434-4	P52434;P52434-2;P52434-4	1495	ENSG00000163882	5437	DNA-directed RNA polymerases I, II, and III subunit RPABC3	POLR2H	2.10051	7.04237	0.601164	0.556548	0.99909	-5.14247	NaN	11.6384363174438	12.0955286026001	10.2272548675537	NaN	NaN	11.6724691390991	NaN	11.7151899337769	10.719388961792	NaN	11.5854787826538	10.909743309021	11.0178527832031	NaN	11.0965175628662	1	1	1	8	8	8	17143	30979	19659	237020	10
Q96TC7;Q96TC7-2	Q96TC7;Q96TC7-2	2737	ENSG00000137824	55177	Regulator of microtubule dynamics protein 3	RMDN3	2.09958	9.062	0.710697	0.487983	0.99909	-5.08718	NaN	11.1116571426392	11.8648824691772	9.8752269744873	NaN	NaN	13.460711479187	12.2255687713623	13.0769996643066	12.0579242706299	NaN	13.6184997558594	12.4740104675293	11.4873380661011	12.7454433441162	10.9937877655029	6	6	6	226	226	226	52118	0	65521	1383800	21
P08571	P08571	684	ENSG00000170458	929	Monocyte differentiation antigen CD14;Monocyte differentiation antigen CD14, urinary form;Monocyte differentiation antigen CD14, membrane-bound form	CD14	2.09761	9.84467	0.5566	0.585864	0.99909	-5.16248	NaN	16.2887210845947	15.8300695419312	13.1639642715454	NaN	NaN	11.5662441253662	8.96618843078613	15.524266242981	14.8152828216553	NaN	13.885124206543	10.0380964279175	10.3490600585938	11.7111940383911	15.3765325546265	8	8	8	371	371	371	40076	0	11071	4645700	58
Q12849;Q12849-5	Q12849;Q12849-5	1901	ENSG00000132463	2926	G-rich sequence factor 1	GRSF1	2.09569	6.41986	0.99294	0.33621	0.99909	-4.90668	NaN	8.21266651153564	NaN	NaN	NaN	NaN	11.4395189285278	9.07448959350586	11.0978345870972	10.4015197753906	NaN	11.2737951278687	8.61386299133301	9.97541809082031	11.1495561599731	11.4791736602783	3	3	3	127	127	127	53126	0	40661	436280	16
P67809;Q9Y2T7	P67809	1726	ENSG00000065978	4904	Nuclease-sensitive element-binding protein 1	YBX1	2.09037	7.6377	0.455954	0.654839	0.99909	-5.20225	NaN	14.9567842483521	14.9005365371704	NaN	9.69259834289551	NaN	NaN	11.5619087219238	14.8603591918945	9.67844200134277	NaN	11.3756370544434	NaN	NaN	19.1454200744629	16.0315074920654	4	4	3	343	343	309	35924	0	23043	9702400	21
Q13435	Q13435	1957	ENSG00000087365	10992	Splicing factor 3B subunit 2	SF3B2	2.08693	8.389	0.861311	0.402386	0.99909	-4.99745	9.26798057556152	7.3230094909668	9.04892253875732	8.62304019927979	NaN	NaN	10.5014390945435	10.5113573074341	12.0152063369751	11.7351751327515	NaN	12.651029586792	10.1299266815186	10.0309429168701	11.878625869751	10.5072994232178	9	9	9	128	128	128	10023	0	37674	1169000	15
Q92688;Q92688-2	Q92688;Q92688-2	2576	ENSG00000136938	10541	Acidic leucine-rich nuclear phosphoprotein 32 family member B	ANP32B	2.08526	10.3115	0.616536	0.546621	0.99909	-5.13524	NaN	12.6177425384521	13.4989738464355	11.9503374099731	NaN	NaN	14.9649724960327	14.1194276809692	13.9169054031372	15.2438058853149	NaN	14.4644184112549	13.7408351898193	11.9295177459717	15.3442268371582	13.192400932312	7	5	5	239	211	211	28787	0	11645	1953200	27
Q27J81;Q27J81-2	Q27J81;Q27J81-2	2173	ENSG00000203485	64423	Inverted formin-2	INF2	2.08285	5.17815	0.762637	0.457297	0.99909	-5.058	NaN	6.68537950515747	8.40633296966553	NaN	NaN	NaN	10.3686151504517	NaN	9.15266513824463	9.15096569061279	NaN	11.369215965271	9.04330062866211	9.79933071136475	NaN	8.87464332580566	6	6	6	93	93	93	13562	0	62254	394070	18
Q9HC56;Q9HC56-2	Q9HC56;Q9HC56-2	2978	ENSG00000184226	5101	Protocadherin-9	PCDH9	2.07508	6.35552	0.948198	0.357791	0.99909	-4.93878	NaN	NaN	NaN	9.49123191833496	NaN	NaN	10.4622974395752	8.63749408721924	11.0349369049072	10.7761039733887	NaN	11.0308046340942	10.4354619979858	11.2163820266724	9.88091468811035	8.72267055511475	1	1	1	21	21	21	13606	77821	15365	829730	4
P26927;Q2TV78-2;Q2TV78	P26927;Q2TV78-2;Q2TV78	1099	ENSG00000173531;ENSG00000186715	4485	Hepatocyte growth factor-like protein;Hepatocyte growth factor-like protein alpha chain;Hepatocyte growth factor-like protein beta chain;Putative macrophage stimulating 1-like protein	MST1;MST1L	2.07494	5.39681	0.688179	0.501659	0.99909	-5.09925	NaN	10.453784942627	10.6398830413818	NaN	NaN	NaN	8.65574550628662	NaN	10.0555534362793	8.72900867462158	NaN	11.5061092376709	NaN	7.24079132080078	9.54689407348633	9.52120780944824	2	2	2	28	28	28	80319	0	38374	358440	10
P62330	P62330	1673	ENSG00000165527	382	ADP-ribosylation factor 6	ARF6	2.06924	8.14579	0.737797	0.471822	0.99909	-5.07219	10.870903968811	NaN	NaN	NaN	12.9201850891113	7.91450452804565	11.4342632293701	NaN	12.2517786026001	11.3426856994629	9.11170959472656	10.7909183502197	10.6920919418335	11.0435056686401	10.4027986526489	11.5573196411133	4	4	4	417	417	417	20082	0	12466	244510	12
Q96HY6	Q96HY6	2690	ENSG00000198171	65992	DDRGK domain-containing protein 1	DDRGK1	2.06894	10.6278	0.629077	0.538594	0.99909	-5.1292	NaN	14.188666343689	15.0982789993286	12.6160659790039	NaN	10.9920177459717	14.0931701660156	10.9084672927856	14.1018934249878	14.2987785339355	NaN	13.9382934570313	12.1709270477295	11.7227649688721	13.14453125	12.7704782485962	9	9	6	404	404	245	3561	0	14967	2066100	49
P32321;P32321-2	P32321;P32321-2	1203	ENSG00000129187	1635	Deoxycytidylate deaminase	DCTD	2.06523	4.52629	0.812702	0.428875	0.99909	-5.0281	NaN	NaN	NaN	NaN	NaN	NaN	12.810751914978	NaN	NaN	9.7100830078125	8.52642059326172	11.3656663894653	8.83683967590332	9.42219066619873	11.7486963272095	NaN	2	2	2	208	208	208	20016	0	28091	171760	9
P34949;P34949-2	P34949;P34949-2	1223	ENSG00000178802	4351	Mannose-6-phosphate isomerase	MPI	2.05898	12.2184	0.64883	0.526085	0.99909	-5.11947	10.5802583694458	15.6555862426758	15.9586887359619	15.9509658813477	NaN	10.4166917800903	14.828483581543	12.6516571044922	15.8195552825928	15.0190258026123	NaN	14.2859077453613	13.2160034179688	13.1209506988525	13.7298336029053	14.2609195709229	8	8	8	277	277	277	46655	0	46876	7214800	39
P61011;P61011-2	P61011;P61011-2	1607	ENSG00000100883	6729	Signal recognition particle 54 kDa protein	SRP54	2.05449	9.48715	0.747619	0.466046	0.99909	-5.06663	NaN	9.06947708129883	11.3069734573364	9.48647308349609	NaN	9.73459148406982	13.585901260376	11.2085390090942	13.1763134002686	12.9914512634277	NaN	13.5467739105225	12.4632692337036	10.584680557251	12.8705186843872	11.7694244384766	10	10	10	335	335	335	55704	0	36356	2005000	30
P30711;P30711-2	P30711	1174	ENSG00000277656	2952	Glutathione S-transferase theta-1	GSTT1	2.04938	11.7712	0.66409	0.516533	0.99909	-5.11176	13.5583009719849	17.0508060455322	13.5781364440918	10.5082902908325	NaN	11.0138807296753	14.1885118484497	NaN	15.8599472045898	12.2961988449097	13.8464698791504	13.592924118042	11.3713407516479	11.6509618759155	14.7254190444946	15.0973739624023	14	14	14	60	60	60	27335	0	17939	3418500	53
P31513	P31513	1187	ENSG00000007933	2328	Dimethylaniline monooxygenase [N-oxide-forming] 3	FMO3	2.04473	13.0499	0.891983	0.386239	0.99909	-4.9773	13.5253982543945	13.641939163208	13.6135597229004	13.5928077697754	15.30224609375	14.5097131729126	15.9825925827026	NaN	11.9688110351563	15.3895645141602	13.8533096313477	13.5044469833374	14.7259521484375	15.0967149734497	12.0357275009155	12.055079460144	18	18	18	498	498	498	60033	0	32157	9978700	93
P62195;P62195-2;Q8NB90;Q8NB90-3;Q8NB90-2	P62195;P62195-2	1653	ENSG00000087191	5705	26S protease regulatory subunit 8	PSMC5	2.04132	10.5851	0.775807	0.449709	0.99909	-5.0503	NaN	9.39283275604248	11.915244102478	10.1705513000488	9.15633583068848	11.7930345535278	14.7138700485229	12.7172698974609	12.5839757919312	13.3481750488281	NaN	14.0559606552124	12.7270698547363	12.8017282485962	12.801061630249	11.1840696334839	10	10	10	32	32	32	45626	0	41944	2409500	25
Q02750;Q02750-2	Q02750;Q02750-2	1821	ENSG00000169032	5604	Dual specificity mitogen-activated protein kinase kinase 1	MAP2K1	2.04111	10.4682	0.65267	0.523672	0.99909	-5.11755	NaN	13.0540447235107	12.9321413040161	12.4408950805664	NaN	10.6338129043579	13.7368249893188	12.8830251693726	13.6951198577881	13.7974586486816	NaN	13.8849334716797	13.1476182937622	13.2660837173462	10.814582824707	13.2047700881958	4	4	3	125	125	102	43439	0	18908	2232000	19
Q12797;Q12797-10	Q12797;Q12797-10	1897	ENSG00000198363	444	Aspartyl/asparaginyl beta-hydroxylase	ASPH	2.03913	10.7084	0.640515	0.53133	0.99909	-5.1236	NaN	13.1712865829468	13.2702808380127	12.0506992340088	NaN	11.6349020004272	14.1934480667114	13.1104345321655	14.1478404998779	14.0537557601929	NaN	14.9693412780762	12.8494834899902	12.5213794708252	12.6242704391479	12.7366342544556	8	8	8	154	154	154	85862	0	59091	4432200	51
Q9Y5S2	Q9Y5S2	3362	ENSG00000198752	9578	Serine/threonine-protein kinase MRCK beta	CDC42BPB	2.03036	2.73871	0.886734	0.388971	0.99909	-4.98079	NaN	NaN	NaN	NaN	NaN	NaN	9.18480110168457	NaN	NaN	7.64896869659424	NaN	9.2821159362793	9.19815063476563	8.505295753479	NaN	NaN	2	2	2	19	19	19	19431	0	55133	195550	6
Q14118	Q14118	2000	ENSG00000173402	1605	Dystroglycan;Alpha-dystroglycan;Beta-dystroglycan	DAG1	2.029	7.42858	0.789341	0.441994	0.99909	-5.04226	NaN	10.9013948440552	9.82151889801025	8.64482975006104	NaN	NaN	9.56808948516846	10.3578815460205	10.655083656311	9.09119701385498	NaN	9.75593948364258	7.48735761642456	10.3896312713623	10.685887336731	11.4984502792358	3	3	3	34	34	34	9744	0	74966	589300	16
P41208	P41208	1302	ENSG00000147400	1069	Centrin-2	CETN2	2.02604	3.89176	0.656721	0.521133	0.99909	-5.1155	NaN	9.95325088500977	NaN	NaN	NaN	NaN	NaN	NaN	10.0852069854736	11.0070972442627	NaN	9.86004734039307	NaN	NaN	10.5977735519409	10.764705657959	1	1	1	76	76	76	19738	0	53619	75191	1
Q96RP9;Q96RP9-2	Q96RP9;Q96RP9-2	2729	ENSG00000168827	85476	Elongation factor G, mitochondrial	GFM1	2.01763	9.5837	0.824002	0.42262	0.99909	-5.02112	NaN	11.7397384643555	11.9198684692383	10.0335607528687	8.43808460235596	8.85387134552002	12.1587047576904	9.95490837097168	12.1313428878784	11.8879823684692	NaN	12.1645612716675	11.9670457839966	11.0810174942017	11.7697553634644	9.23869132995605	7	7	7	124	124	124	83471	0	72645	1551900	19
Q08170	Q08170	1872	ENSG00000116350	6429	Serine/arginine-rich splicing factor 4	SRSF4	2.01616	3.16929	0.75598	0.461163	0.99909	-5.06184	NaN	NaN	NaN	NaN	NaN	NaN	10.4983501434326	9.81560707092285	NaN	NaN	NaN	11.5808706283569	7.87553453445435	NaN	10.9383296966553	NaN	3	2	2	51	32	32	56678	30931	19405	98905	2
P26583	P26583	1093	ENSG00000164104	3148	High mobility group protein B2	HMGB2	2.01579	6.09508	0.441697	0.664898	0.99909	-5.20727	NaN	15.7643270492554	15.1384716033936	12.1518096923828	NaN	NaN	10.0972423553467	NaN	NaN	12.0966167449951	NaN	NaN	NaN	NaN	15.8930883407593	16.3797340393066	7	2	2	22	129	129	24033	0	60373	1487300	12
Q16539;Q16539-2;Q16539-5;Q16539-3;Q16539-4	Q16539;Q16539-2;Q16539-5;Q16539-3;Q16539-4	2138	ENSG00000112062	1432	Mitogen-activated protein kinase 14	MAPK14	2.01548	6.98386	0.866954	0.399383	0.99909	-4.99379	9.04608726501465	NaN	7.60258769989014	NaN	NaN	NaN	11.6564693450928	9.31242942810059	10.2911710739136	11.2477493286133	NaN	11.4486846923828	10.3693790435791	10.8755960464478	10.6859750747681	9.20559787750244	2	2	2	94	94	94	41293	0	67126	297110	4
P00751;P00751-2	P00751;P00751-2	451	ENSG00000239754;ENSG00000241253;ENSG00000241534;ENSG00000242335;ENSG00000243570;ENSG00000243649	629	Complement factor B;Complement factor B Ba fragment;Complement factor B Bb fragment	CFB	2.01359	13.5028	1.47092	0.161615	0.99909	-4.49177	9.73761940002441	14.4059391021729	14.2368364334106	13.1985988616943	9.58854579925537	12.039158821106	15.2817125320435	11.2492914199829	15.043625831604	15.1010322570801	9.70908355712891	16.8017082214355	14.1868877410889	14.2915306091309	15.8262758255005	15.346305847168	21	21	21	357	357	357	85532	0	32331	15155000	132
P00739;P00739-2	P00739;P00739-2	446	ENSG00000261701	3250	Haptoglobin-related protein	HPR	2.00965	8.512	0.71579	0.484921	0.99909	-5.08441	NaN	9.88606262207031	NaN	11.5564584732056	NaN	9.44989109039307	10.6941833496094	12.5566740036011	13.915132522583	10.4596366882324	NaN	11.2437686920166	11.6671562194824	10.7129564285278	12.3673601150513	11.6826438903809	19	4	3	46	187	144	39029	0	98755	902430	11
P17858;P17858-2;Q01813	P17858;P17858-2	938	ENSG00000141959	5211	ATP-dependent 6-phosphofructokinase, liver type	PFKL	2.00588	9.17574	0.678265	0.50775	0.99909	-5.10445	NaN	10.8029203414917	11.94398021698	10.5659589767456	NaN	13.053297996521	13.6441946029663	7.98327875137329	11.2534341812134	12.3272438049316	NaN	12.0719318389893	11.9614858627319	13.0754623413086	9.66741275787354	8.4612340927124	18	18	18	304	304	304	85018	0	99003	1852000	46
Q15417;Q15417-3;Q15417-2	Q15417;Q15417-3;Q15417-2	2099	ENSG00000117519	1266	Calponin-3	CNN3	2.00091	8.54723	0.684758	0.503756	0.99909	-5.10105	NaN	10.9393587112427	11.4764423370361	NaN	NaN	NaN	13.6979446411133	11.7440767288208	13.4193019866943	13.3063468933105	NaN	13.4550704956055	12.7238101959229	10.9350175857544	12.3434076309204	12.7148895263672	5	5	5	246	246	246	36413	0	19573	1117300	13
Q14152;Q14152-2	Q14152;Q14152-2	2004	ENSG00000107581	8661	Eukaryotic translation initiation factor 3 subunit A	EIF3A	1.99252	8.88302	0.675295	0.509584	0.99909	-5.10599	NaN	NaN	10.9212455749512	10.4977521896362	NaN	11.1394233703613	12.7149534225464	11.3894166946411	12.5668869018555	13.1324033737183	NaN	13.7947206497192	13.2025527954102	12.7760419845581	10.1018447875977	9.89108467102051	13	13	13	106	106	106	16657	0	37171	3642000	43
Q9BZ29;Q9BZ29-5;Q9BZ29-6;Q9BZ29-3;Q9BZ29-4	Q9BZ29;Q9BZ29-5;Q9BZ29-6;Q9BZ29-3;Q9BZ29-4	2873	ENSG00000088387	23348	Dedicator of cytokinesis protein 9	DOCK9	1.98723	7.12536	0.931066	0.366303	0.99909	-4.95074	7.64983081817627	NaN	NaN	5.39715242385864	9.32622718811035	7.95849466323853	9.51050662994385	9.4697847366333	NaN	8.17926216125488	9.70939445495605	9.55537509918213	9.4201078414917	9.53099155426025	10.4112987518311	7.88734245300293	1	1	1	7	7	7	23644	54645	17066	844670	5
P46019	P46019	1346	ENSG00000044446	5256	Phosphorylase b kinase regulatory subunit alpha, liver isoform	PHKA2	1.98174	3.4111	0.730112	0.476372	0.99909	-5.07649	NaN	NaN	NaN	NaN	NaN	8.67955017089844	8.68204689025879	NaN	NaN	9.3126106262207	NaN	9.8644495010376	8.58871459960938	9.4502010345459	NaN	NaN	4	4	4	69	69	69	13841	0	10111	191030	10
Q9UHB9;Q9UHB9-4;Q9UHB9-2;Q9UHB9-3	Q9UHB9;Q9UHB9-4;Q9UHB9-2	3181	ENSG00000167881	6730	Signal recognition particle subunit SRP68	SRP68	1.97955	9.45935	0.761594	0.457902	0.99909	-5.0586	10.3109531402588	8.84159564971924	10.2833194732666	11.3953733444214	NaN	12.6886434555054	12.5302352905273	7.90219402313232	11.9421482086182	11.5913820266724	NaN	11.3370084762573	13.0008630752563	13.4937305450439	8.12768459320068	7.90442371368408	5	5	5	134	134	134	70729	0	9698	1641600	17
P48507;P48507-2	P48507;P48507-2	1386	ENSG00000023909	2730	Glutamate--cysteine ligase regulatory subunit	GCLM	1.97477	10.2302	0.627155	0.539821	0.99909	-5.13014	NaN	13.0917167663574	13.8445100784302	11.7007865905762	NaN	12.2116146087646	13.3864011764526	10.6273517608643	14.2300205230713	13.2367172241211	NaN	12.3235054016113	10.9791393280029	13.7191753387451	12.5542774200439	11.7782411575317	7	7	7	372	372	372	30727	0	43121	1028300	20
Q9NQT8;Q9H1H9;Q9H1H9-2;Q9H1H9-3;Q9H1H9-4	Q9NQT8	3013	ENSG00000197892	23303	Kinesin-like protein KIF13B	KIF13B	1.97135	2.66298	0.880939	0.392003	0.99909	-4.98463	NaN	NaN	NaN	NaN	NaN	NaN	8.35772800445557	NaN	NaN	8.01775455474854	NaN	9.60636806488037	9.12086009979248	7.50501728057861	NaN	NaN	5	5	5	38	38	38	20279	0	70218	170510	7
Q9Y678;Q9UBF2;Q9UBF2-2	Q9Y678	3380	ENSG00000181789	22820	Coatomer subunit gamma-1	COPG1	1.96854	9.70657	0.694523	0.497784	0.99909	-5.09589	NaN	10.4902496337891	11.2971458435059	10.120885848999	NaN	11.0629234313965	13.5220909118652	12.4239559173584	12.9893417358398	12.3101863861084	NaN	12.9733028411865	12.7533416748047	12.888952255249	11.293586730957	11.1791000366211	16	16	16	324	324	324	97717	0	12238	3186900	68
Q96F10	Q96F10	2667	ENSG00000141504	112483	Diamine acetyltransferase 2	SAT2	1.94833	8.08429	0.708496	0.48931	0.99909	-5.08838	9.66483783721924	NaN	NaN	NaN	NaN	10.8298015594482	12.825873374939	11.1209506988525	NaN	12.7420568466187	12.867317199707	11.8533487319946	12.9014892578125	12.4834632873535	12.3962030410767	9.66332721710205	3	3	3	259	259	259	19155	0	17253	497220	15
P23919;P23919-2	P23919;P23919-2	1061	ENSG00000168393	1841	Thymidylate kinase	DTYMK	1.94642	2.90021	0.802535	0.434554	0.99909	-5.03431	NaN	NaN	NaN	NaN	NaN	NaN	9.28554058074951	9.0500659942627	NaN	NaN	NaN	NaN	10.1606273651123	9.7199878692627	8.18710422515869	NaN	1	1	1	108	108	108	23819	0	33553	58371	3
P41240	P41240	1308	ENSG00000103653	1445	Tyrosine-protein kinase CSK	CSK	1.94267	3.78469	0.911274	0.376309	0.99909	-4.96431	NaN	NaN	NaN	NaN	NaN	NaN	9.35424900054932	6.27000570297241	NaN	9.79660701751709	NaN	9.75209617614746	7.89530277252197	8.72232913970947	8.76450634002686	NaN	1	1	1	33	33	33	50704	0	30146	100200	2
P29508;P29508-2;P48594	P29508;P29508-2;P48594	1135	ENSG00000057149;ENSG00000206073	6317	Serpin B3;Serpin B4	SERPINB3;SERPINB4	1.93899	6.58318	0.562472	0.581957	0.99909	-5.15993	11.752965927124	NaN	NaN	NaN	15.2968444824219	10.8510465621948	9.87142753601074	9.72751235961914	NaN	NaN	9.26856517791748	10.4899482727051	9.44109725952148	9.57359027862549	9.05780220031738	NaN	4	4	4	179	179	179	44564	0	18499	1130400	16
Q92878;Q92878-3;Q92878-2	Q92878;Q92878-3;Q92878-2	2585	ENSG00000113522	10111	DNA repair protein RAD50	RAD50	1.93264	2.9207	0.791605	0.440712	0.99909	-5.04091	NaN	NaN	NaN	NaN	NaN	NaN	9.50965595245361	NaN	NaN	9.02433681488037	NaN	9.88126659393311	10.0323209762573	8.28359794616699	NaN	NaN	4	4	4	47	47	47	15389	0	11733	259260	6
O95202	O95202	375	ENSG00000168924	3954	LETM1 and EF-hand domain-containing protein 1, mitochondrial	LETM1	1.93252	2.96815	0.777686	0.448633	0.99909	-5.04919	NaN	NaN	NaN	NaN	NaN	NaN	NaN	10.6208610534668	NaN	8.29305744171143	NaN	9.05232334136963	NaN	NaN	9.79475688934326	9.72945117950439	3	3	3	89	89	89	83353	0	20161	162100	4
Q08J23;Q08J23-2;Q08J23-3	Q08J23;Q08J23-2	1887	ENSG00000037474	54888	tRNA (cytosine(34)-C(5))-methyltransferase	NSUN2	1.93004	3.4474	0.703365	0.492412	0.99909	-5.09115	NaN	NaN	NaN	NaN	NaN	8.8079662322998	9.34751033782959	NaN	NaN	9.00256156921387	NaN	8.64677429199219	9.63272285461426	9.72079181671143	NaN	NaN	3	3	3	59	59	59	8647	0	39074	160650	6
P12814	P12814	829	ENSG00000072110	87	Alpha-actinin-1	ACTN1	1.92594	10.9771	0.594661	0.560777	0.99909	-5.14548	NaN	12.3845682144165	14.0523128509521	12.2333202362061	NaN	10.1156940460205	14.9985466003418	13.1490325927734	15.6039161682129	14.8574953079224	NaN	14.8372831344604	13.0689458847046	13.9951486587524	13.6309499740601	12.7063446044922	54	30	1	697	511	25	10306	0	32331	11603000	143
P22309;P22309-2	P22309;P22309-2	1025	ENSG00000241635	54658	UDP-glucuronosyltransferase 1-1	UGT1A1	1.92391	10.0185	0.640455	0.531368	0.99909	-5.12363	10.0313568115234	NaN	13.065954208374	10.7471857070923	NaN	10.733099937439	14.002815246582	12.0918645858765	13.1951103210449	13.759575843811	NaN	14.1490325927734	11.4095497131348	14.9600467681885	10.7018260955811	11.4484777450562	17	7	7	433	197	197	59591	0	12657	2057300	34
Q9H6R3;Q9H6R3-2	Q9H6R3	2940	ENSG00000111058	79611	Acyl-CoA synthetase short-chain family member 3, mitochondrial	ACSS3	1.92328	10.479	0.968905	0.347686	0.99909	-4.92408	9.72125339508057	9.38973903656006	10.6616888046265	8.98293685913086	9.20011425018311	10.8458824157715	13.1711301803589	10.9545602798462	12.689736366272	12.8071937561035	NaN	13.0687112808228	11.5224838256836	11.3132228851318	12.8666801452637	10.4679107666016	9	9	9	194	194	194	74777	0	26106	1944500	31
P42566	P42566	1322	ENSG00000085832	2060	Epidermal growth factor receptor substrate 15	EPS15	1.92318	5.18594	0.67499	0.509772	0.99909	-5.10615	NaN	NaN	8.63179588317871	NaN	NaN	NaN	11.259331703186	NaN	10.0601558685303	11.044189453125	NaN	11.8981103897095	10.1692991256714	NaN	10.18772315979	9.72446250915527	2	2	2	42	42	42	98655	0	53512	598350	12
P15428;P15428-5;P15428-4;P15428-2;P15428-3	P15428;P15428-5;P15428-4;P15428-2	890	ENSG00000164120	3248	15-hydroxyprostaglandin dehydrogenase [NAD(+)]	HPGD	1.92314	14.2998	1.71421	0.106705	0.99909	-4.23778	12.490650177002	14.106481552124	14.8926372528076	14.3220691680908	11.7465143203735	15.7235813140869	14.6500978469849	11.9694948196411	15.4974460601807	15.1922540664673	10.640064239502	16.1824722290039	15.8303918838501	15.2035007476807	15.821325302124	14.5273551940918	12	12	12	665	665	665	28977	0	10407	6982400	83
P02008	P02008	494	ENSG00000130656	3050	Hemoglobin subunit zeta	HBZ	1.92147	18.1184	1.59969	0.130146	0.99909	-4.36041	18.1208553314209	19.4571971893311	18.1084022521973	19.6062831878662	15.8485736846924	14.9279165267944	17.0943450927734	20.0519199371338	18.9651641845703	16.7241401672363	14.2737226486206	19.7008838653564	18.9517688751221	19.3553733825684	19.7372570037842	18.9713535308838	1	1	1	148	148	148	15637	0	61149	82065000	106
Q99747;Q99747-2	Q99747;Q99747-2	2769	ENSG00000134265	8774	Gamma-soluble NSF attachment protein	NAPG	1.92102	6.75002	0.991908	0.336697	0.99909	-4.90744	NaN	NaN	NaN	NaN	NaN	NaN	13.2498540878296	11.7129564285278	12.7143096923828	11.5205202102661	NaN	13.2951946258545	11.9197940826416	10.7549705505371	11.4776573181152	11.355131149292	7	7	7	256	256	256	34746	0	24114	789880	13
Q96FZ7	Q96FZ7	2672	ENSG00000176108	79643	Charged multivesicular body protein 6	CHMP6	1.91864	3.5037	0.65969	0.519277	0.99909	-5.114	NaN	NaN	NaN	NaN	NaN	NaN	11.8992433547974	NaN	NaN	11.3337707519531	NaN	11.2213459014893	10.2686586380005	11.3362274169922	NaN	NaN	1	1	1	7	7	7	23485	0	52543	113470	4
P51153	P51153	1467	ENSG00000143545	5872	Ras-related protein Rab-13	RAB13	1.91556	5.5135	0.783189	0.445491	0.99909	-5.04593	NaN	NaN	NaN	NaN	NaN	NaN	11.5054149627686	11.5503616333008	NaN	9.10860252380371	7.15471696853638	13.2100172042847	11.7246417999268	11.6227378845215	12.33948802948	NaN	2	1	1	148	94	94	22774	0	11711	333570	10
Q9BWJ5	Q9BWJ5	2846	ENSG00000169976	83443	Splicing factor 3B subunit 5	SF3B5	1.9155	10.5431	0.525566	0.606737	0.99909	-5.17555	NaN	12.9660549163818	13.0467491149902	13.4992227554321	NaN	NaN	13.7535305023193	16.7655200958252	14.8393020629883	14.4416475296021	NaN	16.2765789031982	9.58259391784668	10.7666940689087	16.6490592956543	16.1025695800781	3	3	3	36	36	36	10135	0	48811	2299300	21
Q8WWI5;Q8WWI5-3;Q8WWI5-2	Q8WWI5;Q8WWI5-3;Q8WWI5-2	2543	ENSG00000070214	23446	Choline transporter-like protein 1	SLC44A1	1.91477	3.67009	0.657178	0.520847	0.99909	-5.11527	NaN	NaN	7.8635048866272	NaN	NaN	NaN	NaN	NaN	10.5332326889038	10.1087856292725	NaN	12.0367918014526	8.52207183837891	9.65701484680176	NaN	NaN	2	2	2	44	44	44	73301	0	556	245870	4
P61201;P61201-2	P61201;P61201-2	1618	ENSG00000166200	9318	COP9 signalosome complex subunit 2	COPS2	1.91359	8.88756	0.655249	0.522055	0.99909	-5.11625	NaN	10.5451574325562	11.4398832321167	10.8095273971558	NaN	NaN	12.5430564880371	11.8589916229248	13.3683700561523	12.1487941741943	NaN	12.9448947906494	12.514591217041	11.1482219696045	12.1854639053345	10.6940097808838	4	4	4	163	163	163	51596	0	84978	1116900	15
Q5T2W1;A8MUH7;Q5T2W1-2;A8MUH7-2	Q5T2W1;A8MUH7;Q5T2W1-2	2233	ENSG00000174827	5174	Na(+)/H(+) exchange regulatory cofactor NHE-RF3;Putative PDZ domain-containing protein 1P	PDZK1;PDZK1P1	1.91181	8.62188	0.723227	0.480471	0.99909	-5.08032	NaN	10.0254163742065	10.7453384399414	10.9979553222656	NaN	8.69860076904297	11.502384185791	10.560619354248	NaN	13.1890211105347	8.70984172821045	10.161509513855	9.6161994934082	10.3842439651489	11.5549726486206	11.8040103912354	5	5	5	133	133	133	57129	0	1118	847940	22
Q9H0E2;Q9H0E2-2	Q9H0E2;Q9H0E2-2	2895	ENSG00000078902	54472	Toll-interacting protein	TOLLIP	1.91066	10.1504	0.728223	0.477494	0.99909	-5.07755	9.99985885620117	12.5173492431641	11.2487573623657	11.5459775924683	9.63241386413574	NaN	13.0726690292358	11.9939994812012	10.582329750061	13.305064201355	NaN	13.4477291107178	11.9828863143921	10.1143932342529	13.7118816375732	9.25046443939209	4	4	4	139	139	139	30281	0	27277	949320	21
Q8WVM8;Q8WVM8-2;Q8WVM8-3	Q8WVM8;Q8WVM8-2;Q8WVM8-3	2538	ENSG00000092108	23256	Sec1 family domain-containing protein 1	SCFD1	1.90246	7.69742	0.700373	0.494226	0.99909	-5.09276	NaN	NaN	10.7704162597656	NaN	NaN	10.0105285644531	12.5556192398071	9.59853649139404	12.4303741455078	11.8482313156128	NaN	12.4328289031982	12.1322431564331	11.8265085220337	10.3544692993164	9.19903469085693	8	8	8	193	193	193	72379	0	3643	1167100	20
Q9H2M3;Q9H2M3-2	Q9H2M3;Q9H2M3-2	2916	ENSG00000132840	23743	S-methylmethionine--homocysteine S-methyltransferase BHMT2	BHMT2	1.90176	11.8056	0.891848	0.38631	0.99909	-4.97739	11.5921297073364	14.5184688568115	14.1447381973267	12.7453384399414	13.2183361053467	10.6030702590942	12.1825180053711	NaN	14.6919612884521	13.9044466018677	10.5006427764893	11.8917837142944	10.7849617004395	11.9465770721436	12.7614889144897	13.4035444259644	19	11	11	581	46	46	40354	0	7735	2894000	54
Q8TAT6;Q8TAT6-2	Q8TAT6;Q8TAT6-2	2506	ENSG00000182446	55666	Nuclear protein localization protein 4 homolog	NPLOC4	1.89646	7.06825	0.765093	0.455876	0.99909	-5.05657	NaN	NaN	NaN	8.06382656097412	NaN	10.1180324554443	11.7160053253174	8.98908233642578	11.4807395935059	10.5280637741089	NaN	10.9389915466309	12.171802520752	11.384838104248	9.46272754669189	8.23783111572266	3	3	3	82	82	82	68119	0	16065	575490	12
Q8IUH4;Q8IUH4-2;Q8IUH4-3	Q8IUH4;Q8IUH4-2;Q8IUH4-3	2398	ENSG00000177054	54503	Palmitoyltransferase ZDHHC13	ZDHHC13	1.88671	9.10627	0.696692	0.496463	0.99909	-5.09473	NaN	11.0715293884277	11.1059741973877	10.0308046340942	NaN	8.35913467407227	11.8693237304688	11.6361713409424	13.4145526885986	10.9296283721924	NaN	12.184193611145	10.2232780456543	10.7114086151123	11.7577648162842	12.4065771102905	1	1	1	23	23	23	7086	97529	25216	964670	7
Q8IX12;Q8IX12-2	Q8IX12;Q8IX12-2	2411	ENSG00000060339	55749	Cell division cycle and apoptosis regulator protein 1	CCAR1	1.88478	8.87916	0.832854	0.417761	0.99909	-5.01559	8.71760749816895	7.73592805862427	10.4192228317261	10.0886554718018	8.8937873840332	NaN	11.2954244613647	8.81938076019287	11.2246646881104	12.0542650222778	NaN	11.2775783538818	11.5513715744019	10.5425481796265	10.5045213699341	8.94160556793213	8	8	8	63	63	63	13282	0	28423	1016600	31
P06730;P06730-3;P06730-2	P06730;P06730-3;P06730-2	617	ENSG00000151247	1977	Eukaryotic translation initiation factor 4E	EIF4E	1.87935	10.0321	0.759621	0.459046	0.99909	-5.05974	NaN	12.1967248916626	11.4108753204346	11.322491645813	NaN	NaN	13.52294921875	11.6077003479004	11.1584205627441	12.6321086883545	9.17195224761963	14.5369148254395	13.3046369552612	12.3355302810669	13.6884689331055	13.6243381500244	5	5	5	359	359	359	25097	0	23109	1088600	21
Q99439;Q99439-2	Q99439;Q99439-2	2742	ENSG00000064666	1265	Calponin-2	CNN2	1.87113	7.66269	0.490772	0.630564	0.99909	-5.18935	NaN	12.922082901001	11.5196857452393	10.7592220306396	NaN	NaN	12.6558656692505	NaN	13.4444971084595	12.9228076934814	NaN	11.6607532501221	9.85376167297363	NaN	13.8841705322266	12.9801397323608	3	3	3	152	152	152	33697	0	49112	847090	16
Q99471;Q99471-3;Q99471-2	Q99471;Q99471-3	2748	ENSG00000123349	5204	Prefoldin subunit 5	PFDN5	1.871	10.6634	0.576528	0.572658	0.99909	-5.15372	NaN	13.6387748718262	13.3459596633911	13.006308555603	10.5702352523804	NaN	13.8536996841431	12.5299673080444	14.4831228256226	14.4821147918701	NaN	13.7779741287231	11.1658487319946	11.1874761581421	13.8387117385864	14.7339153289795	5	5	5	435	435	435	17328	0	15323	1280000	33
Q96EP5;Q96EP5-2	Q96EP5;Q96EP5-2	2662	ENSG00000071626	26528	DAZ-associated protein 1	DAZAP1	1.8702	10.6437	0.565815	0.579738	0.99909	-5.15847	NaN	13.0528230667114	11.9372262954712	13.8610868453979	NaN	12.8079586029053	13.99169921875	12.8299798965454	13.8862686157227	13.9370059967041	NaN	15.2841377258301	9.40748023986816	10.7674398422241	14.3128118515015	14.2240772247314	6	6	6	283	283	283	43383	0	89919	1706800	29
O95479	O95479	395	ENSG00000049239	9563	GDH/6PGL endoplasmic bifunctional protein;Glucose 1-dehydrogenase;6-phosphogluconolactonase	H6PD	1.86439	11.3095	0.765136	0.455851	0.99909	-5.05655	10.5545892715454	15.8364200592041	15.5327520370483	10.1670417785645	10.129282951355	6.50708103179932	12.8453922271729	11.1551342010498	15.2539949417114	12.1967554092407	NaN	13.2242431640625	12.5687875747681	12.8074350357056	10.7882289886475	11.3845138549805	23	23	23	382	382	382	88892	0	32331	7998700	72
P54578;P54578-2;P54578-3	P54578;P54578-2;P54578-3	1531	ENSG00000101557	9097	Ubiquitin carboxyl-terminal hydrolase 14	USP14	1.86239	10.9665	0.882594	0.391135	0.99909	-4.98354	10.0764150619507	11.1563358306885	12.0929555892944	11.0207719802856	10.5759172439575	7.94151735305786	14.1563987731934	11.8719825744629	12.1080017089844	13.5074234008789	NaN	13.7076826095581	12.1818046569824	10.195987701416	12.1798782348633	12.690390586853	12	12	12	391	391	391	56068	0	13574	2002400	39
Q96AT9;Q96AT9-4;Q96AT9-2;Q96AT9-5;Q96AT9-3;Q2QD12	Q96AT9;Q96AT9-4;Q96AT9-2	2630	ENSG00000197713	6120	Ribulose-phosphate 3-epimerase	RPE	1.85935	9.75517	0.553201	0.588133	0.99909	-5.16395	NaN	13.5567455291748	13.1897315979004	12.9884004592896	NaN	NaN	13.442684173584	12.631495475769	13.8338785171509	13.617467880249	NaN	13.5234394073486	10.8007383346558	11.3955345153809	13.3374824523926	13.7650785446167	3	3	3	281	281	281	24927	0	29847	917560	14
O94979;O94979-9;O94979-6;O94979-3;O94979-10;O94979-4;O94979-2;O94979-8;O94979-7;O94979-5	O94979;O94979-9;O94979-6;O94979-3;O94979-10;O94979-4;O94979-2;O94979-8;O94979-7	364	ENSG00000138674	22872	Protein transport protein Sec31A	SEC31A	1.85556	9.48406	0.615163	0.547504	0.99909	-5.13589	NaN	6.95128488540649	12.0294599533081	10.6975755691528	NaN	13.2688493728638	14.1646709442139	9.28540229797363	12.8528413772583	13.457124710083	NaN	13.6461086273193	13.2264270782471	12.8890857696533	10.28932762146	8.98686599731445	13	13	13	148	148	148	13301	0	13026	4005200	50
O75934	O75934	338	ENSG00000116752	10286	Pre-mRNA-splicing factor SPF27	BCAS2	1.85229	6.8144	0.836396	0.415826	0.99909	-5.01336	NaN	8.81784725189209	NaN	NaN	NaN	NaN	11.4732494354248	10.6701250076294	11.907341003418	11.4248485565186	NaN	11.7201585769653	10.2292995452881	10.3457384109497	11.4681148529053	10.9736976623535	2	2	2	156	156	156	26131	0	52625	289040	9
Q14651	Q14651	2034	ENSG00000120756	5357	Plastin-1	PLS1	1.84868	8.75681	0.792378	0.440275	0.99909	-5.04044	NaN	11.0897817611694	11.5410480499268	8.26851844787598	6.05308961868286	8.79311561584473	11.4288311004639	7.80374383926392	11.7366552352905	11.5907278060913	NaN	10.2560911178589	9.98327827453613	10.5903062820435	10.471471786499	10.5022354125977	8	5	5	161	124	124	70253	0	2789	795670	15
P00740;P00740-2	P00740;P00740-2	447	ENSG00000101981	2158	Coagulation factor IX;Coagulation factor IXa light chain;Coagulation factor IXa heavy chain	F9	1.84788	8.41695	0.720607	0.482036	0.99909	-5.08176	NaN	11.0592765808105	10.234338760376	8.43841743469238	NaN	9.54214191436768	11.0673666000366	8.59208297729492	11.7089548110962	11.7104187011719	NaN	10.9186391830444	9.68807506561279	11.5019369125366	10.7337779998779	9.47579383850098	2	2	2	56	56	56	51778	0	97516	434750	12
Q5VW32;Q5VW32-2	Q5VW32;Q5VW32-2	2249	ENSG00000162819	148362	BRO1 domain-containing protein BROX	BROX	1.84549	9.39766	0.659545	0.519367	0.99909	-5.11407	NaN	11.9156551361084	10.4681148529053	11.1853713989258	NaN	8.37338733673096	13.0524997711182	10.6992254257202	13.2769527435303	12.5675754547119	NaN	12.8941354751587	11.3801364898682	11.7725210189819	11.4874887466431	11.2894430160522	3	3	3	148	148	148	46476	0	51503	905170	18
P11277;P11277-2;P11277-3	P11277;P11277-2;P11277-3	799	ENSG00000070182	6710	Spectrin beta chain, erythrocytic	SPTB	1.84498	8.02454	0.710306	0.488219	0.99909	-5.0874	7.52935266494751	NaN	12.3206596374512	10.2301406860352	5.57534265518188	7.7877721786499	7.6382908821106	7.25917816162109	13.339015007019	9.62576389312744	NaN	11.816143989563	12.9935579299927	11.4567136764526	6.12618827819824	4.69454574584961	40	37	37	258	241	241	24647	0	32331	4183600	71
Q9HBK9;Q9HBK9-2	Q9HBK9;Q9HBK9-2	2970	ENSG00000214435	57412	Arsenite methyltransferase	AS3MT	1.84428	6.29679	0.657611	0.520576	0.99909	-5.11505	NaN	7.85574054718018	8.36150550842285	8.49457550048828	NaN	8.03248691558838	9.95150375366211	NaN	9.87395191192627	9.56603527069092	NaN	10.2141981124878	10.1711769104004	10.3800277709961	NaN	7.84749603271484	2	2	2	43	43	43	41747	32798	26675	202110	3
Q06033;Q06033-2	Q06033;Q06033-2	1848	ENSG00000162267	3699	Inter-alpha-trypsin inhibitor heavy chain H3	ITIH3	1.84148	6.37041	0.575521	0.573321	0.99909	-5.15417	NaN	9.60223484039307	9.41922283172607	11.6051092147827	NaN	NaN	11.4397268295288	8.70749759674072	10.8990545272827	NaN	NaN	9.73672294616699	10.9548501968384	10.190318107605	9.37179851531982	NaN	7	7	7	135	135	135	99848	0	16754	531010	13
Q9NY33;Q9NY33-4;Q9NY33-2	Q9NY33;Q9NY33-4;Q9NY33-2	3085	ENSG00000254986	10072	Dipeptidyl peptidase 3	DPP3	1.83912	9.57477	0.620274	0.544222	0.99909	-5.13345	NaN	13.0808839797974	12.3466243743896	11.9266662597656	NaN	8.53943061828613	12.2659959793091	12.7564315795898	12.0509033203125	11.9802465438843	NaN	13.3415184020996	9.53754806518555	10.2904796600342	12.667200088501	12.412410736084	6	6	6	145	145	145	82588	0	30913	2316100	13
Q9BSY4;Q9BSY4-2	Q9BSY4;Q9BSY4-2	2813	ENSG00000125611	84269	Coiled-coil-helix-coiled-coil-helix domain-containing protein 5	CHCHD5	1.83732	4.34304	0.529301	0.604205	0.99909	-5.17402	NaN	NaN	11.3366184234619	NaN	NaN	NaN	12.3728647232056	NaN	NaN	12.10986328125	NaN	12.0744428634644	NaN	NaN	12.2741746902466	9.32068824768066	1	1	1	127	127	127	12395	0	11439	155510	6
Q6UXB4	Q6UXB4	2314	ENSG00000182566	339390	C-type lectin domain family 4 member G	CLEC4G	1.83666	3.92364	0.560574	0.583218	0.99909	-5.16076	NaN	10.6741924285889	9.02699375152588	10.6450281143188	NaN	NaN	NaN	NaN	NaN	11.6243839263916	NaN	10.1691732406616	NaN	NaN	NaN	10.6385259628296	2	2	2	85	85	85	32561	45984	18245	125580	6
P16455	P16455	913	ENSG00000170430	4255	Methylated-DNA--protein-cysteine methyltransferase	MGMT	1.83637	10.27	0.59781	0.558727	0.99909	-5.14403	10.8185024261475	10.7872495651245	13.0124673843384	NaN	NaN	12.7498903274536	14.7359790802002	12.1744575500488	14.652060508728	12.322491645813	NaN	13.1817579269409	12.4859552383423	13.1679039001465	12.3630123138428	11.8682050704956	4	4	4	29	29	29	21646	0	8777	1032700	10
O14980	O14980	151	ENSG00000082898	7514	Exportin-1	XPO1	1.83286	7.55569	0.906544	0.378728	0.99909	-4.96752	NaN	6.85424518585205	5.8548436164856	9.04875946044922	5.66331624984741	9.33541297912598	9.72332000732422	7.4455943107605	10.0050630569458	10.3110675811768	NaN	10.3859701156616	9.92731857299805	10.2928972244263	7.25889587402344	8.78427505493164	6	6	6	104	104	104	12338	0	43102	470530	17
O75955;O75955-2	O75955;O75955-2	341	ENSG00000137312;ENSG00000206379;ENSG00000206480;ENSG00000230143;ENSG00000232280	10211	Flotillin-1	FLOT1	1.81681	9.24308	0.563169	0.581494	0.99909	-5.15963	NaN	13.2949075698853	13.0945234298706	11.932879447937	NaN	NaN	11.7291955947876	10.8854675292969	13.983528137207	13.643292427063	NaN	12.5870742797852	10.8123378753662	11.4564056396484	12.0996437072754	12.3700876235962	11	11	11	297	297	297	47355	0	64618	2090600	34
Q9UNU6	Q9UNU6	3259	ENSG00000180432	1582	7-alpha-hydroxycholest-4-en-3-one 12-alpha-hydroxylase	CYP8B1	1.81225	9.49925	0.648488	0.5263	0.99909	-5.11964	NaN	13.3808670043945	12.9660005569458	12.5144672393799	NaN	NaN	11.3162250518799	8.56384468078613	11.7188329696655	12.7209281921387	7.71287107467651	13.4309749603271	9.89959812164307	11.1608800888062	12.7000274658203	13.9024696350098	5	5	5	192	192	192	58068	0	35303	2147000	24
Q9Y3I0	Q9Y3I0	3333	ENSG00000100220	51493	tRNA-splicing ligase RtcB homolog	RTCB	1.81045	10.2743	0.603892	0.55478	0.99909	-5.1412	NaN	11.7393169403076	11.656379699707	11.3070297241211	10.5643396377563	NaN	14.3812046051025	13.4707860946655	13.3220691680908	13.8606986999512	NaN	13.8705577850342	12.7476263046265	12.1662263870239	13.4668407440186	11.8357744216919	9	9	9	299	299	299	5521	0	68474	2638400	46
Q13501;Q13501-2	Q13501;Q13501-2	1967	ENSG00000161011	8878	Sequestosome-1	SQSTM1	1.80877	7.90466	0.649317	0.525778	0.99909	-5.11923	NaN	NaN	12.4107961654663	NaN	NaN	NaN	14.2941904067993	12.8157634735107	12.1152067184448	13.2847948074341	NaN	14.7333860397339	12.6684637069702	11.3757457733154	12.4977769851685	10.2784490585327	4	4	4	173	173	173	47687	0	7919	1811900	17
Q14397	Q14397	2025	ENSG00000084734	2646	Glucokinase regulatory protein	GCKR	1.80669	11.7761	0.477572	0.639717	0.99909	-5.19435	NaN	16.1109924316406	16.5722122192383	16.5908355712891	NaN	12.4754037857056	13.6386623382568	15.6447010040283	16.7116947174072	12.8219337463379	NaN	15.344087600708	12.6161813735962	10.5504579544067	13.6253662109375	15.7143259048462	3	3	3	82	82	82	68684	0	52782	17008000	6
Q96C23	Q96C23	2639	ENSG00000143891	130589	Aldose 1-epimerase	GALM	1.80667	10.2366	0.675572	0.509413	0.99909	-5.10585	13.2215566635132	10.7019128799438	11.356837272644	NaN	14.1244440078735	9.48341274261475	11.3896312713623	NaN	12.973445892334	10.8176231384277	12.751690864563	9.4391040802002	12.2030420303345	12.3165073394775	10.2278566360474	12.7792472839355	6	6	6	249	249	249	37765	0	36922	1199900	15
Q6ZUJ8;Q6ZUJ8-2;Q6ZUJ8-3	Q6ZUJ8;Q6ZUJ8-2;Q6ZUJ8-3	2321	ENSG00000155629	118788	Phosphoinositide 3-kinase adapter protein 1	PIK3AP1	1.80447	10.2539	0.790714	0.441217	0.99909	-5.04144	NaN	9.38504314422607	10.659104347229	10.0075883865356	NaN	11.7185754776001	13.664891242981	11.3542490005493	11.6127300262451	12.8725786209106	7.13082790374756	14.0494232177734	13.965784072876	14.501091003418	11.8034048080444	11.3379001617432	9	9	9	185	185	185	90397	0	46438	3528600	39
P14207	P14207	860	ENSG00000165457	2350	Folate receptor beta	FOLR2	1.8037	9.30785	0.510888	0.616735	0.99909	-5.18148	NaN	12.6740598678589	11.4779100418091	12.9230117797852	9.335524559021	NaN	11.5646734237671	12.6963806152344	10.6411485671997	11.8461170196533	NaN	15.2788486480713	NaN	12.3270473480225	14.5870161056519	13.5738840103149	7	7	5	318	318	259	29279	0	32717	1373300	27
P52895;P52895-2	P52895	1507	ENSG00000151632	1646	Aldo-keto reductase family 1 member C2	AKR1C2	1.7993	12.6918	0.557128	0.585512	0.99909	-5.16225	10.5902128219604	13.9833498001099	15.0079030990601	14.0791511535645	NaN	14.3929882049561	16.3747844696045	13.7097301483154	17.1032886505127	15.8212013244629	NaN	14.6667785644531	13.684419631958	16.9248580932617	12.5549726486206	14.1744575500488	27	9	9	858	282	282	36735	0	14015	10344000	84
Q9UPT5;Q9UPT5-2;Q9UPT5-5;Q9UPT5-1;Q9UPT5-6;Q9UPT5-4	Q9UPT5;Q9UPT5-2;Q9UPT5-5;Q9UPT5-1;Q9UPT5-6;Q9UPT5-4	3265	ENSG00000182473	23265	Exocyst complex component 7	EXOC7	1.79595	4.54912	0.715136	0.485314	0.99909	-5.08476	NaN	NaN	NaN	NaN	NaN	NaN	10.8935289382935	10.5061092376709	NaN	10.5034284591675	NaN	10.9207248687744	11.527232170105	9.80621147155762	8.62862777709961	NaN	4	4	4	94	94	94	83381	0	1137	406610	12
Q12906;Q12906-5;Q12906-2;Q12906-3	Q12906;Q12906-5;Q12906-2;Q12906-3	1908	ENSG00000129351	3609	Interleukin enhancer-binding factor 3	ILF3	1.79569	10.6558	0.549118	0.590863	0.99909	-5.1657	9.60901260375977	13.0382499694824	14.6279325485229	13.2630491256714	NaN	NaN	13.6893424987793	13.6587696075439	14.4752902984619	13.6646690368652	NaN	14.1104831695557	11.9829931259155	10.4825057983398	14.4450149536133	13.4455318450928	20	20	2	323	323	5	95337	0	32331	6026400	61
Q96HD1;Q96HD1-2	Q96HD1;Q96HD1-2	2683	ENSG00000163703	78987	Cysteine-rich with EGF-like domain protein 1	CRELD1	1.79353	6.76494	0.765779	0.45548	0.99909	-5.05617	NaN	9.76392650604248	NaN	NaN	NaN	NaN	11.9571380615234	9.1915283203125	12.1592407226563	11.4457912445068	NaN	12.9017343521118	10.9174470901489	10.8544006347656	9.70571899414063	9.3420524597168	3	3	3	95	95	95	45439	0	25223	565750	12
Q6P996;Q6P996-3;Q6P996-4;Q6P996-5	Q6P996;Q6P996-3;Q6P996-4;Q6P996-5	2295	ENSG00000179889;ENSG00000275498;ENSG00000276709	23042	Pyridoxal-dependent decarboxylase domain-containing protein 1	PDXDC1	1.78623	3.69864	0.599142	0.557861	0.99909	-5.14341	NaN	NaN	10.196478843689	NaN	NaN	NaN	9.58642673492432	NaN	NaN	10.4388961791992	NaN	11.2321815490723	8.88331508636475	8.84096622467041	NaN	NaN	4	4	4	127	127	127	86706	0	21753	260000	7
P82980	P82980	1768	ENSG00000139194	83758	Retinol-binding protein 5	RBP5	1.78405	13.021	0.782877	0.445669	0.99909	-5.04612	14.4214735031128	12.3256988525391	14.5895338058472	13.62193775177	15.4270181655884	13.6894521713257	14.4990358352661	NaN	15.6749095916748	14.9995155334473	12.4966039657593	13.4740858078003	11.5189485549927	13.6851863861084	13.8253564834595	14.0867166519165	4	4	4	23	23	23	15931	0	89675	2065100	19
Q8WUM4;Q8WUM4-2;Q8WUM4-3	Q8WUM4;Q8WUM4-2	2535	ENSG00000170248	10015	Programmed cell death 6-interacting protein	PDCD6IP	1.78258	10.3913	0.828787	0.419988	0.99909	-5.01813	8.86217212677002	10.161509513855	12.3020105361938	10.3090219497681	9.34323024749756	5.39327907562256	13.4577655792236	11.1937713623047	13.4084625244141	12.4285430908203	NaN	13.3803253173828	11.4710149765015	11.700873374939	11.7530918121338	11.0961217880249	17	17	17	297	297	297	96022	0	24897	2931400	62
P57772;P57772-2	P57772;P57772-2	1583	ENSG00000132394	60678	Selenocysteine-specific elongation factor	EEFSEC	1.7803	3.33496	0.654756	0.522364	0.99909	-5.1165	NaN	NaN	NaN	NaN	NaN	9.8967866897583	8.48510456085205	NaN	NaN	8.79545497894287	NaN	NaN	7.36273288726807	9.80464744567871	9.01466178894043	NaN	2	2	2	6	6	6	65304	0	36193	96630	4
Q9UKM9;Q9UKM9-2	Q9UKM9;Q9UKM9-2	3225	ENSG00000125970	22913	RNA-binding protein Raly	RALY	1.77837	12.3409	1.25083	0.229818	0.99909	-4.6982	12.1284132003784	10.3318128585815	10.6545467376709	13.3826236724854	11.4874382019043	10.1521577835083	14.7537908554077	14.0813999176025	7.80877113342285	14.8661680221558	8.70296955108643	15.2238130569458	13.7485074996948	12.4884176254272	14.3825569152832	13.2616539001465	3	3	3	114	114	114	32463	0	29942	3356800	27
Q9Y4P3	Q9Y4P3	3344	ENSG00000106638	26608	Transducin beta-like protein 2	TBL2	1.77401	4.84055	0.556306	0.58606	0.99909	-5.16261	NaN	8.95384693145752	9.31492328643799	NaN	NaN	8.86737155914307	9.87019538879395	NaN	10.8511247634888	NaN	NaN	8.50561332702637	10.3101587295532	10.7756099700928	NaN	NaN	4	4	4	152	152	152	49797	0	2753	201990	9
P52888	P52888	1506	ENSG00000172009	7064	Thimet oligopeptidase	THOP1	1.77358	4.58964	0.690744	0.50009	0.99909	-5.09789	NaN	NaN	NaN	NaN	NaN	8.52215003967285	9.22477340698242	NaN	9.06611633300781	9.73120021820068	NaN	9.11350727081299	NaN	8.22732734680176	9.56932353973389	9.97985363006592	1	1	1	19	19	19	78839	69215	1601	179100	6
P80297	P80297	1755	ENSG00000187193	4501	Metallothionein-1X	MT1X	1.77337	12.9593	0.390245	0.701744	0.99909	-5.22408	NaN	18.3263244628906	18.4193439483643	17.0383186340332	NaN	NaN	19.6812839508057	16.8656845092773	19.3583812713623	16.4436225891113	NaN	17.9466667175293	14.9729347229004	13.4129667282104	16.1796569824219	18.7035732269287	4	4	2	656	656	328	60683	0	1341	9996300	31
P26196	P26196	1087	ENSG00000110367	1656	Probable ATP-dependent RNA helicase DDX6	DDX6	1.77298	2.77644	0.762295	0.457496	0.99909	-5.0582	NaN	NaN	NaN	NaN	NaN	NaN	9.07344532012939	NaN	8.70559787750244	NaN	NaN	9.28376007080078	9.01836681365967	NaN	8.3418083190918	NaN	2	2	2	83	83	83	54416	0	32818	67830	2
Q92734;Q92734-4;Q92734-3;Q92734-2	Q92734;Q92734-4;Q92734-3;Q92734-2	2578	ENSG00000114354	10342	Protein TFG	TFG	1.76737	10.8745	0.52634	0.606212	0.99909	-5.17523	9.98726367950439	11.0356922149658	13.9168128967285	14.7609796524048	NaN	NaN	14.0039567947388	13.7849416732788	14.0506143569946	15.8874349594116	NaN	16.8883380889893	11.8774375915527	10.5356645584106	13.2151536941528	14.0472087860107	9	9	9	322	322	322	43447	0	13613	4304600	42
O00571;O00571-2;O15523;O15523-2	O00571;O00571-2;O15523;O15523-2	107	ENSG00000067048;ENSG00000215301	1654	ATP-dependent RNA helicase DDX3X;ATP-dependent RNA helicase DDX3Y	DDX3X;DDX3Y	1.76664	8.91402	0.64358	0.529393	0.99909	-5.12209	NaN	10.196478843689	11.3013248443604	10.1493663787842	NaN	11.8579807281494	12.3533401489258	9.1323709487915	11.5857610702515	12.0715293884277	NaN	10.7363176345825	11.1655979156494	11.8589916229248	10.7113227844238	9.50398445129395	7	7	7	122	122	122	73243	0	25311	1241600	27
Q9Y5K6	Q9Y5K6	3357	ENSG00000198087	23607	CD2-associated protein	CD2AP	1.76587	7.64468	0.699614	0.494687	0.99909	-5.09317	NaN	8.52759456634521	10.1744260787964	8.8914794921875	NaN	NaN	11.0058355331421	10.5590906143188	10.6363525390625	10.7447500228882	NaN	11.7717370986938	10.4068431854248	9.82287311553955	11.1654090881348	8.60851383209229	2	2	2	47	47	47	7145	40148	1912	606170	6
Q00169	Q00169	1788	ENSG00000174238	5306	Phosphatidylinositol transfer protein alpha isoform	PITPNA	1.76292	9.45949	0.55732	0.585384	0.99909	-5.16217	NaN	12.820897102356	11.9926910400391	11.0954627990723	NaN	NaN	13.4346284866333	11.8579807281494	14.0440521240234	13.9774589538574	NaN	11.7978239059448	11.7949438095093	12.1298627853394	12.2502689361572	14.1558456420898	5	5	5	274	274	274	31806	0	11524	1728500	32
P07093;P07093-2;P07093-3	P07093;P07093-2;P07093-3	626	ENSG00000135919	5270	Glia-derived nexin	SERPINE2	1.76151	5.82011	0.534551	0.600656	0.99909	-5.17184	11.6583452224731	NaN	NaN	10.3404064178467	11.8939456939697	10.504322052002	NaN	NaN	NaN	9.34058475494385	10.6180181503296	NaN	9.77999877929688	10.288519859314	8.69762802124023	NaN	1	1	1	3	3	3	44002	4878	17615	320140	4
Q15008;Q15008-4;Q15008-3;Q15008-2	Q15008;Q15008-4;Q15008-3;Q15008-2	2061	ENSG00000163636	9861	26S proteasome non-ATPase regulatory subunit 6	PSMD6	1.76064	8.90174	0.583074	0.568353	0.99909	-5.15077	NaN	12.8674907684326	11.1874141693115	10.9360485076904	NaN	NaN	12.5053405761719	12.5616216659546	13.240984916687	11.008918762207	NaN	11.9887552261353	10.8752117156982	12.2311906814575	11.4976024627686	11.5273303985596	4	4	3	134	134	87	45531	0	92835	1299000	16
Q8ND30;Q8ND30-3;Q8ND30-2	Q8ND30;Q8ND30-3;Q8ND30-2	2484	ENSG00000166387	8495	Liprin-beta-2	PPFIBP2	1.75471	3.39394	0.64915	0.525883	0.99909	-5.11931	NaN	NaN	NaN	NaN	NaN	7.76606512069702	10.2559728622437	NaN	NaN	8.62574577331543	NaN	8.31074905395508	9.07775020599365	10.2667865753174	NaN	NaN	3	3	3	55	55	55	98543	0	10262	180570	6
P35813;P35813-3;P35813-2	P35813;P35813-3;P35813-2	1250	ENSG00000100614	5494	Protein phosphatase 1A	PPM1A	1.74821	8.63095	0.573837	0.574432	0.99909	-5.15492	NaN	11.288462638855	12.8408174514771	10.4996461868286	NaN	NaN	12.3698701858521	8.83914089202881	13.512864112854	12.6406965255737	NaN	12.5552845001221	10.7953090667725	8.6031436920166	12.0241003036499	12.1258010864258	7	7	6	264	264	233	42447	0	25971	1142500	21
Q86W92;Q86W92-2;Q86W92-5;Q86W92-4	Q86W92;Q86W92-2;Q86W92-5;Q86W92-4	2379	ENSG00000110841	8496	Liprin-beta-1	PPFIBP1	1.74486	2.83459	0.735039	0.473452	0.99909	-5.07374	NaN	NaN	NaN	NaN	NaN	NaN	9.25950813293457	NaN	NaN	9.05509281158447	NaN	9.28743553161621	8.43391895294189	9.31752586364746	NaN	NaN	2	2	2	34	34	34	11402	0	28271	134930	5
P51531-2;P51531;P51532-5;P51532-3	P51531-2;P51531;P51532-5;P51532-3	1471	ENSG00000080503;ENSG00000127616	6595	Probable global transcription activator SNF2L2	SMARCA2	1.74478	2.19968	0.913902	0.37497	0.99909	-4.96252	NaN	NaN	NaN	NaN	NaN	NaN	8.11348152160645	5.12205171585083	NaN	NaN	NaN	6.67214250564575	8.22896289825439	NaN	7.05831670761108	NaN	2	2	2	28	28	28	17928	0	52025	49977	2
O94905	O94905	361	ENSG00000147475	11160	Erlin-2	ERLIN2	1.74428	7.82658	0.62784	0.539383	0.99909	-5.1298	NaN	8.353102684021	11.00989818573	NaN	NaN	NaN	12.3109817504883	10.7178478240967	12.6657581329346	12.875825881958	NaN	13.1151571273804	12.7579107284546	14.0557909011841	7.61941289901733	9.74353885650635	7	6	6	218	218	218	37839	0	73718	1198100	18
P11532-16;P11532-15;P11532-9;P11532-6;P11532-5;P11532-14;P11532-11;P11532-4;P11532-2;P11532-3;P11532;P11532-12;P11532-13;P11532-17;P11532-7;P11532-8;P11532-18	P11532-16;P11532-15;P11532-9;P11532-6;P11532-5;P11532-14;P11532-11;P11532-4;P11532-2;P11532-3;P11532;P11532-12;P11532-13;P11532-17;P11532-7;P11532-8	806	ENSG00000198947	1756	Dystrophin	DMD	1.73318	4.98601	0.63046	0.537713	0.99909	-5.12853	NaN	8.68373107910156	NaN	8.80054378509521	NaN	NaN	6.31144857406616	NaN	10.11634349823	10.3852157592773	NaN	9.60425662994385	NaN	8.30035209655762	8.97558975219727	8.5986852645874	4	4	4	58	58	58	13076	0	1334	338220	8
P15104	P15104	882	ENSG00000135821	2752	Glutamine synthetase	GLUL	1.73294	6.56131	0.505685	0.620297	0.99909	-5.18355	NaN	13.7133865356445	NaN	9.72604751586914	11.0683078765869	10.2611541748047	8.43149757385254	7.18537092208862	NaN	10.1568412780762	NaN	9.9191312789917	NaN	NaN	12.8369379043579	11.6823358535767	5	5	5	18	18	18	42064	0	32427	462860	10
Q14258	Q14258	2019	ENSG00000121060	7706	E3 ubiquitin/ISG15 ligase TRIM25	TRIM25	1.72949	9.9687	0.827881	0.420486	0.99909	-5.0187	7.52144336700439	10.74289894104	10.7306394577026	10.9447116851807	13.1005477905273	8.77866840362549	12.6926155090332	7.66881418228149	12.0992488861084	12.0557231903076	NaN	12.2205295562744	11.573221206665	10.8700561523438	11.3522090911865	7.14781522750854	7	7	7	167	167	167	70973	0	1134	1323900	24
Q13136;Q13136-2	Q13136;Q13136-2	1925	ENSG00000131626	8500	Liprin-alpha-1	PPFIA1	1.7263	2.4383	0.838831	0.414501	0.99909	-5.01182	NaN	NaN	NaN	NaN	NaN	NaN	7.65169763565063	NaN	NaN	7.53892612457275	NaN	7.83989667892456	8.35781574249268	7.62439346313477	NaN	NaN	1	1	1	18	18	18	13578	22006	21413	67351	1
Q9NZ52;Q9NZ52-4;Q9UJY4;Q9UJY5;Q9UJY5-4;Q9UJY5-3;Q9NZ52-3;Q9UJY5-6;Q9NZ52-2	Q9NZ52;Q9NZ52-4;Q9UJY4;Q9UJY5;Q9UJY5-4;Q9UJY5-3;Q9NZ52-3;Q9UJY5-6;Q9NZ52-2	3097	ENSG00000100083;ENSG00000103365;ENSG00000125447	23163	ADP-ribosylation factor-binding protein GGA3;ADP-ribosylation factor-binding protein GGA2;ADP-ribosylation factor-binding protein GGA1	GGA3;GGA2;GGA1	1.72555	7.53853	0.638614	0.532534	0.99909	-5.12454	NaN	10.4406614303589	10.3448505401611	NaN	NaN	NaN	12.1872596740723	9.23136520385742	13.8771886825562	10.3058338165283	NaN	11.5977735519409	11.4521379470825	10.5051164627075	10.2259302139282	10.4484262466431	2	2	2	29	29	29	78314	12747	22959	958070	7
Q6PJT7;Q6PJT7-4;Q6PJT7-3;Q6PJT7-5;Q6PJT7-2;Q6PJT7-10;Q6PJT7-11;Q6PJT7-9	Q6PJT7;Q6PJT7-4;Q6PJT7-3;Q6PJT7-5;Q6PJT7-2;Q6PJT7-10;Q6PJT7-11;Q6PJT7-9	2301	ENSG00000100722	79882	Zinc finger CCCH domain-containing protein 14	ZC3H14	1.72072	2.42146	0.836717	0.415652	0.99909	-5.01316	NaN	NaN	NaN	NaN	NaN	NaN	7.92902183532715	NaN	NaN	7.14088106155396	NaN	8.90487575531006	7.73511600494385	7.03353309631348	NaN	NaN	1	1	1	33	33	33	82875	12686	22419	51954	1
O94875;O94875-9;O94875-11;O94875-12;O94875-4;O94875-10;O94875-2;O94875-8;O94875-3;O94875-7;O94875-5;O94875-6	O94875;O94875-9;O94875-11;O94875-12;O94875-4;O94875-10;O94875-2;O94875-8;O94875-3;O94875-7;O94875-5	359	ENSG00000154556	8470	Sorbin and SH3 domain-containing protein 2	SORBS2	1.71983	9.65026	0.652734	0.523632	0.99909	-5.11751	10.024585723877	NaN	11.1266403198242	11.0453500747681	11.4309749603271	10.7966890335083	13.3026390075684	8.6115779876709	9.52405166625977	14.2521476745605	NaN	12.8765172958374	11.4722337722778	12.3242645263672	10.5756340026855	7.04089212417603	10	10	10	122	122	122	12411	0	3214	3122400	32
O00757	O00757	114	ENSG00000130957	8789	Fructose-1,6-bisphosphatase isozyme 2	FBP2	1.71611	8.29792	0.536024	0.599662	0.99909	-5.17123	NaN	13.5390377044678	14.0010566711426	NaN	NaN	NaN	12.5103931427002	10.5970287322998	13.3060617446899	11.9095182418823	NaN	11.0984268188477	11.2810029983521	12.0249319076538	10.6537408828735	11.8454504013062	2	1	1	62	29	29	36743	86671	15121	1084600	5
P16070;P16070-9;P16070-5;P16070-7;P16070-3;P16070-6;P16070-4;P16070-17;P16070-15;P16070-12;P16070-16;P16070-10;P16070-11;P16070-13;P16070-14;P16070-18;P16070-8	P16070;P16070-9;P16070-5;P16070-7;P16070-3;P16070-6;P16070-4;P16070-17;P16070-15;P16070-12;P16070-16;P16070-10;P16070-11;P16070-13;P16070-14;P16070-18;P16070-8	901	ENSG00000026508	960	CD44 antigen	CD44	1.7133	7.808	0.619329	0.544828	0.99909	-5.1339	NaN	11.2787981033325	10.1958646774292	10.6693277359009	NaN	NaN	9.70713520050049	11.2161998748779	10.6322679519653	10.5531492233276	NaN	11.67551612854	8.10784435272217	8.37864208221436	10.554780960083	11.9584798812866	1	1	1	16	16	16	81537	22103	21889	565770	13
Q9Y2E5;Q9Y2E5-2	Q9Y2E5;Q9Y2E5-2	3289	ENSG00000013288	23324	Epididymis-specific alpha-mannosidase	MAN2B2	1.71089	4.66394	0.639321	0.532087	0.99909	-5.12419	10.0988216400146	7.7823429107666	9.7796049118042	8.58055973052979	10.1185522079468	NaN	NaN	NaN	9.85435390472412	NaN	NaN	8.31840705871582	NaN	NaN	10.0903768539429	NaN	4	4	4	61	61	61	11398	0	99538	253060	7
O00217	O00217	80	ENSG00000110717	4728	NADH dehydrogenase [ubiquinone] iron-sulfur protein 8, mitochondrial	NDUFS8	1.70852	11.995	0.46812	0.646309	0.99909	-5.19785	NaN	15.8415393829346	15.5351533889771	14.4515333175659	NaN	11.7580146789551	15.5028629302979	16.0665302276611	16.1337852478027	15.1921005249023	NaN	15.0096101760864	12.5697841644287	13.2334098815918	14.920352935791	15.7047138214111	7	7	7	324	324	324	23705	0	99634	6364600	41
Q9UHK6;Q9UHK6-5	Q9UHK6;Q9UHK6-5	3188	ENSG00000242110	23600	Alpha-methylacyl-CoA racemase	AMACR	1.70627	9.29601	0.609425	0.551202	0.99909	-5.13861	NaN	10.7781591415405	12.0407009124756	10.1607542037964	NaN	10.8337593078613	12.0708589553833	NaN	12.8149433135986	12.8773412704468	10.432541847229	11.908805847168	11.0890531539917	10.749701499939	11.2124967575073	11.7669839859009	7	7	7	217	217	217	42386	0	15852	730270	17
Q9UI08;Q9UI08-5;Q9UI08-2	Q9UI08;Q9UI08-5;Q9UI08-2	3194	ENSG00000196405	51466	Ena/VASP-like protein	EVL	1.69645	6.86922	0.550481	0.58995	0.99909	-5.16512	9.37931346893311	NaN	NaN	9.43149757385254	NaN	NaN	11.3357810974121	10.6640024185181	NaN	10.9131135940552	8.3943338394165	13.1729431152344	9.2686824798584	NaN	13.8181829452515	13.5296745300293	2	2	2	82	82	82	44619	0	12088	922960	11
Q709F0;Q709F0-2;Q709F0-3	Q709F0;Q709F0-2	2323	ENSG00000240303	84129	Acyl-CoA dehydrogenase family member 11	ACAD11	1.68786	8.19909	0.683628	0.50445	0.99909	-5.10165	9.5403413772583	8.11322116851807	9.20185470581055	NaN	10.4407653808594	NaN	11.1554508209229	9.11506938934326	12.4355401992798	10.018895149231	NaN	10.0535182952881	10.4022665023804	10.2054262161255	10.1913061141968	10.3117485046387	6	6	6	126	126	126	87263	0	73642	701090	15
P43897;P43897-2	P43897;P43897-2	1340	ENSG00000123297	10102	Elongation factor Ts, mitochondrial	TSFM	1.68519	3.18797	0.632205	0.536602	0.99909	-5.12768	NaN	NaN	NaN	NaN	NaN	NaN	10.2078685760498	NaN	11.0828809738159	NaN	NaN	10.3092489242554	9.25060653686523	NaN	10.1568412780762	NaN	2	2	2	154	154	154	3539	0	11041	114680	5
Q6XQN6;Q6XQN6-3;Q6XQN6-2	Q6XQN6;Q6XQN6-3;Q6XQN6-2	2316	ENSG00000147813;ENSG00000278488	93100	Nicotinate phosphoribosyltransferase	NAPRT	1.68493	10.2293	0.512538	0.615607	0.99909	-5.18082	NaN	14.5082902908325	15.3180837631226	12.2742910385132	NaN	11.5928773880005	12.7227649688721	10.1932792663574	14.8053913116455	13.0540447235107	NaN	12.3980760574341	10.431079864502	11.5048189163208	11.0959243774414	13.7702512741089	13	13	13	346	346	346	57578	0	21412	3434700	48
P08185	P08185	668	ENSG00000170099;ENSG00000277405	866	Corticosteroid-binding globulin	SERPINA6	1.67863	4.11069	0.492235	0.629553	0.99909	-5.18879	NaN	11.5303573608398	11.2337398529053	10.4173250198364	NaN	NaN	NaN	NaN	12.0982627868652	NaN	NaN	10.6310863494873	NaN	NaN	NaN	9.86031150817871	2	2	2	77	77	77	4514	0	42543	231770	5
Q13439;Q13439-5;Q13439-3;Q13439-4	Q13439;Q13439-5;Q13439-3;Q13439-4	1959	ENSG00000144674	2803	Golgin subfamily A member 4	GOLGA4	1.67844	2.44338	0.811434	0.429581	0.99909	-5.02888	NaN	NaN	NaN	NaN	NaN	NaN	8.3251256942749	NaN	NaN	7.02580404281616	NaN	8.12489700317383	7.99356126785278	7.62468576431274	NaN	NaN	2	2	2	13	13	13	26114	0	36937	160810	4
Q8NFW8;Q8NFW8-2	Q8NFW8;Q8NFW8-2	2495	ENSG00000111726	55907	N-acylneuraminate cytidylyltransferase	CMAS	1.67747	10.6832	0.641394	0.530775	0.99909	-5.12317	NaN	13.9224910736084	11.605016708374	12.0896158218384	NaN	12.0327005386353	13.6391143798828	8.36715221405029	13.1237010955811	13.4286222457886	7.88843870162964	13.8730592727661	11.8318614959717	12.8192405700684	12.7887592315674	13.5214776992798	8	8	8	288	288	288	48379	0	23454	2419100	42
P30153;P30154;P30154-2;P30154-4;P30154-5;P30154-3	P30153	1156	ENSG00000105568	5518	Serine/threonine-protein phosphatase 2A 65 kDa regulatory subunit A alpha isoform	PPP2R1A	1.67614	10.12	0.637898	0.532988	0.99909	-5.12489	7.12742710113525	11.8504209518433	12.88889503479	11.1278657913208	NaN	11.2183208465576	12.3060617446899	11.1392316818237	13.9241628646851	12.2937879562378	NaN	12.9127206802368	11.5087356567383	11.6546363830566	10.7082214355469	11.2596254348755	12	12	11	311	311	29	65308	0	16936	1980700	39
Q16222;Q16222-2;Q16222-3	Q16222;Q16222-2;Q16222-3	2133	ENSG00000117143	6675	UDP-N-acetylhexosamine pyrophosphorylase;UDP-N-acetylgalactosamine pyrophosphorylase;UDP-N-acetylglucosamine pyrophosphorylase	UAP1	1.67175	8.16479	0.785732	0.444044	0.99909	-5.04442	NaN	10.1211452484131	8.87464332580566	9.03265190124512	7.5706148147583	8.45811939239502	11.1430644989014	NaN	9.44933414459229	10.7122688293457	7.80567932128906	11.2120704650879	8.47394943237305	9.79181385040283	9.43669033050537	8.55458927154541	2	2	2	52	52	52	58768	0	41603	378010	9
Q9BUF5	Q9BUF5	2826	ENSG00000176014	84617	Tubulin beta-6 chain	TUBB6	1.66861	6.14617	0.417479	0.682138	0.99909	-5.21543	NaN	NaN	NaN	10.3052635192871	NaN	14.7858104705811	9.51979351043701	NaN	10.5664348602295	12.3661041259766	NaN	13.1023368835449	12.0129384994507	15.6801118850708	NaN	NaN	12	4	4	321	141	141	49857	0	83067	2049400	16
Q9GZT6;Q9GZT6-2;Q9GZT6-3	Q9GZT6;Q9GZT6-2	2886	ENSG00000137500	60492	Coiled-coil domain-containing protein 90B, mitochondrial	CCDC90B	1.6673	9.24114	0.567512	0.578613	0.99909	-5.15772	NaN	9.94362831115723	10.2329006195068	9.92820739746094	NaN	NaN	13.1397752761841	13.6638917922974	13.813380241394	14.0914354324341	NaN	14.3728647232056	11.5408058166504	10.2056713104248	13.8615713119507	13.0640859603882	6	6	6	311	311	311	29505	0	26929	1905200	58
Q15056;Q15056-2	Q15056;Q15056-2	2070	ENSG00000106682	7458	Eukaryotic translation initiation factor 4H	EIF4H	1.66359	13.4833	1.43544	0.171323	0.99909	-4.52665	12.4228267669678	13.7458839416504	13.6191883087158	13.0061855316162	12.1917686462402	10.9150581359863	15.3011388778687	11.4272603988647	12.9057817459106	15.6173810958862	10.5053157806396	16.5394611358643	13.5134811401367	13.1001529693604	15.5839939117432	15.3377265930176	6	6	6	387	387	387	27385	0	16179	4620600	39
O75832;O75832-2	O75832;O75832-2	331	ENSG00000101843	5716	26S proteasome non-ATPase regulatory subunit 10	PSMD10	1.65487	8.49321	0.600523	0.556965	0.99909	-5.14277	NaN	9.51534461975098	10.5628147125244	9.46035385131836	NaN	NaN	13.0552320480347	12.6241102218628	11.7768030166626	11.5831298828125	NaN	12.2296600341797	9.81824684143066	10.6074228286743	12.4144477844238	12.2438583374023	4	4	3	314	314	292	24428	0	20897	503110	8
Q5U5X0	Q5U5X0	2244	ENSG00000186687	90624	Complex III assembly factor LYRM7	LYRM7	1.65393	3.85582	0.513092	0.615228	0.99909	-5.1806	NaN	NaN	NaN	NaN	NaN	NaN	13.102237701416	NaN	NaN	13.6095247268677	NaN	11.7548456192017	NaN	NaN	12.8094463348389	10.4171142578125	1	1	1	144	144	144	11955	0	3843	99883	2
Q06787;Q06787-8;Q06787-7;Q06787-11;Q06787-10;Q06787-6;Q06787-2;Q06787-4;Q06787-5;Q06787-9;Q06787-3	Q06787;Q06787-8;Q06787-7;Q06787-11;Q06787-10;Q06787-6;Q06787-2;Q06787-4;Q06787-5;Q06787-9;Q06787-3	1856	ENSG00000102081	2332	Fragile X mental retardation protein 1	FMR1	1.6524	2.732	0.709104	0.488944	0.99909	-5.08805	NaN	NaN	NaN	NaN	NaN	NaN	9.94137001037598	NaN	NaN	7.78358745574951	NaN	10.3309164047241	7.89384746551514	7.76221609115601	NaN	NaN	2	2	2	54	54	54	71174	0	28389	97236	4
P18428	P18428	950	ENSG00000129988	3929	Lipopolysaccharide-binding protein	LBP	1.65064	7.51141	0.442429	0.66438	0.99909	-5.20701	NaN	11.1321144104004	12.5704011917114	NaN	10.8878297805786	NaN	12.9359016418457	NaN	13.9846858978271	11.7489471435547	NaN	11.5431280136108	12.2016649246216	NaN	12.4901237487793	10.6878128051758	7	7	7	164	164	164	53383	0	14164	792120	17
Q9Y266	Q9Y266	3278	ENSG00000090273	10726	Nuclear migration protein nudC	NUDC	1.65042	12.7918	1.51151	0.15107	0.99909	-4.45114	11.5406608581543	13.2505645751953	12.5302839279175	12.3023815155029	10.7380075454712	9.44252872467041	13.4267892837524	12.6019563674927	14.2361640930176	13.7908573150635	9.25006198883057	14.8965215682983	13.9844188690186	12.7982492446899	14.9459924697876	14.9327220916748	5	5	5	178	178	178	38242	0	12131	4075600	27
O75251;O75251-2	O75251;O75251-2	286	ENSG00000115286	374291	NADH dehydrogenase [ubiquinone] iron-sulfur protein 7, mitochondrial	NDUFS7	1.64459	5.88602	0.939805	0.361944	0.99909	-4.94466	NaN	NaN	NaN	NaN	NaN	NaN	11.7352600097656	11.5404672622681	9.02652359008789	10.6744575500488	NaN	10.7823429107666	9.78327655792236	10.0854721069336	11.4869861602783	9.0615873336792	2	2	2	174	174	174	23563	3269	2602	156770	7
Q96KP1	Q96KP1	2706	ENSG00000112685	55770	Exocyst complex component 2	EXOC2	1.64303	4.68384	0.598311	0.558401	0.99909	-5.1438	NaN	NaN	NaN	NaN	10.9435405731201	NaN	10.2088441848755	8.48659420013428	NaN	9.19596290588379	NaN	9.65148258209229	8.1690731048584	NaN	8.98022556304932	9.30576515197754	2	2	2	48	48	48	10407	45816	17937	322730	3
Q9Y3F4;Q9Y3F4-2	Q9Y3F4;Q9Y3F4-2	3332	ENSG00000023734	11171	Serine-threonine kinase receptor-associated protein	STRAP	1.64014	7.02096	0.671357	0.51202	0.99909	-5.10803	NaN	8.51341152191162	8.97510242462158	NaN	NaN	NaN	12.4612493515015	7.89645338058472	11.6360807418823	11.3292922973633	NaN	11.8002529144287	10.1721773147583	10.3540287017822	9.46219539642334	9.73509883880615	3	3	3	137	137	137	38438	0	16468	421860	11
Q9Y5M8	Q9Y5M8	3360	ENSG00000144867	58477	Signal recognition particle receptor subunit beta	SRPRB	1.63911	3.99264	0.49262	0.629288	0.99909	-5.18864	8.9015007019043	11.6080703735352	12.3165645599365	NaN	NaN	NaN	NaN	NaN	11.4302434921265	NaN	NaN	9.66439342498779	9.96142101287842	NaN	NaN	NaN	2	2	2	103	103	103	29702	0	94322	212300	5
P30419;P30419-2;O60551	P30419;P30419-2	1158	ENSG00000136448	4836	Glycylpeptide N-tetradecanoyltransferase 1	NMT1	1.63764	10.2165	0.638789	0.532424	0.99909	-5.12445	9.72953605651855	11.7593469619751	11.50208568573	9.88484191894531	NaN	10.5610971450806	12.7042274475098	12.3212232589722	13.4672231674194	12.4263954162598	NaN	12.1960182189941	13.1593198776245	12.1904420852661	11.5471839904785	10.0142993927002	4	4	4	141	141	141	56806	0	40135	1277500	23
Q96LZ7;Q96LZ7-2;Q96LZ7-4;Q96LZ7-3	Q96LZ7;Q96LZ7-2;Q96LZ7-4;Q96LZ7-3	2710	ENSG00000115841	151393	Regulator of microtubule dynamics protein 2	RMDN2	1.63696	8.28571	0.57647	0.572696	0.99909	-5.15374	NaN	NaN	9.7599048614502	8.2208137512207	NaN	11.3459043502808	13.7048759460449	10.9978141784668	9.93215560913086	12.8950824737549	NaN	12.7140312194824	13.0755290985107	12.1063013076782	10.347843170166	7.47102499008179	7	7	7	207	207	207	47399	0	25822	980030	21
P12429	P12429	826	ENSG00000138772	306	Annexin A3	ANXA3	1.63542	8.48771	0.607118	0.552692	0.99909	-5.13969	10.0637998580933	12.7089757919312	9.54299354553223	NaN	9.36395931243896	NaN	11.0709934234619	11.7018699645996	8.32224369049072	11.8781270980835	NaN	9.36645317077637	11.029149055481	9.65438556671143	12.2945919036865	8.80574417114258	6	6	6	254	254	254	36375	0	311	610820	10
Q14554;Q14554-2	Q14554	2029	ENSG00000065485	10954	Protein disulfide-isomerase A5	PDIA5	1.63202	13.7225	1.73313	0.103208	0.99909	-4.21704	11.8531141281128	13.2312364578247	13.1177568435669	12.0363454818726	11.4900989532471	13.6276473999023	15.4154777526855	13.4863319396973	13.5671243667603	14.7405710220337	10.8126583099365	15.9288425445557	15.0973329544067	15.5430316925049	15.0882501602173	14.5247869491577	16	16	16	364	364	364	59594	0	71692	8550400	98
P61758;P61758-2	P61758;P61758-2	1637	ENSG00000155959	7411	Prefoldin subunit 3	VBP1	1.62405	9.63504	0.482281	0.636445	0.99909	-5.19258	NaN	13.2656440734863	13.577428817749	12.7365074157715	NaN	NaN	13.0644063949585	11.4779605865479	14.4775686264038	14.2104434967041	NaN	12.7690734863281	10.9542694091797	10.9713277816772	12.3710412979126	14.2848968505859	6	6	6	447	447	447	22626	0	1058	1774700	36
O00629	O00629	110	ENSG00000186432	3840	Importin subunit alpha-3	KPNA4	1.62211	7.62626	0.642621	0.529999	0.99909	-5.12256	NaN	NaN	9.50838947296143	8.0202579498291	NaN	8.51266193389893	12.7055892944336	8.67398071289063	11.1417236328125	11.4128875732422	NaN	11.8525686264038	10.9952020645142	11.0948696136475	9.74963474273682	8.35244083404541	3	1	1	9	33	33	57886	0	43585	360670	19
O14936;O14936-3;O14936-4;O14936-6;O14936-2	O14936;O14936-3;O14936-4;O14936-6;O14936-2	143	ENSG00000147044	8573	Peripheral plasma membrane protein CASK	CASK	1.62035	4.06812	0.709936	0.488442	0.99909	-5.0876	NaN	NaN	NaN	NaN	NaN	NaN	10.4287786483765	NaN	9.13427257537842	8.93103313446045	NaN	10.5900259017944	8.85290431976318	9.80471229553223	7.3481969833374	NaN	2	2	2	38	38	38	10512	0	22546	268980	6
P50995;P50995-2	P50995;P50995-2	1462	ENSG00000122359	311	Annexin A11	ANXA11	1.61719	6.43569	0.855877	0.405293	0.99909	-5.00095	NaN	NaN	NaN	NaN	NaN	NaN	13.0351943969727	10.7635440826416	10.7606372833252	12.8831586837769	NaN	11.7791452407837	11.2258100509644	11.8243227005005	9.9728364944458	10.7263879776001	6	6	6	158	158	158	54389	0	16782	601490	11
Q9Y365	Q9Y365	3311	ENSG00000214530	10809	PCTP-like protein	STARD10	1.61512	11.1121	0.634374	0.535224	0.99909	-5.12662	NaN	13.8769960403442	12.0447359085083	12.2723379135132	NaN	12.3179216384888	13.8807315826416	9.92755603790283	12.7676258087158	13.1438617706299	9.88314723968506	14.0741415023804	12.3458490371704	13.5108880996704	13.631290435791	14.11634349823	4	4	4	22	22	22	33048	0	79843	1523100	14
Q99627;Q99627-2	Q99627;Q99627-2	2760	ENSG00000198612	10920	COP9 signalosome complex subunit 8	COPS8	1.61153	10.7706	0.469741	0.645176	0.99909	-5.19725	NaN	15.6414308547974	14.8236656188965	12.9957675933838	NaN	10.5660543441772	14.1156940460205	12.4717769622803	14.4489555358887	14.0857210159302	NaN	14.5674209594727	10.1220512390137	10.2716960906982	13.8260517120361	14.3925857543945	5	5	5	445	445	445	23225	0	63453	1725100	18
Q9P2M7;Q9P2M7-2	Q9P2M7;Q9P2M7-2	3137	ENSG00000143375	57530	Cingulin	CGN	1.60377	6.43536	0.49244	0.629412	0.99909	-5.18871	NaN	NaN	10.3706874847412	10.3506078720093	NaN	8.89087200164795	10.5843048095703	NaN	10.0996103286743	11.9834213256836	NaN	11.6778078079224	10.3432970046997	11.5913820266724	NaN	7.0737133026123	10	10	9	148	148	135	13638	0	83688	1213200	33
Q7Z406;Q7Z406-6;Q7Z406-2;Q7Z406-4;Q7Z406-5	Q7Z406;Q7Z406-6;Q7Z406-2;Q7Z406-4;Q7Z406-5	2348	ENSG00000105357	79784	Myosin-14	MYH14	1.6019	10.1837	1.23426	0.235759	0.99909	-4.71274	7.66419839859009	8.91363716125488	10.899206161499	8.87255191802979	8.17407703399658	9.84718227386475	11.6175594329834	9.84231853485107	10.904408454895	12.759596824646	5.15534448623657	12.7876777648926	11.597261428833	13.0738067626953	10.2088441848755	10.6211357116699	23	21	21	177	164	164	22787	0	12104	3993300	60
P49914;P49914-2	P49914;P49914-2	1435	ENSG00000136371	10588	5-formyltetrahydrofolate cyclo-ligase	MTHFS	1.60052	13.1817	1.54673	0.142396	0.99909	-4.4153	11.2141981124878	13.5787267684937	14.3539733886719	10.4407653808594	11.1209506988525	11.917857170105	13.8892183303833	10.3914585113525	14.3162107467651	13.5961894989014	12.946102142334	15.3024244308472	14.4986000061035	13.4148178100586	15.5558176040649	14.3701429367065	8	8	8	379	379	379	23255	0	23629	3172700	33
P04066	P04066	547	ENSG00000179163	2517	Tissue alpha-L-fucosidase	FUCA1	1.59915	12.2934	1.82977	0.0868716	0.99909	-4.1091	13.0676021575928	13.2370758056641	12.8430576324463	11.3544692993164	11.1706132888794	11.4210653305054	12.8415451049805	12.3598594665527	11.1726150512695	11.9246644973755	9.50394535064697	13.2703971862793	12.8708076477051	12.8428802490234	14.0765647888184	12.737753868103	8	8	8	242	242	242	53688	0	31131	2336700	32
P01019	P01019	459	ENSG00000135744	183	Angiotensinogen;Angiotensin-1;Angiotensin-2;Angiotensin-3;Angiotensin-4;Angiotensin 1-9;Angiotensin 1-7;Angiotensin 1-5;Angiotensin 1-4	AGT	1.59305	9.47454	0.470344	0.644755	0.99909	-5.19703	NaN	15.327166557312	13.2650728225708	11.0111570358276	NaN	NaN	11.4382200241089	11.9661445617676	14.9865083694458	13.6211357116699	NaN	12.6725358963013	10.1400632858276	10.9058380126953	13.0492525100708	13.2095909118652	9	9	9	33	33	33	53154	0	23973	2647600	38
P08574	P08574	686	ENSG00000179091	1537	Cytochrome c1, heme protein, mitochondrial	CYC1	1.59125	9.38643	0.569662	0.57719	0.99909	-5.15677	NaN	10.0402898788452	10.3979959487915	11.6789522171021	NaN	10.8427429199219	12.2398366928101	11.7089977264404	12.7995042800903	12.884952545166	NaN	11.8370761871338	10.4015197753906	11.3245182037354	11.7334394454956	12.2929830551147	3	3	3	95	95	95	35422	0	91368	788710	19
Q969V3;Q969V3-2	Q969V3;Q969V3-2	2614	ENSG00000125912	56926	Nicalin	NCLN	1.58859	8.22867	0.569528	0.577279	0.99909	-5.15683	NaN	10.6930513381958	11.0358304977417	9.27281665802002	NaN	NaN	12.3491430282593	9.68069362640381	12.3838119506836	11.9434309005737	NaN	12.633017539978	11.1717395782471	11.1108751296997	9.41542530059814	9.96895503997803	4	4	4	99	99	99	62974	0	52095	806260	14
P28289;P28289-2;Q9NZQ9;Q9NZQ9-2	P28289;P28289-2	1121	ENSG00000136842	7111	Tropomodulin-1	TMOD1	1.58681	9.49884	0.554119	0.58752	0.99909	-5.16355	NaN	9.80556678771973	13.4465665817261	9.82580184936523	8.87116622924805	NaN	12.083046913147	11.8818407058716	14.162784576416	12.9214687347412	NaN	12.1476182937622	11.1951875686646	10.3241806030273	12.7495555877686	12.5666484832764	8	8	8	315	315	315	40569	0	22432	1306500	22
P61978;P61978-2	P61978;P61978-2	1644	ENSG00000165119	3190	Heterogeneous nuclear ribonucleoprotein K	HNRNPK	1.5818	5.1151	0.551676	0.589151	0.99909	-5.1646	NaN	NaN	NaN	NaN	NaN	NaN	13.2846937179565	NaN	10.1875991821289	13.4939804077148	NaN	13.1004819869995	11.4603023529053	11.101450920105	9.21305561065674	NaN	22	1	1	59	78	78	50976	0	42933	852700	5
P61978-3	P61978-3	1645	ENSG00000165119	3190	Heterogeneous nuclear ribonucleoprotein K	HNRNPK	1.5818	5.1151	0.551676	0.589151	0.99909	-5.1646	10.5029315948486	15.2195091247559	16.0300846099854	15.5238065719604	NaN	13.8187818527222	16.8038539886475	14.9821910858154	16.837381362915	17.4389209747314	9.4476203918457	17.2460918426514	14.6603298187256	14.7655973434448	15.9511251449585	15.9541053771973	22	22	1	566	566	27	48562	0	32331	23659000	146
Q9P2T1;Q9P2T1-3;Q9P2T1-2	Q9P2T1;Q9P2T1-3;Q9P2T1-2	3140	ENSG00000100938	51292	GMP reductase 2	GMPR2	1.58007	10.9105	0.560887	0.58301	0.99909	-5.16062	NaN	10.0605611801147	12.3435745239258	13.2156238555908	9.79626655578613	13.0432319641113	14.926342010498	12.4166393280029	12.2085084915161	14.5524291992188	NaN	14.0063257217407	13.0011615753174	13.4417772293091	11.0131130218506	10.5418710708618	7	7	6	293	293	261	37874	0	49628	2206800	24
Q9BXK5;Q9BXK5-2;Q9BXK5-4	Q9BXK5;Q9BXK5-2;Q9BXK5-4	2854	ENSG00000099968	23786	Bcl-2-like protein 13	BCL2L13	1.57617	10.6608	0.772672	0.451509	0.99909	-5.05214	7.88923025131226	12.0693826675415	12.1530771255493	10.2323007583618	9.76871395111084	10.7970132827759	12.98033618927	12.9005460739136	11.7051572799683	12.305121421814	NaN	12.3876132965088	11.3571672439575	11.5675287246704	9.96679401397705	12.4929294586182	8	8	8	305	305	305	52723	0	93878	1206800	27
P20231;Q15661;Q15661-2	P20231;Q15661;Q15661-2	978	ENSG00000172236;ENSG00000197253	64499	Tryptase beta-2;Tryptase alpha/beta-1	TPSB2;TPSAB1	1.56315	7.9065	0.43517	0.669525	0.99909	-5.20951	8.62084293365479	12.1174154281616	11.8216943740845	8.4874382019043	NaN	NaN	12.3278617858887	13.3116064071655	NaN	13.1809349060059	NaN	NaN	10.1130905151367	12.0309772491455	14.5423669815063	9.9497241973877	3	3	3	138	138	138	30515	0	56627	762640	15
Q99959;Q99959-2	Q99959;Q99959-2	2779	ENSG00000057294	5318	Plakophilin-2	PKP2	1.55076	9.96109	0.682907	0.504893	0.99909	-5.10202	NaN	9.93464946746826	10.3299083709717	11.3436298370361	NaN	11.9476737976074	13.1022214889526	9.74478340148926	10.9685945510864	12.2849397659302	7.93339538574219	12.3203773498535	13.5598554611206	12.743992805481	11.4166393280029	11.7468500137329	1	1	1	26	26	26	97414	0	14265	2852200	10
Q8TBX8;Q8TBX8-2;Q8TBX8-3	Q8TBX8;Q8TBX8-2;Q8TBX8-3	2511	ENSG00000166908	79837	Phosphatidylinositol 5-phosphate 4-kinase type-2 gamma	PIP4K2C	1.54344	7.42599	0.672226	0.511482	0.99909	-5.10758	NaN	8.47593593597412	7.90424299240112	8.22953987121582	NaN	8.72393417358398	11.1823320388794	7.44956159591675	9.65529823303223	10.5953502655029	NaN	10.7009601593018	9.73426914215088	10.38219165802	7.24050521850586	8.54179382324219	3	3	3	9	9	9	47299	0	37285	210910	8
Q9UBV8	Q9UBV8	3157	ENSG00000162517	553115	Peflin	PEF1	1.5392	8.14805	0.546964	0.592306	0.99909	-5.16662	NaN	NaN	NaN	12.0307703018188	NaN	NaN	15.0702886581421	12.6449155807495	13.5290641784668	14.0767316818237	NaN	14.2495574951172	11.8777446746826	11.4085416793823	14.2256593704224	11.255500793457	5	5	5	303	303	303	30381	0	63124	973250	20
Q9HAV7	Q9HAV7	2962	ENSG00000109519	80273	GrpE protein homolog 1, mitochondrial	GRPEL1	1.52364	11.2066	0.643509	0.529438	0.99909	-5.12212	NaN	12.4891452789307	11.905650138855	11.0087089538574	NaN	9.94144344329834	14.5114440917969	12.8622884750366	12.2083253860474	13.9535598754883	9.63577270507813	15.2340316772461	12.4979267120361	12.7290048599243	15.1922540664673	15.1363906860352	8	8	8	424	424	424	24279	0	67941	2840900	35
P49756;P49756-2;P49756-3	P49756;P49756-2;P49756-3	1426	ENSG00000119707	58517	RNA-binding protein 25	RBM25	1.51686	10.0289	0.424474	0.677139	0.99909	-5.21312	NaN	14.908579826355	13.0227842330933	11.7407503128052	NaN	NaN	13.9183044433594	15.1020164489746	13.466459274292	14.1158561706543	NaN	16.1655540466309	11.4827070236206	8.10218620300293	13.0124673843384	15.4240026473999	2	2	2	43	43	43	10018	0	67333	8286100	10
Q9H993	Q9H993	2952	ENSG00000146476	79624	Protein-glutamate O-methyltransferase	ARMT1	1.51312	8.98148	0.55218	0.588815	0.99909	-5.16439	NaN	10.9219150543213	11.1741771697998	9.4657096862793	7.13555526733398	NaN	12.9142732620239	10.3120889663696	12.3921298980713	13.10182762146	NaN	12.2785367965698	10.991096496582	8.40803241729736	12.111364364624	12.4969034194946	2	2	2	86	86	86	51172	0	55933	961890	16
Q86VS8	Q86VS8	2377	ENSG00000168172	84376	Protein Hook homolog 3	HOOK3	1.50286	2.87415	0.621765	0.543266	0.99909	-5.13273	NaN	NaN	NaN	NaN	NaN	NaN	9.78273582458496	NaN	NaN	9.45333290100098	NaN	8.74685001373291	9.12148189544678	8.88203144073486	NaN	NaN	2	2	2	42	42	42	83125	97752	25463	106410	3
P62873;P62873-2;Q9HAV0	P62873;P62873-2	1694	ENSG00000078369	2782	Guanine nucleotide-binding protein G(I)/G(S)/G(T) subunit beta-1	GNB1	1.49868	5.00208	0.404383	0.691537	0.99909	-5.21967	NaN	12.3841094970703	12.1802825927734	NaN	NaN	NaN	NaN	NaN	12.4125967025757	11.5751142501831	NaN	11.3704147338867	9.5565824508667	10.5541095733643	NaN	NaN	5	3	3	221	121	121	37377	0	94161	304120	8
Q9UGI8;Q9UGI8-2	Q9UGI8;Q9UGI8-2	3170	ENSG00000135269	26136	Testin	TES	1.49845	4.13714	0.638568	0.532563	0.99909	-5.12456	NaN	NaN	NaN	NaN	NaN	NaN	11.3704690933228	8.36492252349854	NaN	9.61559295654297	NaN	10.8443918228149	7.41734600067139	9.80508327484131	8.77643299102783	NaN	2	2	2	88	88	88	47996	0	16492	177610	7
P30533	P30533	1169	ENSG00000163956	4043	Alpha-2-macroglobulin receptor-associated protein	LRPAP1	1.48877	10.8785	0.549227	0.59079	0.99909	-5.16565	NaN	12.9444923400879	12.7230205535889	13.4826822280884	NaN	11.3423528671265	14.1470460891724	14.3663902282715	8.82221984863281	13.2642669677734	7.45984125137329	14.3923845291138	11.8186616897583	11.5299186706543	14.2767057418823	13.4859552383423	7	7	7	261	261	261	41465	0	49195	2756300	25
O60869;O60869-2;O60869-3	O60869;O60869-2;O60869-3	267	ENSG00000107223	8721	Endothelial differentiation-related factor 1	EDF1	1.48636	10.9011	0.41834	0.681521	0.99909	-5.21515	12.8636054992676	11.9433574676514	10.101056098938	13.1112499237061	13.2513637542725	NaN	13.3587884902954	14.240195274353	NaN	13.6993551254272	11.5592336654663	14.1885118484497	13.2203330993652	NaN	16.237377166748	16.6431522369385	6	6	6	50	50	50	16368	0	23548	2565800	28
Q8NHP8;Q8NHP8-2	Q8NHP8;Q8NHP8-2	2499	ENSG00000151176	196463	Putative phospholipase B-like 2;Putative phospholipase B-like 2 32 kDa form;Putative phospholipase B-like 2 45 kDa form	PLBD2	1.48592	7.25686	0.542908	0.595028	0.99909	-5.16834	NaN	10.7552213668823	11.0184783935547	NaN	NaN	NaN	9.99901390075684	12.2832040786743	12.0411796569824	9.12979793548584	NaN	11.9472713470459	9.78119564056396	10.4955549240112	7.74214124679565	10.9166259765625	3	3	3	78	78	78	65471	0	10787	575120	16
Q8WU90;Q8WU90-2	Q8WU90;Q8WU90-2	2533	ENSG00000065548	55854	Zinc finger CCCH domain-containing protein 15	ZC3H15	1.47819	8.13669	0.609917	0.550884	0.99909	-5.13837	NaN	8.11045742034912	10.2925519943237	8.79529285430908	7.37556076049805	NaN	11.6756038665771	9.84796524047852	11.0672330856323	11.5203237533569	NaN	11.6399736404419	10.7594718933105	10.2075023651123	10.0331478118896	8.8619556427002	2	2	2	26	26	26	48602	0	29925	475930	13
Q9NVJ2;Q96BM9;Q9NVJ2-2	Q9NVJ2;Q96BM9	3061	ENSG00000134108;ENSG00000143862	55207	ADP-ribosylation factor-like protein 8B;ADP-ribosylation factor-like protein 8A	ARL8B;ARL8A	1.47057	14.4555	0.593565	0.561491	0.99909	-5.14599	10.9515762329102	15.0618772506714	15.2382926940918	15.6895065307617	NaN	14.4244289398193	16.4708976745605	16.5345153808594	16.840950012207	16.1702194213867	10.267840385437	17.1760177612305	17.1389122009277	16.9139175415039	15.441517829895	16.966911315918	7	7	7	425	425	425	21539	0	12904	12279000	51
P40855;P40855-5	P40855;P40855-5	1297	ENSG00000162735	5824	Peroxisomal biogenesis factor 19	PEX19	1.45848	12.5018	0.692188	0.499208	0.99909	-5.09713	NaN	11.6425485610962	12.4007997512817	13.0775337219238	9.44445610046387	11.8766317367554	15.6180696487427	11.8403844833374	14.7885656356812	15.4381742477417	9.46219539642334	16.0516757965088	14.2982053756714	13.9894828796387	15.3053846359253	14.7950248718262	11	11	11	552	552	552	32806	0	15032	5801900	61
Q8TCD5;Q8TCD5-2	Q8TCD5;Q8TCD5-2	2514	ENSG00000125458	30833	5(3)-deoxyribonucleotidase, cytosolic type	NT5C	1.45699	8.26529	0.432533	0.671399	0.99909	-5.21041	NaN	13.9204454421997	14.1233129501343	NaN	NaN	NaN	13.8802528381348	NaN	13.5696182250977	12.7270479202271	8.28109550476074	11.022159576416	8.00152111053467	12.1727085113525	13.5660543441772	10.9804964065552	8	8	8	453	453	453	23382	0	64833	887800	25
Q8IWE2;Q8IWE2-2	Q8IWE2;Q8IWE2-2	2406	ENSG00000197712	92689	Protein NOXP20	FAM114A1	1.45543	12.0636	1.26048	0.226412	0.99909	-4.68967	9.27658939361572	12.3721303939819	11.335223197937	10.517767906189	11.4978513717651	9.87309074401855	14.6136169433594	10.0177822113037	12.7326126098633	14.0697011947632	8.999831199646	14.2166700363159	12.4231424331665	12.7329940795898	13.8723859786987	14.4655027389526	14	14	14	368	368	368	60741	0	25496	2934300	79
Q9BZZ5;Q9BZZ5-2;Q9BZZ5-3;Q9BZZ5-1;Q9BZZ5-5;Q9BZZ5-6	Q9BZZ5;Q9BZZ5-2;Q9BZZ5-3;Q9BZZ5-1;Q9BZZ5-5;Q9BZZ5-6	2878	ENSG00000166181	8539	Apoptosis inhibitor 5	API5	1.45387	10.2127	0.821105	0.424218	0.99909	-5.02292	9.7922534942627	11.1711139678955	10.4586114883423	10.582329750061	9.85359001159668	NaN	11.7149753570557	10.5799760818481	11.672381401062	8.92656326293945	9.24395942687988	12.3510217666626	11.1807794570923	10.2137117385864	13.0013904571533	12.6603078842163	6	6	6	115	115	115	59004	0	80097	992850	26
P54840	P54840	1539	ENSG00000111713	2998	Glycogen [starch] synthase, liver	GYS2	1.45328	8.07966	0.459438	0.652391	0.99909	-5.201	NaN	8.6554594039917	12.1436386108398	10.7720670700073	8.63492012023926	10.3926391601563	11.2311611175537	NaN	11.9929733276367	12.4805374145508	NaN	12.7213554382324	NaN	11.2514820098877	8.83851051330566	10.1597452163696	9	9	9	211	211	211	80988	0	3257	1099200	29
O95816;O95816-2	O95816;O95816-2	409	ENSG00000112208	9532	BAG family molecular chaperone regulator 2	BAG2	1.44713	10.6056	0.651481	0.524418	0.99909	-5.11814	NaN	7.99310827255249	9.2833194732666	11.8773994445801	NaN	11.9942827224731	14.3451280593872	10.8493270874023	12.5565299987793	13.7744779586792	9.12778759002686	13.9500999450684	13.1520156860352	14.0168952941895	13.2762842178345	13.4936056137085	6	6	6	436	436	436	23772	0	72382	1609100	35
Q9UNM6;Q9UNM6-2	Q9UNM6;Q9UNM6-2	3256	ENSG00000185627	5719	26S proteasome non-ATPase regulatory subunit 13	PSMD13	1.44069	8.62727	0.500019	0.624189	0.99909	-5.18577	NaN	10.9427347183228	11.7063236236572	NaN	NaN	8.96185493469238	12.4630899429321	11.7876167297363	13.776535987854	11.5837411880493	NaN	11.9511022567749	10.8478403091431	12.2090873718262	9.86642932891846	11.9399833679199	7	7	7	287	287	287	42945	0	54884	1234800	23
O00161;O00161-2	O00161;O00161-2	73	ENSG00000092531	8773	Synaptosomal-associated protein 23	SNAP23	1.43863	9.80141	0.483936	0.635297	0.99909	-5.19196	NaN	11.9512844085693	12.2586841583252	11.8038892745972	NaN	10.4778594970703	13.2744359970093	12.8985443115234	12.0241003036499	13.3717765808105	NaN	13.3451280593872	11.9238471984863	11.5805883407593	10.2597436904907	11.6527109146118	7	7	7	469	469	469	23354	0	37089	815650	17
P00390-2;P00390;P00390-5;P00390-4;P00390-3	P00390-2;P00390;P00390-5;P00390-4;P00390-3	430	ENSG00000104687	2936	Glutathione reductase, mitochondrial	GSR	1.43804	5.92862	0.440652	0.665638	0.99909	-5.20763	NaN	10.3654479980469	10.405460357666	NaN	NaN	NaN	8.57765579223633	NaN	13.9363622665405	10.9343547821045	NaN	10.4060983657837	NaN	10.2007761001587	9.887038230896	10.1446580886841	6	6	5	205	205	196	517	0	7441	531400	16
P35998;P35998-2	P35998;P35998-2	1252	ENSG00000161057	5701	26S protease regulatory subunit 7	PSMC2	1.43404	10.1565	0.466422	0.647497	0.99909	-5.19847	NaN	10.3082256317139	13.7755069732666	11.0797510147095	NaN	11.321364402771	14.674412727356	12.1335592269897	13.7256860733032	13.8906440734863	NaN	13.9398546218872	11.875864982605	13.2073040008545	11.6989650726318	10.8725214004517	11	11	11	402	402	402	48633	0	73806	3178600	34
O15144	O15144	159	ENSG00000163466	10109	Actin-related protein 2/3 complex subunit 2	ARPC2	1.43375	9.40094	0.429863	0.673298	0.99909	-5.21131	NaN	13.9591865539551	14.29541015625	10.1977081298828	NaN	NaN	13.629584312439	11.5396919250488	15.3491430282593	11.8785877227783	NaN	13.466459274292	10.8742895126343	11.1464414596558	12.6776752471924	11.4008798599243	11	11	11	423	423	423	34333	0	10354	2461700	40
P37840;P37840-2;P37840-3	P37840;P37840-2;P37840-3	1274	ENSG00000145335	6622	Alpha-synuclein	SNCA	1.43018	9.03348	0.398093	0.696071	0.99909	-5.22165	10.2894430160522	12.9545230865479	12.3384580612183	13.7060642242432	NaN	NaN	NaN	15.2524070739746	10.4337940216064	10.6763095855713	7.68565988540649	10.8967866897583	11.7647886276245	NaN	13.6300392150879	14.9074544906616	5	5	5	357	357	357	1446	0	11017	712720	23
Q8WWY3;Q8WWY3-3;Q8WWY3-2;Q8WWY3-4	Q8WWY3;Q8WWY3-3;Q8WWY3-2;Q8WWY3-4	2548	ENSG00000105618;ENSG00000274144;ENSG00000274651;ENSG00000274894;ENSG00000275117;ENSG00000275885;ENSG00000276421;ENSG00000277154;ENSG00000277707;ENSG00000277953	26121	U4/U6 small nuclear ribonucleoprotein Prp31	PRPF31	1.42739	8.97358	0.532068	0.602334	0.99909	-5.17287	NaN	9.58295154571533	10.6681756973267	9.92475318908691	NaN	9.73739910125732	12.7124624252319	10.6278982162476	12.2118883132935	12.7113008499146	NaN	12.7850637435913	9.54874515533447	10.9563035964966	11.3409624099731	10.7694244384766	3	3	3	128	128	128	55455	0	21275	800050	15
P62136;P62136-2;P36873;P36873-2	P62136;P62136-2;P36873;P36873-2	1650	ENSG00000172531;ENSG00000186298	5499	Serine/threonine-protein phosphatase PP1-alpha catalytic subunit;Serine/threonine-protein phosphatase PP1-gamma catalytic subunit	PPP1CA;PPP1CC	1.42575	10.307	0.81646	0.426788	0.99909	-5.02579	10.5416774749756	7.90171146392822	8.0112829208374	NaN	11.3531465530396	8.69575023651123	12.9596576690674	12.5232191085815	9.58157730102539	12.1392631530762	8.43591976165771	13.346097946167	12.8135404586792	11.908055305481	13.0281648635864	11.672513961792	9	3	3	355	148	148	37512	0	30828	1036200	21
Q13642-1;Q13642-5;Q13642-4;Q13642;Q13642-3	Q13642-1;Q13642-5;Q13642-4;Q13642;Q13642-3	1982	ENSG00000022267	2273	Four and a half LIM domains protein 1	FHL1	1.42342	11.5718	0.600211	0.557167	0.99909	-5.14292	8.41134166717529	9.34114074707031	14.9110641479492	13.1716299057007	9.68248558044434	13.2800312042236	13.6784896850586	14.3451976776123	13.9191427230835	12.6738166809082	NaN	13.2761240005493	10.1115274429321	10.8277397155762	14.1488733291626	13.3694610595703	13	13	13	525	525	525	31895	0	57575	2389300	45
Q96E39	Q96E39	2656	ENSG00000213516	494115	RNA binding motif protein, X-linked-like-1	RBMXL1	1.42216	4.30271	0.46722	0.646938	0.99909	-5.19818	11.4319677352905	7.88843870162964	NaN	8.7502384185791	12.6350831985474	NaN	NaN	NaN	NaN	NaN	10.5134315490723	NaN	7.65828275680542	NaN	9.96592807769775	NaN	6	3	3	123	49	49	42141	32776	26568	311390	9
P43686;P43686-2	P43686;P43686-2	1339	ENSG00000013275;ENSG00000281221	5704	26S protease regulatory subunit 6B	PSMC4	1.41783	10.4245	0.442337	0.664445	0.99909	-5.20704	NaN	12.8580589294434	14.1093406677246	12.0413513183594	NaN	11.4104509353638	13.9790678024292	11.3930149078369	15.3069162368774	13.9631671905518	NaN	13.3332948684692	11.4498710632324	12.5496158599854	11.6242017745972	12.7743549346924	18	18	18	548	548	548	47366	0	24869	3416400	58
O75223;O75223-3;O75223-2;O75223-4	O75223	285	ENSG00000006625	79017	Gamma-glutamylcyclotransferase	GGCT	1.41427	10.7082	0.42306	0.678148	0.99909	-5.21359	NaN	14.7772035598755	14.8500890731812	11.7863101959229	NaN	10.8075160980225	13.8170833587646	13.4308443069458	15.1141901016235	13.6573181152344	NaN	14.011664390564	11.1108751296997	10.4758348464966	13.5175466537476	13.9748630523682	3	3	3	266	266	266	21007	0	36556	2402200	7
O00178	O00178	75	ENSG00000100226	9567	GTP-binding protein 1	GTPBP1	1.413	9.29071	0.498325	0.625355	0.99909	-5.18643	NaN	12.3160552978516	11.9784603118896	8.95634746551514	NaN	10.3611764907837	11.9374837875366	12.4853258132935	13.2605075836182	11.3038377761841	NaN	12.1481266021729	10.4323329925537	11.6367149353027	11.5628147125244	10.2721633911133	3	3	3	78	78	78	72453	0	127	1389300	8
Q8TC12;Q8TC12-3;Q8TC12-2	Q8TC12;Q8TC12-3;Q8TC12-2	2512	ENSG00000072042	51109	Retinol dehydrogenase 11	RDH11	1.40871	4.05451	0.464977	0.648508	0.99909	-5.19899	NaN	10.5317716598511	9.67194747924805	NaN	NaN	NaN	NaN	8.63897895812988	10.1734275817871	NaN	NaN	8.47949695587158	9.39313316345215	7.98333549499512	NaN	NaN	2	2	2	97	97	97	35386	0	38558	76980	5
Q13217	Q13217	1936	ENSG00000102580	5611	DnaJ homolog subfamily C member 3	DNAJC3	1.40699	8.88633	0.469722	0.645189	0.99909	-5.19726	NaN	10.7338628768921	11.4329071044922	NaN	NaN	10.1023693084717	14.0162858963013	10.2512454986572	13.6733093261719	13.497727394104	NaN	13.6117162704468	12.2402849197388	12.362190246582	10.7607202529907	9.49858951568604	9	9	9	331	331	331	57579	0	10597	1680500	29
P03951;P03951-2	P03951;P03951-2	540	ENSG00000088926	2160	Coagulation factor XI;Coagulation factor XIa heavy chain;Coagulation factor XIa light chain	F11	1.40526	4.29964	0.492244	0.629547	0.99909	-5.18879	NaN	8.35495471954346	9.20006465911865	8.26279926300049	NaN	NaN	8.77748584747314	NaN	NaN	9.197585105896	NaN	8.91725254058838	NaN	NaN	7.00348997116089	9.08060455322266	2	1	1	42	3	3	70108	0	55163	142880	7
Q93052	Q93052	2603	ENSG00000145012	4026	Lipoma-preferred partner	LPP	1.39552	8.36289	0.46648	0.647456	0.99909	-5.19845	NaN	NaN	NaN	11.406364440918	NaN	10.1497468948364	15.0893259048462	9.53544998168945	13.8454904556274	14.1660060882568	NaN	14.3253049850464	10.7499532699585	12.9490785598755	11.7700443267822	9.81949234008789	8	8	8	257	257	257	65746	0	12382	2784800	46
O75506	O75506	311	ENSG00000230989	3281	Heat shock factor-binding protein 1	HSBP1	1.38509	14.1315	0.543254	0.594795	0.99909	-5.16819	9.84690093994141	15.604061126709	15.8614015579224	15.0704984664917	NaN	10.9277038574219	17.2975082397461	16.1966209411621	16.1376113891602	17.1068687438965	9.19537258148193	17.3059005737305	15.5827598571777	15.9744596481323	17.1236362457275	16.8726749420166	4	4	4	816	816	816	85435	0	25509	5674700	55
Q8NFU3;Q8NFU3-3;Q8NFU3-4;Q8NFU3-2	Q8NFU3;Q8NFU3-3;Q8NFU3-4;Q8NFU3-2	2493	ENSG00000215845	100131187	Thiosulfate sulfurtransferase/rhodanese-like domain-containing protein 1	TSTD1	1.38424	13.4713	0.487514	0.632818	0.99909	-5.1906	NaN	15.4055404663086	14.0394334793091	14.1862688064575	NaN	13.6371908187866	16.4567070007324	13.6565370559692	13.6810188293457	15.8364696502686	16.0451622009277	16.6705188751221	14.5868988037109	15.4760179519653	18.1004161834717	17.7632503509521	8	8	8	765	765	765	1253	0	16157	6070500	49
P22626;P22626-2	P22626;P22626-2	1033	ENSG00000122566	3181	Heterogeneous nuclear ribonucleoproteins A2/B1	HNRNPA2B1	1.38411	17.6691	1.31136	0.209109	0.99909	-4.64387	14.7239274978638	16.9773464202881	17.7095413208008	17.8506259918213	15.7101602554321	18.241024017334	19.2465553283691	16.2367057800293	17.7321815490723	19.315860748291	14.7546787261963	19.6303730010986	18.7000198364258	18.9358329772949	18.6120548248291	18.328254699707	23	23	23	635	635	635	37429	0	32331	100720000	468
Q86WA6;Q86WA6-2	Q86WA6;Q86WA6-2	2380	ENSG00000137274	670	Valacyclovir hydrolase	BPHL	1.38071	11.4789	0.641162	0.530921	0.99909	-5.12328	12.4910516738892	13.6921796798706	13.2321062088013	9.85305976867676	12.8845520019531	9.8995532989502	11.8253164291382	NaN	14.4676694869995	13.3330154418945	12.7270698547363	12.4337682723999	10.8334436416626	11.7264308929443	13.515453338623	10.7475214004517	10	10	10	454	454	454	32542	0	27267	1795500	35
P09488;P09488-2;P46439	P09488;P09488-2	719	ENSG00000134184	2944	Glutathione S-transferase Mu 1	GSTM1	1.36728	11.3191	0.332449	0.744069	0.99909	-5.24055	9.24923229217529	NaN	16.9097061157227	NaN	15.653600692749	NaN	16.2565593719482	NaN	14.2711715698242	17.2163677215576	18.4843578338623	10.0821495056152	9.88604736328125	16.0722579956055	18.5979804992676	18.4264450073242	19	19	8	725	725	266	25712	0	27409	24185000	120
O43708;O43708-2;O43708-3	O43708;O43708-2;O43708-3	215	ENSG00000100577	2954	Maleylacetoacetate isomerase	GSTZ1	1.36533	12.5405	0.421685	0.67913	0.99909	-5.21405	11.6593713760376	16.7090034484863	16.2661094665527	13.6852960586548	NaN	14.0734720230103	14.2173519134521	NaN	15.7617588043213	16.0592174530029	14.6757917404175	11.9371900558472	14.1283168792725	14.8324451446533	12.6599960327148	13.9828157424927	8	8	8	454	454	454	24212	0	24536	4160800	50
O95299;O95299-2	O95299;O95299-2	383	ENSG00000130414;ENSG00000281434	4705	NADH dehydrogenase [ubiquinone] 1 alpha subcomplex subunit 10, mitochondrial	NDUFA10	1.36278	7.13133	0.512914	0.615349	0.99909	-5.18067	NaN	10.7517948150635	10.6589260101318	NaN	NaN	NaN	11.6272602081299	9.84923267364502	12.3540563583374	9.10779285430908	NaN	10.8404636383057	9.63266849517822	9.99067115783691	9.43454456329346	9.85390186309814	5	5	5	135	135	135	4075	0	21982	369520	13
P20851;P20851-2	P20851;P20851-2	995	ENSG00000123843	725	C4b-binding protein beta chain	C4BPB	1.36163	9.6233	0.430957	0.67252	0.99909	-5.21094	NaN	11.4477548599243	11.0691814422607	12.0775499343872	NaN	NaN	13.3655023574829	14.5509872436523	14.4254121780396	13.9431562423706	NaN	14.1104831695557	12.0017251968384	11.0318393707275	13.052788734436	12.89635181427	4	4	4	218	218	218	28357	0	15383	1702100	26
Q6GMV3	Q6GMV3	2269	ENSG00000184924	391356	Putative peptidyl-tRNA hydrolase PTRHD1	PTRHD1	1.35767	6.69773	0.374219	0.713386	0.99909	-5.22891	NaN	11.4097089767456	11.9285182952881	NaN	NaN	NaN	13.2722072601318	NaN	12.2733001708984	12.9730157852173	NaN	12.3862934112549	NaN	10.0262470245361	11.9670095443726	10.9273338317871	3	3	3	493	493	493	15805	0	17298	334790	9
P09210	P09210	708	ENSG00000244067	2939	Glutathione S-transferase A2	GSTA2	1.35572	16.5631	1.21589	0.242485	0.99909	-4.72867	16.1958332061768	17.2591171264648	13.7764329910278	18.5948123931885	16.8305892944336	17.8674354553223	15.6849403381348	14.7583274841309	15.8914041519165	14.3648872375488	18.1538791656494	18.1262607574463	15.2825450897217	18.4977893829346	15.9284954071045	17.7969646453857	37	8	8	923	351	351	25664	0	23229	26815000	95
P47813	P47813	1370	ENSG00000173674	1964	Eukaryotic translation initiation factor 1A, X-chromosomal	EIF1AX	1.35544	12.2373	0.555271	0.58675	0.99909	-5.16306	13.6237668991089	14.5993318557739	11.9302196502686	11.0056943893433	14.9195156097412	NaN	14.8916416168213	13.476619720459	12.175892829895	12.550217628479	8.37616920471191	14.9312915802002	11.0077981948853	10.4599437713623	16.7000865936279	15.1486358642578	5	5	1	41	41	111	1646	0	1314	2132500	40
Q9GZP4;Q9GZP4-2	Q9GZP4;Q9GZP4-2	2884	ENSG00000057757	57095	PITH domain-containing protein 1	PITHD1	1.35087	10.3486	0.426308	0.675831	0.99909	-5.21251	NaN	13.4635248184204	13.2939023971558	13.2702808380127	NaN	9.48954677581787	13.1354207992554	14.7251529693604	13.4729442596436	13.319390296936	NaN	12.6143188476563	11.8132200241089	12.0522966384888	12.5822124481201	12.3452110290527	5	5	5	403	403	403	24178	0	20664	1726000	17
P13674;P13674-2;P13674-3	P13674;P13674-2;P13674-3	845	ENSG00000122884	5033	Prolyl 4-hydroxylase subunit alpha-1	P4HA1	1.34913	9.99841	0.579686	0.570579	0.99909	-5.1523	NaN	11.8315448760986	10.9895362854004	8.50473976135254	NaN	11.5563144683838	12.4305047988892	12.5841875076294	11.9128141403198	11.6120853424072	6.63380908966064	13.7606163024902	11.7202014923096	12.7319974899292	10.7831621170044	12.9230489730835	6	6	6	112	112	112	61049	0	52449	1657300	34
O14979;O14979-3;O14979-2	O14979;O14979-3;O14979-2	150	ENSG00000152795	9987	Heterogeneous nuclear ribonucleoprotein D-like	HNRNPDL	1.34382	10.5861	0.598561	0.558239	0.99909	-5.14368	NaN	11.4692344665527	12.1619510650635	10.5342054367065	NaN	8.82543563842773	13.9990310668945	11.5589942932129	12.1009912490845	12.8668537139893	9.30788421630859	14.5719900131226	12.8024759292603	12.1309242248535	13.7681846618652	13.2792625427246	6	6	6	193	193	193	46437	0	44955	2022400	27
O75607	O75607	320	ENSG00000107833	10360	Nucleoplasmin-3	NPM3	1.34081	3.74602	0.513482	0.614961	0.99909	-5.18045	NaN	NaN	NaN	NaN	NaN	NaN	8.47723197937012	9.12590408325195	NaN	NaN	9.01298809051514	NaN	11.9469060897827	10.8136205673218	10.559663772583	NaN	1	1	1	101	101	101	19343	0	74464	69510	2
O75643;O75643-2	O75643;O75643-2	324	ENSG00000144028	23020	U5 small nuclear ribonucleoprotein 200 kDa helicase	SNRNP200	1.3402	6.15794	0.595902	0.559969	0.99909	-5.14491	NaN	NaN	7.67919874191284	7.83863687515259	8.38806056976318	NaN	9.87866401672363	NaN	7.99089813232422	9.50815105438232	6.58239030838013	10.8425073623657	6.42638206481934	6.2164158821106	9.6409854888916	7.53480863571167	8	8	8	55	55	55	2445	0	11555	680760	19
Q9Y5Y2	Q9Y5Y2	3367	ENSG00000095906	10101	Cytosolic Fe-S cluster assembly factor NUBP2	NUBP2	1.33749	9.76458	0.433297	0.670856	0.99909	-5.21015	NaN	13.6098709106445	14.0842266082764	9.66140365600586	NaN	11.9389181137085	12.6902599334717	11.048623085022	14.2125720977783	12.1742391586304	NaN	11.2903642654419	11.1998567581177	12.0648441314697	11.9538326263428	10.3042373657227	3	3	3	28	28	28	28825	0	84384	1138400	18
Q9H7Z7	Q9H7Z7	2946	ENSG00000148334	80142	Prostaglandin E synthase 2;Prostaglandin E synthase 2 truncated form	PTGES2	1.32644	7.13034	0.539246	0.597491	0.99909	-5.16988	NaN	8.74015140533447	9.58783340454102	NaN	NaN	NaN	12.065146446228	11.0463733673096	11.1672925949097	10.2837829589844	NaN	11.094539642334	10.1463146209717	10.4151077270508	9.95409488677979	9.58475589752197	4	4	4	233	233	233	41943	0	55018	439720	12
P20908;P20908-2	P20908;P20908-2	996	ENSG00000130635	1289	Collagen alpha-1(V) chain	COL5A1	1.32412	8.58744	0.510006	0.617338	0.99909	-5.18183	NaN	9.73670673370361	11.5863704681396	8.77564334869385	NaN	7.78966426849365	11.8976564407349	10.8269453048706	12.5790567398071	11.1414041519165	NaN	11.3979415893555	8.9965295791626	10.6998329162598	10.7213554382324	11.2500019073486	2	2	2	16	16	16	18356	0	13975	2373100	21
P12268	P12268	822	ENSG00000178035	3615	Inosine-5-monophosphate dehydrogenase 2	IMPDH2	1.32101	3.2596	0.468625	0.645956	0.99909	-5.19766	NaN	NaN	NaN	NaN	NaN	NaN	13.3169889450073	NaN	NaN	9.45729923248291	NaN	8.58710289001465	NaN	12.2078380584717	8.58439922332764	NaN	4	4	4	189	189	189	55804	0	26608	360960	8
Q96DG6	Q96DG6	2653	ENSG00000164237	134147	Carboxymethylenebutenolidase homolog	CMBL	1.31993	13.086	1.0342	0.31714	0.99909	-4.87597	9.92126083374023	13.7554092407227	13.9728899002075	14.1955261230469	9.15304565429688	15.0801515579224	13.7776660919189	11.7498273849487	12.7972354888916	14.0463571548462	10.9778518676758	12.7797803878784	14.9659643173218	15.7662696838379	12.4719800949097	13.9646120071411	11	11	10	42	42	388	28048	0	7239	3917300	41
P49023-2;P49023;P49023-3;P49023-4	P49023-2;P49023;P49023-3;P49023-4	1397	ENSG00000089159	5829	Paxillin	PXN	1.3196	5.08092	0.461339	0.651057	0.99909	-5.20031	9.47198009490967	NaN	NaN	NaN	8.27593803405762	NaN	11.0215349197388	NaN	7.41515016555786	10.0376844406128	NaN	11.4398832321167	9.23907375335693	6.3886547088623	NaN	8.00478267669678	3	3	3	97	97	97	60966	0	13482	209140	7
P49257	P49257	1401	ENSG00000074695	3998	Protein ERGIC-53	LMAN1	1.31827	15.0206	0.955217	0.354343	0.99909	-4.93383	10.931845664978	15.0953559875488	15.0546894073486	13.5019617080688	12.7156190872192	14.7268571853638	17.1946029663086	15.9444608688354	16.3556270599365	16.7640933990479	9.5972146987915	17.0363883972168	16.6239948272705	17.4853420257568	16.0175037384033	15.2841377258301	19	19	19	384	384	384	57548	0	32331	21011000	165
P22413	P22413	1031	ENSG00000197594	5167	Ectonucleotide pyrophosphatase/phosphodiesterase family member 1;Alkaline phosphodiesterase I;Nucleotide pyrophosphatase	ENPP1	1.31682	8.73357	0.490291	0.630897	0.99909	-5.18954	9.07620143890381	10.6084394454956	10.8387308120728	10.9312543869019	NaN	NaN	11.470760345459	10.2209825515747	11.421012878418	12.7364015579224	NaN	12.3780508041382	9.83113288879395	9.80505084991455	9.69291210174561	10.7261333465576	6	6	6	76	76	76	10492	0	72676	1223600	32
Q92484;Q92484-2	Q92484;Q92484-2	2557	ENSG00000172594	10924	Acid sphingomyelinase-like phosphodiesterase 3a	SMPDL3A	1.31675	9.19896	0.532463	0.602066	0.99909	-5.17271	9.95188236236572	10.5034284591675	7.54388236999512	8.30122184753418	10.3010387420654	10.8593015670776	11.7865962982178	11.1897630691528	NaN	9.68048286437988	8.91256046295166	11.9656400680542	12.5560512542725	NaN	11.6440362930298	11.9874057769775	4	4	4	143	143	143	5126	0	53447	671380	7
Q14353;Q14353-2	Q14353;Q14353-2	2023	ENSG00000130005	2593	Guanidinoacetate N-methyltransferase	GAMT	1.30914	9.87329	0.341616	0.737295	0.99909	-5.23811	10.4084358215332	14.4896602630615	13.4254779815674	13.0842933654785	11.3921031951904	NaN	14.4457263946533	NaN	14.3367156982422	15.5310459136963	NaN	14.6318025588989	10.2986354827881	12.5410242080688	13.3877477645874	NaN	7	7	7	419	419	419	26318	0	2698	1262900	19
Q9NZN4;Q9NZN4-2	Q9NZN4	3105	ENSG00000024422	30846	EH domain-containing protein 2	EHD2	1.29461	9.70873	0.430952	0.672524	0.99909	-5.21095	NaN	13.6914167404175	12.3584585189819	11.1600608825684	NaN	9.15185356140137	12.3911628723145	12.1269302368164	13.9446201324463	12.7897167205811	NaN	11.9356803894043	10.4771509170532	10.4001321792603	12.8184623718262	12.0940446853638	8	7	7	274	258	258	61161	0	61037	2169600	41
P36954	P36954	1263	ENSG00000105258	5438	DNA-directed RNA polymerase II subunit RPB9	POLR2I	1.29161	6.72623	0.335623	0.741721	0.99909	-5.23972	NaN	12.0407009124756	15.1621160507202	NaN	NaN	NaN	11.6856689453125	NaN	15.0399904251099	10.2537298202515	NaN	11.9241075515747	8.87027263641357	10.0611009597778	12.5819540023804	NaN	3	3	3	448	448	448	14523	0	20689	725090	5
P10644;P10644-2	P10644;P10644-2	778	ENSG00000108946	5573	cAMP-dependent protein kinase type I-alpha regulatory subunit;cAMP-dependent protein kinase type I-alpha regulatory subunit, N-terminally processed	PRKAR1A	1.28271	10.3228	0.409474	0.687877	0.99909	-5.21804	NaN	13.1246871948242	13.3117485046387	10.1461868286133	NaN	11.171989440918	14.0368604660034	13.7365074157715	14.3711643218994	13.3536977767944	NaN	13.9321222305298	10.7471017837524	12.9145345687866	11.4505414962769	12.8674716949463	9	9	9	341	341	341	42981	0	27588	2280000	29
Q9NUP9	Q9NUP9	3049	ENSG00000148943	55327	Protein lin-7 homolog C	LIN7C	1.28052	12.9444	1.37585	0.188709	0.99909	-4.5839	12.2882318496704	13.5479793548584	12.2334995269775	13.8295249938965	12.7327184677124	11.0552825927734	13.3067741394043	10.9098930358887	13.3986101150513	14.0971269607544	10.7975807189941	14.3541116714478	12.8469200134277	13.3983430862427	14.619589805603	13.6935958862305	7	7	5	365	365	254	21834	0	13673	1814700	19
P19823;CON__Q9TRI1	P19823	968	ENSG00000151655	3698	Inter-alpha-trypsin inhibitor heavy chain H2	ITIH2	1.27434	11.0779	0.615647	0.547193	0.99909	-5.13566	10.618935585022	13.015118598938	12.7095794677734	12.6193027496338	9.23330783843994	10.0711946487427	13.2336492538452	12.6256628036499	13.5198822021484	11.9244785308838	NaN	11.3440742492676	11.7346248626709	11.9796752929688	11.9025630950928	10.7144174575806	15	15	15	275	275	275	10646	0	10465	3368000	58
P35542	P35542	1234	ENSG00000148965	6291	Serum amyloid A-4 protein	SAA4	1.27297	5.63076	0.326235	0.748674	0.99909	-5.24217	NaN	13.053111076355	NaN	NaN	NaN	NaN	11.1003999710083	13.6064052581787	NaN	NaN	10.6302671432495	10.6542778015137	NaN	NaN	16.8572025299072	14.1904420852661	4	4	4	369	369	369	14746	0	37918	982690	15
Q15459;Q15459-2	Q15459;Q15459-2	2106	ENSG00000099995	10291	Splicing factor 3A subunit 1	SF3A1	1.2682	5.99849	0.418654	0.681297	0.99909	-5.21505	8.10664176940918	6.16567087173462	9.99703788757324	NaN	NaN	NaN	9.8912525177002	NaN	12.1808414459229	10.6106557846069	NaN	11.4283599853516	9.97656440734863	NaN	9.90401744842529	7.71479511260986	7	7	7	102	102	102	88885	0	10596	551740	16
P01031	P01031	462	ENSG00000106804	727	Complement C5;Complement C5 beta chain;Complement C5 alpha chain;C5a anaphylatoxin;Complement C5 alpha chain	C5	1.26007	5.2858	0.474812	0.641639	0.99909	-5.19538	NaN	6.73674011230469	8.12365627288818	6.11501216888428	NaN	NaN	9.47907257080078	NaN	10.3035526275635	8.86588764190674	NaN	10.4824047088623	8.59312915802002	8.6612434387207	7.212082862854	NaN	7	7	7	81	81	81	1883	0	52654	442580	16
Q16774;Q16774-2;Q16774-3	Q16774;Q16774-2	2157	ENSG00000143774	2987	Guanylate kinase	GUK1	1.2527	7.88922	0.411586	0.686361	0.99909	-5.21735	8.51285934448242	10.3033237457275	12.1732082366943	10.1618881225586	10.8801193237305	NaN	10.4450149536133	NaN	12.9424591064453	10.5788440704346	NaN	NaN	9.59598445892334	9.50763607025146	10.8885145187378	10.2376880645752	5	5	5	482	482	482	21725	0	70904	296130	8
Q9Y2A7;Q9Y2A7-2	Q9Y2A7;Q9Y2A7-2	3286	ENSG00000061676	10787	Nck-associated protein 1	NCKAP1	1.25189	5.87185	0.591484	0.562849	0.99909	-5.14694	NaN	NaN	7.77991628646851	8.07521152496338	NaN	NaN	9.81581592559814	9.37358283996582	7.7920093536377	8.93613719940186	NaN	9.98712158203125	8.09148788452148	7.79740238189697	8.787184715271	7.51380634307861	1	1	1	12	12	12	12879	12916	24371	298910	10
P12955;P12955-2;P12955-3	P12955;P12955-2;P12955-3	833	ENSG00000124299	5184	Xaa-Pro dipeptidase	PEPD	1.24379	9.15477	0.418009	0.681758	0.99909	-5.21526	NaN	13.6575422286987	12.7784471511841	9.94013786315918	NaN	9.06751537322998	10.5576553344727	10.2557363510132	13.9430637359619	12.6504011154175	NaN	10.9441995620728	9.10980415344238	9.46078300476074	10.4006662368774	13.7103757858276	5	5	5	174	174	174	54548	0	61852	1544600	19
Q9BY32;Q9BY32-3;Q9BY32-2	Q9BY32;Q9BY32-3;Q9BY32-2	2860	ENSG00000125877	3704	Inosine triphosphate pyrophosphatase	ITPA	1.24338	9.10004	0.567217	0.578809	0.99909	-5.15785	NaN	11.9389915466309	9.92771911621094	NaN	NaN	NaN	12.9889688491821	11.1838216781616	12.0166339874268	12.4554557800293	10.1136121749878	13.1907510757446	12.8961811065674	12.8886480331421	13.4328031539917	12.5670051574707	4	4	4	263	263	263	21445	0	22039	679070	13
Q9BT09	Q9BT09	2814	ENSG00000137161	10695	Protein canopy homolog 3	CNPY3	1.24293	7.78555	0.459637	0.652251	0.99909	-5.20093	NaN	10.457893371582	9.70732498168945	NaN	NaN	NaN	12.8427629470825	11.3431301116943	12.1312780380249	12.7773170471191	NaN	10.0837450027466	9.82156658172607	11.1846895217896	12.4024257659912	11.8167037963867	4	4	4	212	212	212	30748	0	29242	518440	11
Q9BRQ6	Q9BRQ6	2800	ENSG00000159685	84303	MICOS complex subunit MIC25	CHCHD6	1.24088	9.46495	0.405745	0.690557	0.99909	-5.21923	NaN	11.9044466018677	12.9373741149902	13.4262647628784	NaN	9.6928768157959	11.6240186691284	10.7391052246094	13.1421394348145	13.131664276123	NaN	13.3431854248047	9.02247905731201	8.93185997009277	10.4856281280518	13.0581607818604	3	3	3	191	191	191	26457	0	59373	745330	13
P03952	P03952	541	ENSG00000164344	3818	Plasma kallikrein;Plasma kallikrein heavy chain;Plasma kallikrein light chain	KLKB1	1.23989	12.4311	0.44988	0.659116	0.99909	-5.20441	NaN	16.2609386444092	14.8529195785522	11.3176956176758	NaN	11.8398733139038	14.9993391036987	12.842586517334	14.8131799697876	14.8490142822266	11.708911895752	15.0534172058105	14.7235546112061	14.0535020828247	15.620964050293	15.9610204696655	4	4	3	8	8	69	71369	0	73825	16333000	21
P15289-2;P15289	P15289-2;P15289	887	ENSG00000100299	410	Arylsulfatase A;Arylsulfatase A component B;Arylsulfatase A component C	ARSA	1.23843	9.92844	0.341824	0.737141	0.99909	-5.23806	NaN	15.4930734634399	15.3369598388672	13.2201662063599	NaN	NaN	12.0619783401489	13.4527559280396	15.0770664215088	13.7145671844482	NaN	13.5368547439575	10.6586580276489	11.2228555679321	13.135404586792	11.944748878479	7	7	7	262	262	262	44881	0	3104	2461900	31
Q06210;Q06210-2;O94808	Q06210;Q06210-2	1851	ENSG00000198380	2673	Glutamine--fructose-6-phosphate aminotransferase [isomerizing] 1	GFPT1	1.23672	7.6958	0.445664	0.662093	0.99909	-5.20589	NaN	NaN	11.3726472854614	9.44497299194336	NaN	NaN	12.7854528427124	11.2687177658081	12.2365818023682	11.7750749588013	NaN	13.4015464782715	10.4490451812744	11.4041833877563	10.8714437484741	8.12318992614746	8	8	8	152	152	152	78806	0	42625	1646400	26
P24666;P24666-2;P24666-3;P24666-4	P24666;P24666-2;P24666-3	1069	ENSG00000143727	52	Low molecular weight phosphotyrosine protein phosphatase	ACP1	1.23465	13.6007	0.538208	0.59819	0.99909	-5.17031	12.3192768096924	14.1983680725098	14.081316947937	14.3614645004272	NaN	15.1050901412964	16.4119415283203	14.2671527862549	11.3891477584839	15.5942077636719	13.023754119873	15.0040884017944	15.1195487976074	15.3540773391724	15.8199291229248	15.5617952346802	7	7	7	367	367	367	18042	0	1085	4333400	56
P15374	P15374	889	ENSG00000118939	7347	Ubiquitin carboxyl-terminal hydrolase isozyme L3	UCHL3	1.22721	11.8382	0.447099	0.661078	0.99909	-5.20538	NaN	14.1639642715454	13.7381982803345	13.8228693008423	NaN	11.2712297439575	15.4975709915161	10.937520980835	13.8208770751953	15.2187147140503	9.66462516784668	15.2584924697876	12.7334394454956	13.5572242736816	14.9593677520752	14.7668390274048	7	7	6	452	452	43	26182	0	46813	3221100	24
Q92896;Q92896-2;Q92896-3	Q92896;Q92896-2;Q92896-3	2590	ENSG00000090863	2734	Golgi apparatus protein 1	GLG1	1.22535	4.36002	0.496958	0.626296	0.99909	-5.18696	NaN	NaN	7.77603816986084	NaN	NaN	NaN	10.2748441696167	NaN	9.28540229797363	8.36855030059814	NaN	9.15058517456055	9.02906608581543	8.13231945037842	7.74355554580688	NaN	3	3	3	43	43	43	13455	0	28552	243890	8
Q9NYJ1;Q9NYJ1-2	Q9NYJ1;Q9NYJ1-2	3088	ENSG00000181924	51287	Cytochrome c oxidase assembly factor 4 homolog, mitochondrial	COA4	1.22275	7.39573	0.285271	0.779268	0.99909	-5.25208	NaN	14.2252073287964	10.7921390533447	NaN	11.3882322311401	NaN	NaN	12.1832942962646	13.0260391235352	12.6968374252319	NaN	12.6300163269043	NaN	NaN	16.3193016052246	15.0705823898315	4	4	4	529	529	529	10134	0	8794	994540	17
O15247	O15247	168	ENSG00000155962	1193	Chloride intracellular channel protein 2	CLIC2	1.21592	10.9274	0.505519	0.620411	0.99909	-5.18361	NaN	10.7229785919189	12.2388525009155	12.3585958480835	NaN	11.4405059814453	12.1777620315552	13.7384090423584	10.6257085800171	13.2620944976807	11.1952495574951	15.2009372711182	11.3918876647949	11.5408544540405	14.9177446365356	14.0273876190186	7	7	7	482	482	482	28356	0	52637	1926200	19
Q14498;Q14498-3;Q14498-2;Q86U06-3	Q14498;Q14498-3;Q14498-2	2027	ENSG00000131051	9584	RNA-binding protein 39	RBM39	1.21541	9.07115	0.423775	0.677637	0.99909	-5.21335	NaN	10.369815826416	12.2066783905029	12.5142946243286	NaN	10.0378217697144	12.687047958374	10.9234018325806	10.0800180435181	13.2758769989014	NaN	11.9329900741577	11.0934839248657	11.3910827636719	9.03232097625732	9.59354019165039	6	6	5	172	172	142	59379	0	35148	1021600	20
P09651;P09651-3;P09651-2;Q32P51	P09651;P09651-3;P09651-2;Q32P51	730	ENSG00000135486;ENSG00000139675	3178	Heterogeneous nuclear ribonucleoprotein A1;Heterogeneous nuclear ribonucleoprotein A1, N-terminally processed;Heterogeneous nuclear ribonucleoprotein A1-like 2	HNRNPA1;HNRNPA1L2	1.21146	16.7226	1.15822	0.264565	0.99909	-4.7775	13.9461755752563	16.0218467712402	16.7289295196533	16.8751964569092	15.1184549331665	17.7348957061768	18.6359100341797	15.4244289398193	16.5689945220947	17.8362102508545	14.0736398696899	18.3708839416504	18.0504856109619	18.0851917266846	17.7489795684814	16.3409271240234	20	20	20	43	43	43	38746	0	32331	46017000	271
P51648;P51648-2;P30838;P43353;P48448;P43353-2	P51648;P51648-2	1478	ENSG00000072210	224	Fatty aldehyde dehydrogenase	ALDH3A2	1.20925	17.7908	0.422709	0.678398	0.99909	-5.21371	16.9507160186768	19.010124206543	19.1142864227295	18.2588882446289	NaN	18.5102844238281	18.3583164215088	20.148551940918	19.621208190918	19.2836494445801	15.9692287445068	19.9201850891113	20.2324542999268	19.950345993042	19.0806980133057	20.2435359954834	18	18	17	433	433	414	54847	0	11312	218890000	108
P22059	P22059	1018	ENSG00000110048	5007	Oxysterol-binding protein 1	OSBP	1.20906	8.76632	0.436094	0.668869	0.99909	-5.2092	NaN	12.2847375869751	10.7528820037842	10.7831621170044	NaN	6.26594305038452	12.7972564697266	10.1954956054688	11.7980670928955	12.2737083435059	NaN	12.3763151168823	9.14233684539795	9.18003368377686	11.4737567901611	10.9373741149902	7	7	7	185	185	185	8942	0	35458	1501600	24
Q14980;Q14980-4;Q14980-3;Q14980-2;Q14980-5	Q14980;Q14980-4;Q14980-3;Q14980-2	2057	ENSG00000137497	4926	Nuclear mitotic apparatus protein 1	NUMA1	1.20821	4.56892	0.457957	0.653431	0.99909	-5.20153	NaN	NaN	6.92765951156616	NaN	NaN	NaN	10.887601852417	NaN	8.27276992797852	10.9066648483276	NaN	11.6344022750854	9.8357982635498	8.99819564819336	5.6396951675415	NaN	15	15	15	141	141	141	23826	0	9201	1050100	31
Q9NR56-3;Q9NR56-4;Q9NR56-6;Q9NR56-2;Q9NR56-5;Q9NR56;Q9NR56-7;Q9NUK0;Q9NUK0-2	Q9NR56-3;Q9NR56-4;Q9NR56-6;Q9NR56-2;Q9NR56-5;Q9NR56;Q9NR56-7	3024	ENSG00000152601	4154	Muscleblind-like protein 1	MBNL1	1.1941	8.62876	0.328626	0.746901	0.99909	-5.24155	NaN	10.5037260055542	NaN	11.2591543197632	NaN	13.0565023422241	14.4113788604736	9.56027507781982	11.3510494232178	13.3124580383301	NaN	13.9838838577271	13.6334495544434	14.1182107925415	12.8701143264771	NaN	3	3	3	185	185	185	3305	0	20017	1019300	19
P08572	P08572	685	ENSG00000134871	1284	Collagen alpha-2(IV) chain;Canstatin	COL4A2	1.19253	10.5563	0.6236	0.542092	0.99909	-5.13185	7.79038095474243	9.64797973632813	10.874059677124	10.265380859375	NaN	11.3449611663818	13.5458087921143	11.8063478469849	11.8254356384277	12.5832004547119	6.74698448181152	12.4595336914063	12.4508762359619	13.5111351013184	13.2380609512329	10.8108129501343	9	9	9	82	82	82	16755	0	79334	5653400	33
O60437	O60437	245	ENSG00000118898	5493	Periplakin	PPL	1.19202	7.65442	0.508907	0.61809	0.99909	-5.18227	6.39381074905396	9.14419937133789	10.2064037322998	8.75658988952637	NaN	NaN	10.8161039352417	9.8355131149292	9.95402145385742	10.3991708755493	NaN	10.2951946258545	9.39733219146729	9.15959358215332	9.39572715759277	8.71705913543701	7	7	7	82	82	82	20474	0	26907	1233900	8
Q7L1Q6;Q7L1Q6-2;Q7L1Q6-4;Q7L1Q6-3	Q7L1Q6;Q7L1Q6-2;Q7L1Q6-4;Q7L1Q6-3	2335	ENSG00000082153	9689	Basic leucine zipper and W2 domain-containing protein 1	BZW1	1.18637	6.53776	0.512756	0.615458	0.99909	-5.18074	NaN	NaN	NaN	NaN	NaN	9.74348831176758	11.8320198059082	9.52777004241943	11.6306314468384	11.4740104675293	NaN	10.9851303100586	10.8087224960327	11.1044673919678	9.2647008895874	8.23323631286621	6	6	6	224	224	224	48043	0	38693	454880	19
Q9Y6C9	Q9Y6C9	3386	ENSG00000109919	23788	Mitochondrial carrier homolog 2	MTCH2	1.18578	9.95464	0.386682	0.704326	0.99909	-5.22517	NaN	12.7454853057861	13.3937931060791	10.20334815979	NaN	11.2532567977905	12.8270254135132	11.9661445617676	14.7303638458252	13.3512153625488	NaN	12.0773496627808	12.1676378250122	11.8072338104248	12.6276931762695	10.1237335205078	6	6	6	37	37	37	33331	0	14374	1261400	29
Q9UKV3;Q9UKV3-5;Q9UKV3-2;Q9UKV3-3	Q9UKV3;Q9UKV3-5;Q9UKV3-2;Q9UKV3-3	3228	ENSG00000100813	22985	Apoptotic chromatin condensation inducer in the nucleus	ACIN1	1.18447	8.0476	0.428208	0.674477	0.99909	-5.21187	7.16561079025269	NaN	9.73148918151855	10.2297801971436	NaN	NaN	11.1550712585449	13.6283311843872	11.9093685150146	11.1633977890015	NaN	12.2858066558838	13.4536561965942	6.42416620254517	10.2588014602661	11.3560667037964	7	7	7	97	97	97	15186	0	20946	2952800	16
O43852;O43852-3;O43852-5;O43852-6;O43852-4;O43852-2;O43852-15;O43852-9;O43852-10;O43852-13;O43852-14;O43852-11;O43852-8;O43852-12;O43852-7	O43852;O43852-3;O43852-5;O43852-6;O43852-4;O43852-2;O43852-15;O43852-9	231	ENSG00000128595	813	Calumenin	CALU	1.18085	14.0807	0.68579	0.503123	0.99909	-5.10051	8.86319541931152	14.7860145568848	14.8026170730591	12.7915906906128	9.33641719818115	12.5809412002563	16.7003593444824	17.2476673126221	15.0880842208862	16.3625946044922	7.71458911895752	16.3746147155762	15.1361904144287	15.4383697509766	15.7187204360962	16.3496437072754	13	13	13	387	387	387	37106	0	2911	12086000	75
P30043	P30043	1145	ENSG00000090013	645	Flavin reductase (NADPH)	BLVRB	1.17927	16.7838	1.46418	0.163422	0.99909	-4.49844	15.6208209991455	17.3909587860107	16.3630046844482	16.4330806732178	16.4560985565186	16.4658050537109	16.9756679534912	15.8505535125732	17.6240673065186	16.9212589263916	14.585901260376	18.0246410369873	17.5368537902832	17.624210357666	16.7704315185547	17.8976440429688	15	15	15	67	67	67	22119	0	32331	23419000	148
Q99598	Q99598	2755	ENSG00000116918	7257	Translin-associated protein X	TSNAX	1.17562	7.48348	0.343303	0.73605	0.99909	-5.23766	8.79899024963379	13.0566883087158	13.3135919570923	10.756139755249	NaN	NaN	11.429877281189	NaN	12.4474449157715	10.0887880325317	NaN	8.95029354095459	NaN	9.85415172576904	9.06161403656006	11.9781379699707	4	4	4	255	255	255	33112	0	69072	653370	20
Q6UW68	Q6UW68	2309	ENSG00000105518	374882	Transmembrane protein 205	TMEM205	1.17544	6.9258	0.29543	0.771644	0.99909	-5.24974	NaN	15.2598905563354	14.2670793533325	NaN	NaN	NaN	12.3795680999756	NaN	13.1022052764893	12.22252368927	NaN	13.0982294082642	NaN	11.909143447876	9.92326831817627	8.65083599090576	4	4	4	196	196	196	21198	0	14541	551050	10
Q14562	Q14562	2031	ENSG00000067596	1659	ATP-dependent RNA helicase DHX8	DHX8	1.16981	2.58863	0.55659	0.585871	0.99909	-5.16249	NaN	NaN	5.42743873596191	NaN	NaN	NaN	8.14445400238037	NaN	NaN	6.92635536193848	NaN	7.44972658157349	6.6573543548584	6.81275510787964	NaN	NaN	1	1	1	19	19	19	13931	0	19648	52656	5
P55263-2;P55263-4	P55263-2;P55263-4	1557	ENSG00000156110	132	Adenosine kinase	ADK	1.16567	14.4195	0.96897	0.347655	0.99909	-4.92404	11.5506505966187	15.8603839874268	15.5442399978638	13.5703296661377	11.0056943893433	13.4400901794434	15.8388833999634	12.717698097229	15.8601169586182	16.0282306671143	11.5111103057861	16.1333637237549	15.5188064575195	15.0729284286499	15.1148405075073	15.9444379806519	14	14	1	525	525	7	38703	0	26513	11641000	91
P42892;P42892-3;P42892-2;P42892-4	P42892;P42892-3;P42892-2;P42892-4	1330	ENSG00000117298	1889	Endothelin-converting enzyme 1	ECE1	1.16168	6.02055	0.517361	0.612315	0.99909	-5.17889	NaN	NaN	9.10100364685059	NaN	NaN	NaN	9.419264793396	9.00943660736084	9.44925212860107	12.8317422866821	NaN	11.1816492080688	8.16420269012451	6.60786294937134	9.74891376495361	10.8154630661011	5	5	5	109	109	109	87163	0	22594	634550	10
Q9UPN3-2;Q9UPN3-3;Q9UPN3;Q9UPN3-4;Q9UPN3-5	Q9UPN3-2;Q9UPN3-3;Q9UPN3;Q9UPN3-4;Q9UPN3-5	3264	ENSG00000127603	23499	Microtubule-actin cross-linking factor 1, isoforms 1/2/3/5	MACF1	1.15745	2.92224	0.652882	0.523539	0.99909	-5.11744	NaN	NaN	NaN	NaN	NaN	NaN	8.40645980834961	NaN	4.0366792678833	8.04116630554199	NaN	7.44476652145386	6.66746664047241	6.12705516815186	6.03225517272949	NaN	6	6	6	2	2	2	62041	0	21488	322500	12
P62857	P62857	1692	ENSG00000233927	6234	40S ribosomal protein S28	RPS28	1.15228	19.4684	0.820928	0.424315	0.99909	-5.02302	17.7291297912598	16.4178695678711	15.7061719894409	20.8091564178467	17.5941925048828	20.3177165985107	21.1484889984131	21.2621269226074	14.6552515029907	21.1783409118652	20.3349456787109	21.3802051544189	20.4564342498779	19.1359844207764	21.9508781433105	21.4170475006104	12	12	12	928	928	928	78409	0	32331	71579000	118
Q9UBS4	Q9UBS4	3154	ENSG00000090520	51726	DnaJ homolog subfamily B member 11	DNAJB11	1.14816	13.5514	0.462375	0.650331	0.99909	-5.19994	8.3590030670166	14.6927785873413	14.747615814209	13.4472122192383	NaN	12.4451961517334	16.2639484405518	17.3733921051025	15.5619144439697	16.2043418884277	8.29135513305664	17.0601253509521	15.4592399597168	14.9747285842896	15.9733839035034	15.9682846069336	9	9	9	363	363	363	40513	0	32331	12577000	73
Q14839;Q14839-2;Q8TDI0;Q12873;Q12873-3;Q12873-2	Q14839;Q14839-2;Q8TDI0	2048	ENSG00000111642;ENSG00000116254	1108	Chromodomain-helicase-DNA-binding protein 4;Chromodomain-helicase-DNA-binding protein 5	CHD4;CHD5	1.14578	4.23824	0.397748	0.69632	0.99909	-5.22176	NaN	6.26156854629517	8.15845775604248	7.05993938446045	NaN	NaN	9.8956356048584	NaN	10.4058856964111	NaN	NaN	9.76871395111084	9.81941318511963	NaN	NaN	6.44229650497437	4	4	4	43	43	43	218	0	22521	415440	9
O75170-2;O75170-6;O75170-4;O75170-3;O75170-5;O75170	O75170-2;O75170-6;O75170-4;O75170-3;O75170-5;O75170	281	ENSG00000100239	9701	Serine/threonine-protein phosphatase 6 regulatory subunit 2	PPP6R2	1.14307	5.36469	0.403925	0.691867	0.99909	-5.21981	NaN	11.6471433639526	8.08151054382324	6.95849466323853	NaN	NaN	8.31727695465088	NaN	8.58168983459473	9.81730365753174	NaN	10.6170082092285	NaN	6.43302631378174	7.49145221710205	7.8901424407959	4	4	4	58	58	58	10101	0	11497	349490	8
P09486	P09486	718	ENSG00000113140	6678	SPARC	SPARC	1.1408	5.1841	0.499629	0.624457	0.99909	-5.18592	NaN	NaN	NaN	NaN	NaN	NaN	9.52279758453369	11.6298570632935	NaN	8.79191207885742	8.67620372772217	11.7131290435791	11.9012060165405	9.36207485198975	11.3483409881592	NaN	2	2	2	132	132	132	34632	0	49395	197660	5
P0DMM9;P0DMN0;P0DMM9-3;P0DMM9-2	P0DMM9;P0DMN0;P0DMM9-3;P0DMM9-2	753	ENSG00000213648;ENSG00000261052	6818	Sulfotransferase 1A3;Sulfotransferase 1A4	SULT1A3;SULT1A4	1.13709	8.72693	0.367021	0.718638	0.99909	-5.23101	NaN	12.5581579208374	13.0236330032349	9.86083889007568	NaN	NaN	10.6497049331665	12.7221240997314	12.4087810516357	13.4707860946655	NaN	13.4046096801758	9.2725133895874	10.4214334487915	10.7000064849854	11.1382713317871	10	4	4	492	258	258	34196	0	26144	1029500	14
P02774;P02774-3;P02774-2;CON__Q3MHN5;CON__ENSEMBL:ENSBTAP00000018229	P02774;P02774-3;P02774-2	529	ENSG00000145321	2638	Vitamin D-binding protein	GC	1.13552	14.9914	0.96875	0.347761	0.99909	-4.92419	12.8397550582886	14.7524852752686	14.7191753387451	14.5036392211914	9.61472797393799	13.2045860290527	17.1364097595215	14.2787399291992	16.9609298706055	16.4053401947021	12.4936056137085	16.9664611816406	16.7919521331787	16.6683025360107	16.2796096801758	16.2462768554688	19	19	19	409	409	409	52917	0	32331	27507000	160
Q8WZ82	Q8WZ82	2554	ENSG00000262664	124641	Ovarian cancer-associated gene 2 protein	OVCA2	1.13272	5.74807	0.343756	0.735716	0.99909	-5.23753	NaN	11.6289014816284	NaN	NaN	NaN	NaN	12.6366701126099	NaN	11.7879838943481	12.9136562347412	NaN	11.8910999298096	8.70276165008545	NaN	11.6664905548096	10.741551399231	2	2	2	247	247	247	24418	0	53892	269690	7
P49720	P49720	1421	ENSG00000275903;ENSG00000277791	5691	Proteasome subunit beta type-3	PSMB3	1.12366	7.8598	0.252897	0.80372	0.99909	-5.25898	14.9992074966431	16.1787433624268	15.9627828598022	NaN	15.7702255249023	NaN	NaN	NaN	15.6834878921509	NaN	12.9302749633789	NaN	11.5549249649048	10.6395215988159	12.037615776062	NaN	9	9	9	502	502	502	22949	0	12023	2663300	35
Q86SX6	Q86SX6	2364	ENSG00000182512	51218	Glutaredoxin-related protein 5, mitochondrial	GLRX5	1.12153	14.2546	0.462789	0.650041	0.99909	-5.19979	NaN	14.7580146789551	14.9874858856201	15.3926868438721	10.8482313156128	15.4628534317017	16.9105262756348	14.7839193344116	15.2169351577759	16.6922073364258	11.9051237106323	17.2699298858643	14.52698802948	15.257719039917	16.8522129058838	17.209529876709	6	6	6	35	35	35	16628	0	12194	6580900	59
P02647	P02647	503	ENSG00000118137	335	Apolipoprotein A-I;Proapolipoprotein A-I;Truncated apolipoprotein A-I	APOA1	1.11925	17.371	1.01574	0.325575	0.99909	-4.88984	16.6778297424316	18.1586685180664	15.7908067703247	17.8908348083496	16.7709484100342	15.8018598556519	17.6155433654785	17.6034240722656	17.6633071899414	18.7267379760742	14.0149793624878	17.8610877990723	15.9787330627441	17.4791164398193	20.1607875823975	19.7405376434326	35	35	34	753	753	753	30777	0	32331	80238000	241
P78329;P78329-2	P78329	1745	ENSG00000186115	8529	Phylloquinone omega-hydroxylase CYP4F2	CYP4F2	1.11852	9.76342	0.36721	0.7185	0.99909	-5.23096	NaN	11.8552579879761	13.5502662658691	10.556601524353	NaN	8.29199981689453	14.4028120040894	11.6030702590942	14.0001764297485	13.1779642105103	NaN	13.8585634231567	10.9289627075195	13.6498174667358	10.036997795105	10.3022956848145	15	15	2	338	338	58	59853	0	13369	2897500	49
P42226;P42226-2	P42226;P42226-2	1318	ENSG00000166888	6778	Signal transducer and activator of transcription 6	STAT6	1.11649	5.06895	0.403854	0.691918	0.99909	-5.21983	NaN	7.86956310272217	8.72096252441406	NaN	NaN	NaN	10.329571723938	NaN	8.7389030456543	10.3966045379639	NaN	10.4636268615723	NaN	7.74805879592896	8.63441181182861	8.20143795013428	2	2	1	57	57	12	94134	0	14351	169030	4
Q02218;Q02218-2;Q02218-3	Q02218;Q02218-2	1815	ENSG00000105953	4967	2-oxoglutarate dehydrogenase, mitochondrial	OGDH	1.11178	9.67695	0.429297	0.673701	0.99909	-5.2115	NaN	12.3929347991943	11.4873380661011	10.766529083252	6.86579513549805	10.4575862884521	11.6331768035889	9.86471271514893	13.6729774475098	13.4801588058472	NaN	11.1364145278931	9.84244441986084	9.77114295959473	11.6433153152466	11.8166236877441	15	15	13	24	24	211	11593	0	60877	2293200	52
P28845	P28845	1130	ENSG00000117594	3290	Corticosteroid 11-beta-dehydrogenase isozyme 1	HSD11B1	1.10941	14.2576	1.10233	0.287386	0.99909	-4.823	12.6835870742798	14.1345863342285	10.0620460510254	13.2783765792847	13.5413389205933	15.5489120483398	14.9088621139526	13.2817125320435	13.2927532196045	15.0745182037354	15.1048440933228	15.4742126464844	16.0280361175537	16.1497478485107	15.0266532897949	14.5310764312744	8	8	8	425	425	425	32401	0	14591	6870400	88
Q9P1F3	Q9P1F3	3129	ENSG00000146386	58527	Costars family protein ABRACL	ABRACL	1.10201	15.6459	0.419049	0.681014	0.99909	-5.21492	14.5438175201416	18.7576637268066	15.7108869552612	15.9136142730713	16.1803359985352	NaN	16.6977825164795	16.7322463989258	15.3950986862183	15.5508365631104	17.4831390380859	16.920446395874	16.0347766876221	15.327938079834	19.6193809509277	19.4666061401367	6	6	6	827	827	827	90564	0	32331	8725200	82
P30626;P30626-2;P30626-3	P30626;P30626-2;P30626-3	1173	ENSG00000075142	6717	Sorcin	SRI	1.09217	9.69005	0.335737	0.741637	0.99909	-5.23969	NaN	12.067400932312	10.8157033920288	11.8579807281494	NaN	NaN	14.6698265075684	14.2305459976196	14.863073348999	13.6559782028198	NaN	14.3215055465698	10.2676057815552	10.0218124389648	14.2199249267578	14.0494232177734	10	10	10	586	586	586	21676	0	84684	1879000	40
O43169	O43169	186	ENSG00000103018	80777	Cytochrome b5 type B	CYB5B	1.09021	11.9378	0.29425	0.772528	0.99909	-5.25002	NaN	16.0429840087891	16.048849105835	14.6559219360352	NaN	12.8255157470703	15.688250541687	15.6345272064209	15.0652475357056	16.6021919250488	NaN	14.6135015487671	12.908655166626	13.1127328872681	12.5988664627075	15.2075099945068	7	7	7	753	753	753	16694	0	78656	2948900	39
Q9NRG7;Q9NRG7-3	Q9NRG7;Q9NRG7-3	3026	ENSG00000100445	56948	Epimerase family protein SDR39U1	SDR39U1	1.0823	5.48613	0.294178	0.772582	0.99909	-5.25003	NaN	11.9535055160522	12.0217437744141	NaN	NaN	8.51040840148926	11.2101230621338	NaN	13.7303638458252	NaN	NaN	11.0512771606445	NaN	NaN	10.7527151107788	8.54801273345947	2	2	2	116	116	116	31076	0	27996	315380	10
P52815	P52815	1505	ENSG00000262814	6182	39S ribosomal protein L12, mitochondrial	MRPL12	1.08229	12.2084	0.509135	0.617934	0.99909	-5.18218	11.1825180053711	13.6494808197021	13.1721458435059	12.4715223312378	NaN	11.1281232833862	14.2046480178833	12.6120624542236	10.8514366149902	13.5617656707764	12.929425239563	13.5847272872925	11.9333591461182	11.8912525177002	16.5081348419189	15.6532926559448	6	6	6	49	49	49	21348	0	24629	1951500	36
Q9BUP3-3;Q9BUP3;Q9BUP3-2	Q9BUP3-3;Q9BUP3;Q9BUP3-2	2832	ENSG00000109854	10553	Oxidoreductase HTATIP2	HTATIP2	1.08073	12.6044	0.85453	0.406016	0.99909	-5.00182	11.241268157959	11.3930683135986	8.83409214019775	11.3650102615356	8.93805027008057	13.9634380340576	14.962760925293	14.3492116928101	9.91170692443848	13.0155715942383	13.026385307312	14.6217088699341	15.0014524459839	15.8248596191406	13.7919769287109	11.4293022155762	13	13	13	598	598	598	3013	0	91689	3648900	37
Q9Y2Q9	Q9Y2Q9	3295	ENSG00000147586	28957	28S ribosomal protein S28, mitochondrial	MRPS28	1.07961	9.67496	0.382221	0.707563	0.99909	-5.22653	15.2205295562744	10.5871210098267	NaN	NaN	13.579197883606	NaN	11.7173337936401	12.4746694564819	10.2303810119629	9.10619640350342	11.4786682128906	12.7903079986572	11.0613031387329	11.8184223175049	14.5627193450928	10.1725521087646	5	5	5	465	465	465	20843	0	1523	1038100	14
Q92905	Q92905	2591	ENSG00000121022	10987	COP9 signalosome complex subunit 5	COPS5	1.07777	8.65713	0.355131	0.727348	0.99909	-5.2344	NaN	10.9936456680298	11.6866321563721	11.3801364898682	NaN	NaN	12.3274402618408	11.4660768508911	13.1517457962036	12.5871677398682	NaN	12.6016778945923	11.2283983230591	7.35587978363037	11.9250354766846	11.8102903366089	3	3	3	84	84	84	37578	0	35333	807190	22
Q08380	Q08380	1876	ENSG00000108679	3959	Galectin-3-binding protein	LGALS3BP	1.0634	14.2708	0.979886	0.342409	0.99909	-4.91618	11.3510494232178	14.4668407440186	15.0781507492065	14.4187088012695	11.6909580230713	12.0338363647461	14.3453359603882	14.9353952407837	15.8218488693237	15.0245771408081	11.8613195419312	15.5298271179199	13.9105491638184	14.7481927871704	16.1761531829834	16.9407730102539	14	14	14	342	342	342	6533	0	32331	13688000	122
P07306;P07306-2	P07306;P07306-2	636	ENSG00000141505	432	Asialoglycoprotein receptor 1	ASGR1	1.06051	13.4825	0.469283	0.645496	0.99909	-5.19742	9.65146446228027	14.4658851623535	15.2409772872925	13.5438776016235	NaN	11.5215511322021	15.2422065734863	15.4941053390503	15.4781055450439	15.9090728759766	10.8737516403198	16.1124401092529	15.1294841766357	14.8524322509766	15.7817697525024	16.423641204834	9	9	9	526	526	526	33186	0	16116	9927300	84
O95081;O95081-2	O95081;O95081-2	367	ENSG00000106351	3268	Arf-GAP domain and FG repeat-containing protein 2	AGFG2	1.05539	4.62105	0.309516	0.761112	0.99909	-5.24637	NaN	NaN	NaN	9.70144557952881	NaN	9.70096015930176	12.1209831237793	NaN	NaN	12.5077447891235	NaN	10.4273128509521	9.334228515625	10.1441478729248	NaN	NaN	4	4	4	127	127	127	48962	0	10727	226460	6
P02462	P02462	498	ENSG00000187498	1282	Collagen alpha-1(IV) chain;Arresten	COL4A1	1.05174	6.52996	0.445617	0.662125	0.99909	-5.2059	NaN	8.45840644836426	9.92378807067871	6.13364553451538	NaN	NaN	9.3094539642334	7.54905319213867	12.4924287796021	8.00146484375	NaN	9.36758995056152	7.08937072753906	8.44972610473633	9.55981636047363	8.14460754394531	3	3	3	49	49	49	16061	0	38755	812580	14
O43390;O43390-4;O43390-2;O43390-3	O43390;O43390-4;O43390-2;O43390-3	195	ENSG00000125944	10236	Heterogeneous nuclear ribonucleoprotein R	HNRNPR	1.04922	9.15521	0.47677	0.640275	0.99909	-5.19465	NaN	NaN	7.88856077194214	7.78548526763916	NaN	12.0193824768066	13.4448852539063	11.7571811676025	11.7362327575684	12.947546005249	6.88606214523315	13.1943264007568	12.3758535385132	12.733925819397	12.2960557937622	11.4178524017334	11	7	7	193	144	144	70942	0	46826	2037100	25
Q5HYK3;Q5HYK3-2	Q5HYK3;Q5HYK3-2	2216	ENSG00000110871	84274	2-methoxy-6-polyprenyl-1,4-benzoquinol methylase, mitochondrial	COQ5	1.04608	7.56478	0.409129	0.688124	0.99909	-5.21815	NaN	NaN	9.76020431518555	8.24483966827393	NaN	NaN	13.1575679779053	11.4718780517578	12.4637546539307	11.8073148727417	NaN	12.1428728103638	10.9503374099731	10.7046813964844	10.087329864502	10.2456712722778	6	6	6	251	251	251	3714	0	39935	689920	16
Q0VF96;Q0VF96-2	Q0VF96;Q0VF96-2	1891	ENSG00000128849	84952	Cingulin-like protein 1	CGNL1	1.04379	11.1503	0.313631	0.758044	0.99909	-5.24536	10.2329006195068	7.22747135162354	7.56056213378906	15.2093391418457	9.63146781921387	12.8681669235229	14.9631671905518	NaN	16.0458660125732	9.98470306396484	14.2342185974121	15.4676055908203	15.4275751113892	15.6848306655884	NaN	13.8668928146362	5	5	5	63	63	63	14908	0	1449	25642000	7
P07357	P07357	641	ENSG00000157131	731	Complement component C8 alpha chain	C8A	1.03566	8.2524	0.374006	0.713541	0.99909	-5.22897	NaN	10.9594221115112	12.1057777404785	9.92289638519287	NaN	6.45747947692871	12.5097751617432	6.59082651138306	12.9570293426514	11.6496152877808	NaN	11.7261753082275	8.11275196075439	9.7863187789917	9.04791450500488	10.2123746871948	4	4	4	122	122	122	65163	0	2966	770340	20
Q5T1M5;Q5T1M5-2	Q5T1M5;Q5T1M5-2	2231	ENSG00000119321	23307	FK506-binding protein 15	FKBP15	1.03211	4.89927	0.462386	0.650323	0.99909	-5.19994	NaN	NaN	NaN	NaN	NaN	NaN	8.72185134887695	10.522385597229	7.49976634979248	9.86988639831543	NaN	11.7342014312744	7.39865827560425	NaN	12.2273149490356	10.4142627716064	2	2	2	35	35	35	13363	0	27443	713700	7
P12694;P12694-2	P12694;P12694-2	827	ENSG00000248098	593	2-oxoisovalerate dehydrogenase subunit alpha, mitochondrial	BCKDHA	1.02777	11.508	0.321829	0.751945	0.99909	-5.2433	NaN	15.5841989517212	14.9839286804199	13.6482448577881	8.77827453613281	10.9766359329224	14.2903070449829	12.3759899139404	15.509651184082	15.3329105377197	NaN	14.0771493911743	8.7324047088623	10.2751932144165	14.5289421081543	15.0340251922607	17	17	17	393	393	393	5047	0	22217	7156000	78
P27816;P27816-5;P27816-6;P27816-2;P27816-4;P27816-7	P27816;P27816-5;P27816-6;P27816-2;P27816-4	1111	ENSG00000047849	4134	Microtubule-associated protein 4	MAP4	1.02725	6.78364	0.332811	0.743801	0.99909	-5.24046	10.2128610610962	10.8487014770508	9.19800281524658	6.21393060684204	10.9830646514893	NaN	NaN	NaN	11.1307640075684	9.19423961639404	7.64767408370972	11.0759468078613	NaN	NaN	11.311635017395	10.7213554382324	7	7	6	102	102	84	121	0	50339	968580	22
O00232;O00232-2	O00232;O00232-2	82	ENSG00000197170	5718	26S proteasome non-ATPase regulatory subunit 12	PSMD12	1.02494	11.0789	0.835762	0.416172	0.99909	-5.01376	7.35235261917114	10.2525472640991	10.9589147567749	9.65653228759766	7.29204559326172	11.7527151107788	13.358925819397	11.6686630249023	12.4605073928833	12.2546739578247	7.69327783584595	13.1714429855347	13.136157989502	13.3960695266724	11.7442455291748	11.1128301620483	7	7	7	213	213	213	52904	0	45449	1673300	30
Q04917	Q04917	1842	ENSG00000128245	7533	14-3-3 protein eta	YWHAH	1.02304	10.384	0.376686	0.711589	0.99909	-5.22818	NaN	13.7186403274536	13.3635873794556	NaN	10.2107934951782	NaN	14.5846691131592	13.1674652099609	13.8530168533325	11.6850996017456	8.57723999023438	13.691089630127	13.2519111633301	13.1502389907837	14.6884689331055	12.2009906768799	12	9	8	48	374	374	28218	0	11978	2250100	27
P50213;P50213-2	P50213;P50213-2	1440	ENSG00000166411	3419	Isocitrate dehydrogenase [NAD] subunit alpha, mitochondrial	IDH3A	1.01817	10.9019	0.55695	0.585631	0.99909	-5.16233	NaN	11.4451704025269	10.8490924835205	8.77824115753174	9.72217559814453	10.9363431930542	12.9527778625488	9.85787200927734	13.7393589019775	12.7603454589844	9.49409580230713	13.5496644973755	12.2473049163818	12.1867647171021	13.5999126434326	12.311635017395	5	5	5	172	172	172	39591	0	64429	1618700	19
P08648	P08648	693	ENSG00000161638	3678	Integrin alpha-5;Integrin alpha-5 heavy chain;Integrin alpha-5 light chain	ITGA5	1.01743	4.73259	0.360412	0.723475	0.99909	-5.23291	NaN	NaN	NaN	10.6904344558716	NaN	NaN	9.36732769012451	11.2920913696289	9.31252002716064	NaN	NaN	10.3097038269043	6.33378171920776	NaN	9.37084007263184	9.04474925994873	4	4	4	69	69	69	11454	0	20695	319860	8
O43615	O43615	206	ENSG00000104980	10469	Mitochondrial import inner membrane translocase subunit TIM44	TIMM44	1.01614	8.38287	0.364513	0.720473	0.99909	-5.23174	NaN	6.31204795837402	10.471471786499	NaN	NaN	10.7721500396729	12.7990999221802	13.466968536377	12.0663585662842	12.4123315811157	NaN	12.8549852371216	11.466739654541	11.7098588943481	11.4655151367188	8.32836055755615	10	10	10	285	285	285	51355	0	18966	1397100	25
Q16891;Q16891-2;Q16891-3;Q16891-4	Q16891;Q16891-2;Q16891-3;Q16891-4	2169	ENSG00000132305	10989	MICOS complex subunit MIC60	IMMT	1.01319	10.3762	0.328098	0.747292	0.99909	-5.24169	NaN	9.90538692474365	12.5145664215088	11.460711479187	NaN	10.4813957214355	15.2716817855835	13.4888439178467	14.3978080749512	15.1373109817505	NaN	15.0058002471924	11.9320297241211	12.6582565307617	11.3922634124756	12.3732461929321	21	21	21	412	412	412	83677	0	26122	7524100	111
P02649;CON__Q03247	P02649	504	ENSG00000130203	348	Apolipoprotein E	APOE	1.00475	13.1419	0.456444	0.654494	0.99909	-5.20207	12.0032014846802	14.9736080169678	13.9684867858887	13.7181043624878	11.5739307403564	NaN	14.5058116912842	13.8115749359131	14.7432565689087	14.6009578704834	11.8432540893555	15.8942489624023	14.0282516479492	12.9781923294067	16.6046104431152	15.0233211517334	17	17	17	555	555	555	36154	0	32235	8383400	80
O60506;O60506-3;O60506-4;O60506-2;O60506-5	O60506;O60506-3;O60506-4;O60506-2;O60506-5	249	ENSG00000135316	10492	Heterogeneous nuclear ribonucleoprotein Q	SYNCRIP	1.00317	13.1593	1.11275	0.283024	0.99909	-4.81465	12.4773788452148	13.086236000061	12.9351463317871	10.1554508209229	11.8835983276367	11.6484022140503	14.9962968826294	13.3433246612549	13.4439792633057	13.7061719894409	11.1832008361816	14.5815534591675	14.3529396057129	13.4551992416382	14.8817358016968	14.4173908233643	16	16	12	31	31	26	69602	0	115	6688500	88
P98187	P98187	1784	ENSG00000186526	11283	Cytochrome P450 4F8	CYP4F8	1.00258	11.3307	0.371097	0.715662	0.99909	-5.22983	14.226713180542	NaN	NaN	12.8227300643921	13.0967979431152	13.7433614730835	11.6545915603638	14.7637310028076	10.2384042739868	10.46546459198	14.0719652175903	12.2855176925659	14.1106462478638	13.1216144561768	13.2270441055298	13.4622468948364	5	2	2	146	85	85	59994	0	35661	4719700	5
Q96HY7	Q96HY7	2691	ENSG00000181192	55526	Probable 2-oxoglutarate dehydrogenase E1 component DHKTD1, mitochondrial	DHTKD1	1.00221	8.83744	0.325533	0.749195	0.99909	-5.24235	NaN	NaN	12.7336721420288	12.4042367935181	NaN	7.41083288192749	13.7209920883179	11.3135070800781	12.3779964447021	14.5071134567261	NaN	12.5074968338013	12.0614051818848	13.0082530975342	9.79587745666504	9.55763626098633	7	7	7	12	12	12	10308	0	40401	2619200	44
O95342	O95342	388	ENSG00000073734	8647	Bile salt export pump	ABCB11	0.994154	5.55212	0.350829	0.730509	0.99909	-5.2356	NaN	8.48800086975098	8.45380592346191	NaN	NaN	8.74547290802002	10.9159536361694	9.18351173400879	8.98842906951904	NaN	NaN	6.79428577423096	7.77840566635132	10.2290592193604	9.25691604614258	NaN	3	3	3	51	51	51	14641	0	4345	415990	8
O15031	O15031	154	ENSG00000196576	23654	Plexin-B2	PLXNB2	0.99017	3.80965	0.344438	0.735214	0.99909	-5.23735	NaN	9.96416759490967	9.04791450500488	NaN	NaN	NaN	NaN	NaN	10.1625175476074	8.33320045471191	NaN	7.86406230926514	NaN	NaN	7.28577184677124	8.29673290252686	4	4	4	51	51	51	20512	0	25721	333030	12
Q9H1K1;Q9H1K1-2	Q9H1K1;Q9H1K1-2	2907	ENSG00000136003	23479	Iron-sulfur cluster assembly enzyme ISCU, mitochondrial	ISCU	0.98789	4.32454	0.331315	0.744909	0.99909	-5.24085	NaN	NaN	NaN	NaN	NaN	NaN	11.437647819519	10.741382598877	9.94757843017578	NaN	NaN	11.5386743545532	NaN	NaN	12.6392498016357	12.8881340026855	2	2	2	186	186	186	17999	0	58897	268900	6
Q99832;Q99832-3;Q99832-4;Q99832-2	Q99832;Q99832-3;Q99832-4;Q99832-2	2775	ENSG00000135624	10574	T-complex protein 1 subunit eta	CCT7	0.986182	8.88387	0.306571	0.76331	0.99909	-5.24709	NaN	11.9917697906494	12.7721080780029	11.7988367080688	NaN	NaN	13.8011016845703	9.5779390335083	14.9863309860229	11.9587697982788	NaN	13.0455379486084	8.52093315124512	11.3496131896973	10.3185424804688	12.0204248428345	16	16	16	352	352	352	59366	0	10303	2572100	50
Q13151	Q13151	1928	ENSG00000177733	10949	Heterogeneous nuclear ribonucleoprotein A0	HNRNPA0	0.985154	10.1561	0.297173	0.770338	0.99909	-5.24933	10.4702520370483	NaN	12.4601230621338	11.6404256820679	11.0467824935913	12.9704837799072	14.2175035476685	10.0162515640259	11.3139038085938	13.9445295333862	NaN	14.4186429977417	13.4107160568237	13.8251571655273	12.7634410858154	NaN	5	5	5	21	21	21	3084	0	19551	1469500	26
P07307;P07307-3;P07307-2	P07307;P07307-3;P07307-2	637	ENSG00000161944	433	Asialoglycoprotein receptor 2	ASGR2	0.982576	11.6264	0.394803	0.698447	0.99909	-5.22268	NaN	13.5180387496948	13.8506755828857	11.1820840835571	NaN	9.94395065307617	13.8914041519165	13.1656446456909	14.2169733047485	14.5255212783813	10.5075969696045	15.2165946960449	13.5204963684082	13.1865015029907	14.7387256622314	14.5577030181885	5	5	5	277	277	277	35092	0	61638	3133300	50
Q15555;Q15555-4;Q15555-5;Q15555-3;Q15555-2	Q15555;Q15555-4;Q15555-5;Q15555-3;Q15555-2	2108	ENSG00000166974	10982	Microtubule-associated protein RP/EB family member 2	MAPRE2	0.982515	7.48509	0.374291	0.713333	0.99909	-5.22889	NaN	NaN	10.087329864502	9.30713272094727	NaN	NaN	12.8088836669922	10.9797105789185	11.4888944625854	12.4496908187866	NaN	12.1632719039917	11.0286655426025	10.3156023025513	9.69625473022461	9.43596172332764	2	2	2	95	95	95	37031	0	83168	461710	15
Q9UK41;Q9UK41-2	Q9UK41;Q9UK41-2	3219	ENSG00000160948	51160	Vacuolar protein sorting-associated protein 28 homolog	VPS28	0.977928	11.1983	0.388858	0.702748	0.99909	-5.22451	12.8395776748657	12.2472448348999	12.8022336959839	NaN	NaN	13.4279670715332	12.4400901794434	13.3476209640503	12.7321462631226	11.8952722549438	11.0678377151489	12.7815647125244	13.9965620040894	13.7543659210205	13.4573812484741	12.3827323913574	6	6	6	466	466	466	25425	0	83777	1467600	9
P50151;Q9H1X3-3	P50151;Q9H1X3-3	1439	ENSG00000059769;ENSG00000242616	2790	Guanine nucleotide-binding protein G(I)/G(S)/G(O) subunit gamma-10;DnaJ homolog subfamily C member 25	GNG10;DNAJC25	0.972686	13.1575	0.48123	0.637175	0.99909	-5.19298	11.1240568161011	13.3996782302856	10.9802112579346	12.6364212036133	NaN	12.2672252655029	15.1299266815186	16.7955074310303	14.0476350784302	14.0893678665161	12.5616703033447	15.8545761108398	14.611255645752	14.6201629638672	16.9593448638916	15.4421987533569	3	3	3	779	779	779	72053	0	24785	1991100	22
Q5SXM8	Q5SXM8	2229	ENSG00000213221	728489	DNL-type zinc finger protein	DNLZ	0.970042	5.25325	0.279048	0.783951	0.99909	-5.25347	NaN	NaN	NaN	8.9851016998291	NaN	NaN	11.8858108520508	11.5424995422363	NaN	11.6800079345703	NaN	12.969386100769	NaN	NaN	13.2365522384644	13.7525901794434	1	1	1	9	9	9	19204	0	62268	168120	6
Q9UDY2-4;Q9UDY2-3;Q9UDY2;Q9UDY2-2;Q9UDY2-5;Q9UDY2-6;Q9UDY2-7	Q9UDY2-4;Q9UDY2-3;Q9UDY2;Q9UDY2-2;Q9UDY2-5;Q9UDY2-6;Q9UDY2-7	3164	ENSG00000119139	9414	Tight junction protein ZO-2	TJP2	0.965966	5.148	0.362207	0.72216	0.99909	-5.2324	NaN	NaN	8.42097091674805	5.73741626739502	NaN	8.54851341247559	11.2779846191406	NaN	8.46385097503662	7.67376852035522	NaN	6.42270421981812	9.01038837432861	7.75067329406738	9.06166839599609	NaN	4	4	4	61	61	61	11517	0	50712	294240	5
Q13185;P83916	Q13185;P83916	1933	ENSG00000108468;ENSG00000122565	11335	Chromobox protein homolog 3;Chromobox protein homolog 1	CBX3;CBX1	0.964987	13.9408	0.430447	0.672883	0.99909	-5.21112	10.4599437713623	15.2824735641479	14.6477956771851	14.7333860397339	NaN	12.5611925125122	16.100170135498	14.9854860305786	15.488561630249	15.7653636932373	12.9315872192383	16.3306541442871	16.0148487091064	15.6912260055542	16.1385326385498	15.920841217041	3	3	3	131	131	131	20811	0	66034	4536800	29
P16157;P16157-13;P16157-12;P16157-3;P16157-16;P16157-5;P16157-8;P16157-15;P16157-4;P16157-11;P16157-7;P16157-6;P16157-9;P16157-10;P16157-21;P16157-14;P16157-2	P16157;P16157-13;P16157-12;P16157-3;P16157-16;P16157-5;P16157-8;P16157-15;P16157-4;P16157-11;P16157-7;P16157-6;P16157-9;P16157-10;P16157-21;P16157-14;P16157-2	905	ENSG00000029534	286	Ankyrin-1	ANK1	0.963639	8.83852	0.427841	0.674738	0.99909	-5.21199	6.58581876754761	NaN	11.5540609359741	9.36275482177734	NaN	9.97928237915039	10.0746765136719	11.3570575714111	13.046799659729	8.11462783813477	6.96497631072998	11.3265419006348	12.1088514328003	12.8123779296875	11.4420623779297	6.68650054931641	19	19	19	182	182	182	20626	0	21525	2992800	52
Q9BSH4	Q9BSH4	2809	ENSG00000136463	51204	Translational activator of cytochrome c oxidase 1	TACO1	0.956377	12.5485	0.477904	0.639486	0.99909	-5.19422	NaN	13.5807294845581	13.1108751296997	12.6625347137451	10.4458427429199	10.82972240448	14.5504465103149	13.7594718933105	13.9141044616699	13.870943069458	11.5875902175903	14.7152109146118	13.9751310348511	14.0275602340698	14.9664602279663	14.7800779342651	11	11	11	498	498	498	32477	0	17288	3108100	58
P01042;P01042-2;P01042-3	P01042;P01042-2;P01042-3	466	ENSG00000113889	3827	Kininogen-1;Kininogen-1 heavy chain;T-kinin;Bradykinin;Lysyl-bradykinin;Kininogen-1 light chain;Low molecular weight growth-promoting factor	KNG1	0.955977	12.0624	0.434473	0.67002	0.99909	-5.20975	NaN	13.8171834945679	13.362491607666	12.7815647125244	10.6221437454224	11.5107145309448	13.6894521713257	11.9257402420044	14.9413223266602	13.7947206497192	8.71090984344482	14.5151453018188	11.7489891052246	12.1250257492065	14.4751005172729	14.9777717590332	13	13	13	21	21	21	71957	0	26009	6512000	71
Q13630	Q13630	1981	ENSG00000104522;ENSG00000278243	7264	GDP-L-fucose synthase	TSTA3	0.952508	11.8811	0.35351	0.728538	0.99909	-5.23485	NaN	14.1915988922119	13.0070276260376	13.1517934799194	NaN	13.6568717956543	14.5092802047729	13.0824480056763	13.5484609603882	13.9404048919678	10.5828943252563	15.3620119094849	14.1139049530029	14.5430927276611	14.6394538879395	11.7675638198853	10	10	10	361	361	361	35892	0	47744	3566600	55
Q9P2B2	Q9P2B2	3134	ENSG00000134247	5738	Prostaglandin F2 receptor negative regulator	PTGFRN	0.950403	6.05287	0.305313	0.764249	0.99909	-5.24739	NaN	8.54264450073242	10.6726903915405	10.8476839065552	NaN	NaN	10.7010459899902	NaN	10.3539190292358	9.96047973632813	NaN	11.0529079437256	8.94427299499512	8.30446529388428	NaN	7.46581125259399	7	7	7	93	93	93	98555	0	16662	557310	14
Q9NUU7;Q9UMR2;Q9UMR2-2;Q9UMR2-4;Q9UMR2-3;Q9NUU7-2	Q9NUU7;Q9UMR2;Q9UMR2-2;Q9UMR2-4;Q9UMR2-3;Q9NUU7-2	3054	ENSG00000157349;ENSG00000168872	55308	ATP-dependent RNA helicase DDX19A;ATP-dependent RNA helicase DDX19B	DDX19A;DDX19B	0.947418	4.81199	0.308053	0.762203	0.99909	-5.24673	NaN	NaN	9.47913360595703	NaN	8.390212059021	NaN	9.25870704650879	NaN	8.81285095214844	9.12117099761963	NaN	10.0483503341675	NaN	12.0452136993408	9.83625507354736	NaN	4	4	4	128	128	128	53974	0	29761	248300	5
Q9UMS0;Q9UMS0-3;Q9UMS0-2	Q9UMS0;Q9UMS0-3;Q9UMS0-2	3243	ENSG00000169599	27247	NFU1 iron-sulfur cluster scaffold homolog, mitochondrial	NFU1	0.946752	11.4524	0.453838	0.656327	0.99909	-5.203	9.49489593505859	13.6919612884521	13.2137269973755	9.97341060638428	NaN	12.3606548309326	13.9862861633301	11.0995454788208	9.64100360870361	13.9042587280273	11.2536697387695	13.8247594833374	11.3079977035522	12.0024280548096	13.7137088775635	13.7696313858032	5	5	5	24	24	24	28462	0	53802	1267900	28
Q14011;Q14011-2	Q14011;Q14011-2	1992	ENSG00000099622	1153	Cold-inducible RNA-binding protein	CIRBP	0.937822	15.2434	1.09098	0.292195	0.99909	-4.83202	14.5612878799438	15.2920341491699	15.0399904251099	15.0508260726929	14.9336910247803	13.7257919311523	15.9332294464111	14.305064201355	14.6752405166626	15.4534311294556	14.9337825775146	16.1524238586426	14.8973255157471	14.3926525115967	18.1028785705566	16.4445781707764	4	4	4	279	279	279	18648	0	17982	8574900	43
P51991;P51991-2	P51991;P51991-2	1491	ENSG00000170144	220988	Heterogeneous nuclear ribonucleoprotein A3	HNRNPA3	0.935848	16.8029	1.02535	0.321163	0.99909	-4.88264	14.2532567977905	15.6136455535889	16.5847282409668	17.0843105316162	15.9189796447754	16.9838180541992	18.2746238708496	16.1963901519775	16.4834213256836	18.1122760772705	14.7978134155273	18.4523773193359	17.7052268981934	17.7720432281494	17.7343654632568	16.8797512054443	17	17	17	423	423	423	39594	0	32331	46151000	290
P36537-2;P36537	P36537-2;P36537	1256	ENSG00000109181;ENSG00000275190	7365	UDP-glucuronosyltransferase 2B10	UGT2B10	0.934411	5.46564	0.299227	0.7688	0.99909	-5.24885	NaN	NaN	10.0718650817871	NaN	NaN	NaN	12.8959732055664	NaN	11.322660446167	12.1345224380493	NaN	9.59572410583496	8.8379430770874	12.8885908126831	9.70295143127441	NaN	8	3	3	239	126	126	50688	0	24843	482680	10
Q13576;Q13576-3;Q13576-2	Q13576;Q13576-3;Q13576-2	1975	ENSG00000145703	10788	Ras GTPase-activating-like protein IQGAP2	IQGAP2	0.93355	12.1733	0.640246	0.531501	0.99909	-5.12373	8.20197677612305	10.9068155288696	12.84605884552	11.0553503036499	9.24666881561279	13.372184753418	14.6840915679932	11.2919759750366	13.7693214416504	14.8882675170898	7.60459041595459	14.2915306091309	14.0050106048584	14.6402444839478	12.4936800003052	11.4755306243896	48	48	48	459	459	459	18058	0	32331	14017000	227
Q8IZ83;Q8IZ83-3;Q8IZ83-2	Q8IZ83;Q8IZ83-3	2426	ENSG00000161618	126133	Aldehyde dehydrogenase family 16 member A1	ALDH16A1	0.933424	4.95377	0.332344	0.744147	0.99909	-5.24058	NaN	NaN	8.90965270996094	NaN	NaN	NaN	10.9325838088989	NaN	11.2519559860229	10.6572294235229	NaN	10.9251089096069	8.16495704650879	9.57139205932617	8.84743309020996	NaN	3	3	3	69	69	69	85126	0	65064	238610	5
O75629	O75629	322	ENSG00000143162	8804	Protein CREG1	CREG1	0.928453	13.9734	0.882873	0.390989	0.99909	-4.98335	13.6015386581421	15.7318229675293	15.3656044006348	13.6609983444214	10.7405395507813	12.3362836837769	13.7967491149902	14.1062355041504	15.7218465805054	12.4596881866455	12.6634244918823	14.9188165664673	13.7053079605103	14.9080171585083	15.2535152435303	14.6045532226563	4	4	4	295	295	295	24074	0	21372	3293900	40
P41567	P41567	1312	ENSG00000173812	10209	Eukaryotic translation initiation factor 1	EIF1	0.924362	14.0911	0.71521	0.485269	0.99909	-5.08472	10.8541669845581	16.115104675293	15.007640838623	13.0852403640747	11.6176509857178	11.123927116394	15.3047437667847	13.2368516921997	13.595724105835	15.0714626312256	14.3071298599243	15.7700958251953	13.4546852111816	12.3595571517944	16.974437713623	17.5789470672607	7	7	3	805	805	31	12732	0	11185	3169900	31
O14874;O14874-2;O14874-3	O14874;O14874-2;O14874-3	138	ENSG00000103507	10295	[3-methyl-2-oxobutanoate dehydrogenase [lipoamide]] kinase, mitochondrial	BCKDK	0.920082	7.70838	0.341082	0.737689	0.99909	-5.23826	NaN	10.8039693832397	10.1468229293823	NaN	NaN	10.1049919128418	10.7537183761597	10.5710887908936	11.6045064926147	10.90966796875	NaN	11.2727460861206	9.02608108520508	8.93132877349854	9.71692276000977	9.49231338500977	4	4	4	16	16	16	4636	0	15627	381780	15
Q9NYF8;Q9NYF8-4;Q9NYF8-3;Q9NYF8-2	Q9NYF8;Q9NYF8-4;Q9NYF8-3;Q9NYF8-2	3087	ENSG00000029363	9774	Bcl-2-associated transcription factor 1	BCLAF1	0.918362	8.64083	0.266914	0.793106	0.99909	-5.25609	7.20476675033569	NaN	11.3718852996826	11.6632022857666	NaN	12.3651742935181	13.8183822631836	8.7244119644165	9.38169479370117	13.6037425994873	NaN	14.0691137313843	13.7702512741089	13.2521333694458	9.02854156494141	NaN	9	9	9	127	127	127	10612	0	14438	2826000	39
P19440;P19440-2;A6NGU5;P36268;P36268-2;P36268-3;Q9BX51;P19440-3	P19440;P19440-2;A6NGU5;P36268;P36268-2;P36268-3	964	ENSG00000100031;ENSG00000133475	2678	Gamma-glutamyltranspeptidase 1;Gamma-glutamyltranspeptidase 1 heavy chain;Gamma-glutamyltranspeptidase 1 light chain;Putative gamma-glutamyltranspeptidase 3;Putative gamma-glutamyltranspeptidase 3 heavy chain;Putative gamma-glutamyltranspeptidase 3 light chain;Inactive gamma-glutamyltranspeptidase 2	GGT1;GGT3P;GGT2	0.916578	9.00565	0.324293	0.750115	0.99909	-5.24267	NaN	10.7752809524536	11.951940536499	8.72509384155273	NaN	11.7122688293457	12.0013027191162	11.8337993621826	10.2919759750366	14.044394493103	NaN	11.996826171875	9.3490161895752	10.6719837188721	10.4262647628784	10.3102722167969	4	4	4	112	112	112	61409	0	17876	1065800	20
Q14203;Q14203-6;Q14203-5;Q14203-2;Q14203-3;Q14203-4	Q14203;Q14203-6;Q14203-5;Q14203-2;Q14203-3;Q14203-4	2013	ENSG00000204843	1639	Dynactin subunit 1	DCTN1	0.916516	7.9218	0.346482	0.733707	0.99909	-5.23679	NaN	NaN	9.83319091796875	8.73802471160889	NaN	8.29668712615967	12.2409105300903	11.3507738113403	12.0039043426514	12.0535526275635	NaN	13.3939266204834	10.3771018981934	11.0121355056763	8.4443941116333	9.00416469573975	12	12	12	164	164	164	14169	0	12259	2014100	39
Q9ULC4;Q9ULC4-2;Q9ULC4-3	Q9ULC4;Q9ULC4-2;Q9ULC4-3	3235	ENSG00000232119	28985	Malignant T-cell-amplified sequence 1	MCTS1	0.913814	6.65151	0.273599	0.788058	0.99909	-5.25466	NaN	9.64776420593262	10.6991386413574	7.40743780136108	NaN	NaN	11.4842691421509	NaN	13.2150630950928	12.3510770797729	NaN	12.087197303772	9.7422924041748	NaN	10.3738441467285	9.4161434173584	4	4	4	365	365	365	20555	0	58552	274510	5
O95793;O95793-2;O95793-3	O95793;O95793-2;O95793-3	407	ENSG00000124214	6780	Double-stranded RNA-binding protein Staufen homolog 1	STAU1	0.911365	9.32859	0.288249	0.777031	0.99909	-5.2514	10.4808912277222	9.80180549621582	12.8031425476074	10.6664905548096	11.2983493804932	NaN	12.4776573181152	6.61081838607788	12.0287351608276	13.7077903747559	NaN	13.0864849090576	13.0130262374878	NaN	13.2138032913208	10.068510055542	10	10	10	205	205	205	63182	0	30354	2064400	27
P11717	P11717	810	ENSG00000197081	3482	Cation-independent mannose-6-phosphate receptor	IGF2R	0.910786	3.12652	0.388485	0.703019	0.99909	-5.22462	NaN	NaN	9.20940494537354	NaN	NaN	NaN	5.62702322006226	NaN	4.64385604858398	7.85959672927856	NaN	9.34782028198242	NaN	6.61466550827026	NaN	6.72191953659058	5	5	5	26	26	26	27437	0	11671	222730	5
O60264	O60264	241	ENSG00000153147	8467	SWI/SNF-related matrix-associated actin-dependent regulator of chromatin subfamily A member 5	SMARCA5	0.902173	3.38936	0.446139	0.661757	0.99909	-5.20572	NaN	NaN	NaN	NaN	NaN	NaN	8.73033428192139	7.65033388137817	NaN	8.47876930236816	NaN	9.86020278930664	6.61120176315308	8.02552700042725	4.87337017059326	NaN	2	2	1	29	29	14	1219	0	37118	126470	2
O75396	O75396	301	ENSG00000265808	9554	Vesicle-trafficking protein SEC22b	SEC22B	0.901243	12.2327	0.380497	0.708816	0.99909	-5.22704	9.54419136047363	14.0402040481567	14.4811687469482	12.458535194397	12.469820022583	14.1944494247437	15.0490398406982	NaN	14.1652212142944	15.1760950088501	12.6238355636597	13.8128795623779	12.9557952880859	14.0722999572754	9.92129039764404	10.7581396102905	8	8	8	433	433	433	24593	0	21223	2917400	46
Q9UKK9	Q9UKK9	3224	ENSG00000165609	11164	ADP-sugar pyrophosphatase	NUDT5	0.897709	13.4666	0.835161	0.4165	0.99909	-5.01414	12.7226371765137	14.4225244522095	13.5441188812256	13.452112197876	11.842625617981	14.9121875762939	14.423378944397	12.2154417037964	9.64468574523926	14.2244539260864	14.532660484314	12.7635650634766	13.6307220458984	15.124363899231	13.3933906555176	14.6171226501465	10	10	10	452	452	452	24327	0	75115	2727900	57
P18440	P18440	951	ENSG00000171428	9	Arylamine N-acetyltransferase 1	NAT1	0.894186	3.9569	0.300473	0.767868	0.99909	-5.24855	NaN	8.74705123901367	9.732421875	NaN	NaN	NaN	9.19202136993408	NaN	10.9879741668701	NaN	NaN	NaN	7.40224456787109	NaN	9.49339485168457	7.75528812408447	2	2	2	10	10	10	33898	0	79717	75033	3
Q9Y4Z0	Q9Y4Z0	3347	ENSG00000130520	25804	U6 snRNA-associated Sm-like protein LSm4	LSM4	0.892207	11.9555	0.343449	0.735943	0.99909	-5.23762	NaN	14.2342939376831	13.4995965957642	12.8134803771973	12.0308399200439	NaN	14.2129526138306	13.6933784484863	12.9622631072998	14.449535369873	11.8063888549805	14.0197649002075	13.6685523986816	13.2856912612915	15.2478904724121	15.3636560440063	5	5	5	295	295	295	1535	0	80142	2061900	23
Q9H4A6	Q9H4A6	2936	ENSG00000113384	64083	Golgi phosphoprotein 3	GOLPH3	0.891249	11.0585	0.901662	0.381235	0.99909	-4.97082	8.47171592712402	10.7771730422974	10.390061378479	9.37751388549805	8.35768413543701	9.42464923858643	13.6113710403442	9.35354423522949	11.751669883728	11.9643774032593	11.1593036651611	13.9531049728394	11.4423732757568	10.8538551330566	13.1870584487915	12.8601169586182	5	5	4	242	242	242	3381	0	1892	1044600	28
Q13464	Q13464	1963	ENSG00000067900	6093	Rho-associated protein kinase 1	ROCK1	0.890913	4.11766	0.333434	0.74334	0.99909	-5.24029	NaN	6.56980991363525	7.85984516143799	NaN	NaN	NaN	7.129798412323	NaN	7.47840547561646	8.8909330368042	NaN	9.25320911407471	11.1204967498779	7.57999467849731	NaN	NaN	4	4	3	37	37	27	15817	0	38431	348460	6
O60220	O60220	236	ENSG00000126953	1678	Mitochondrial import inner membrane translocase subunit Tim8 A	TIMM8A	0.890905	17.0149	0.658907	0.519766	0.99909	-5.1144	14.6192455291748	17.9283905029297	17.6927509307861	17.6436443328857	13.4830598831177	15.8091402053833	18.6470584869385	17.360933303833	16.7212066650391	19.5395069122314	13.0354347229004	18.6779327392578	16.0549640655518	16.2977409362793	19.2710704803467	19.4569568634033	8	8	8	804	804	804	10998	0	32331	20689000	94
Q00059;Q00059-2	Q00059	1787	ENSG00000108064	7019	Transcription factor A, mitochondrial	TFAM	0.890127	11.687	0.348023	0.732573	0.99909	-5.23637	NaN	13.8714237213135	11.537654876709	13.1201086044312	NaN	11.5239543914795	14.6806888580322	13.6055955886841	10.9507741928101	14.497727394104	12.509651184082	14.5342416763306	12.2578592300415	12.5798816680908	15.622594833374	15.700493812561	5	5	5	175	175	175	29096	0	65357	3806800	38
P30085;P30085-3;P30085-2	P30085;P30085-3;P30085-2	1153	ENSG00000162368	51727	UMP-CMP kinase	CMPK1	0.889626	17.8047	1.00519	0.330465	0.99909	-4.89767	15.3561763763428	18.1565971374512	17.92995262146	17.7164573669434	16.3067207336426	17.1037998199463	18.6928882598877	17.0827522277832	17.7587699890137	19.2502841949463	16.1439418792725	18.9807529449463	17.9302978515625	18.400203704834	19.4678211212158	18.5976886749268	16	16	16	571	571	571	22222	0	32331	52100000	232
P17050	P17050	921	ENSG00000198951	4668	Alpha-N-acetylgalactosaminidase	NAGA	0.883231	9.73657	0.327509	0.747729	0.99909	-5.24184	11.9850587844849	13.6179265975952	13.1099615097046	NaN	NaN	NaN	10.9541234970093	11.3860778808594	12.5095767974854	9.42961597442627	12.0485887527466	10.4792747497559	13.3514909744263	12.2355651855469	12.4661016464233	12.211706161499	6	6	6	207	207	207	46564	0	64202	1223800	18
Q13596;Q13596-2;Q13596-3	Q13596;Q13596-2;Q13596-3	1977	ENSG00000028528	6642	Sorting nexin-1	SNX1	0.878656	11.2248	0.427393	0.675057	0.99909	-5.21214	NaN	11.4168500900269	11.9065523147583	12.0522623062134	9.56692886352539	13.1464252471924	13.9390277862549	11.0262470245361	11.4903993606567	13.3850536346436	8.71651077270508	14.2369108200073	13.4400901794434	12.2885484695435	12.5716581344604	10.4133110046387	11	11	11	264	264	264	59069	0	42691	2287400	41
P53004	P53004	1510	ENSG00000106605	644	Biliverdin reductase A	BLVRA	0.877311	6.0791	0.310848	0.760118	0.99909	-5.24604	9.71209716796875	NaN	NaN	10.5346918106079	NaN	NaN	9.52352237701416	9.25682163238525	8.97102642059326	NaN	8.56479740142822	10.8014659881592	9.67826557159424	9.51951789855957	10.7034711837769	NaN	3	3	3	81	81	81	33428	0	51001	152890	4
Q9BUJ2;Q9BUJ2-4;Q9BUJ2-2;Q9BUJ2-3	Q9BUJ2;Q9BUJ2-4;Q9BUJ2-2;Q9BUJ2-3	2828	ENSG00000105323	11100	Heterogeneous nuclear ribonucleoprotein U-like protein 1	HNRNPUL1	0.874869	5.00913	0.303134	0.765878	0.99909	-5.24792	NaN	NaN	8.95052623748779	NaN	NaN	NaN	10.9762058258057	NaN	11.0637321472168	11.3706874847412	NaN	12.0612020492554	7.41911745071411	10.4423217773438	7.86232757568359	NaN	4	4	4	102	102	102	95737	0	37109	467830	9
O75688;O75688-2;O75688-4;O75688-3;O75688-5	O75688;O75688-2;O75688-4;O75688-3;O75688-5	327	ENSG00000138032	5495	Protein phosphatase 1B	PPM1B	0.869043	4.63019	0.32375	0.750518	0.99909	-5.24281	NaN	NaN	NaN	NaN	NaN	NaN	12.1985673904419	10.2184419631958	NaN	12.4519062042236	NaN	11.1061706542969	6.71657943725586	NaN	9.3194465637207	12.0719318389893	4	3	3	119	94	94	52642	0	57922	412460	8
Q5T4S7;Q5T4S7-3;Q5T4S7-4;Q5T4S7-2;Q5T4S7-5	Q5T4S7;Q5T4S7-3;Q5T4S7-4;Q5T4S7-2	2234	ENSG00000127481	23352	E3 ubiquitin-protein ligase UBR4	UBR4	0.868814	5.28495	0.616186	0.546846	0.99909	-5.1354	NaN	NaN	NaN	5.24290752410889	NaN	6.99616289138794	8.07054996490479	6.40405130386353	5.40282440185547	7.76294660568237	6.34764814376831	8.74862861633301	8.10250091552734	7.03408336639404	6.55351400375366	7.89336204528809	4	4	4	15	15	15	57383	0	21296	484630	13
Q9Y450;Q9Y450-4;Q9Y450-2	Q9Y450;Q9Y450-4	3339	ENSG00000112339	10767	HBS1-like protein	HBS1L	0.865814	3.38315	0.335582	0.741751	0.99909	-5.23973	NaN	7.24260234832764	7.89984035491943	NaN	NaN	8.31849765777588	NaN	NaN	7.34438467025757	5.82578563690186	NaN	9.10834121704102	NaN	NaN	8.39089965820313	NaN	3	3	3	53	53	53	75472	0	47525	69021	3
Q9H4A5;Q9H4A5-2	Q9H4A5;Q9H4A5-2	2935	ENSG00000143457	55204	Golgi phosphoprotein 3-like	GOLPH3L	0.860798	5.02232	0.36555	0.719714	0.99909	-5.23144	NaN	NaN	NaN	NaN	NaN	8.36933517456055	10.216139793396	NaN	8.25649166107178	8.63412094116211	6.73511600494385	10.2319412231445	9.16912364959717	9.33563613891602	9.40915775299072	NaN	3	2	2	158	158	158	32767	0	77248	92379	7
P05455	P05455	602	ENSG00000138385	6741	Lupus La protein	SSB	0.854029	13.3602	0.89067	0.386922	0.99909	-4.97818	10.4358787536621	14.4404802322388	13.4274435043335	12.5172758102417	11.3642444610596	10.5738363265991	14.5643873214722	13.2360143661499	13.4533996582031	14.340615272522	12.7724180221558	14.6918525695801	13.7126340866089	13.5713968276978	15.7396755218506	14.921422958374	14	14	14	324	324	324	46836	0	92175	5616800	93
Q9Y5J9	Q9Y5J9	3355	ENSG00000150779	26521	Mitochondrial import inner membrane translocase subunit Tim8 B	TIMM8B	0.852594	9.24231	0.214527	0.832974	0.99909	-5.26609	12.5926675796509	14.3417272567749	13.6855154037476	14.1365909576416	13.8516511917114	NaN	11.8420362472534	NaN	NaN	13.7046604156494	11.9561948776245	12.0548753738403	NaN	NaN	14.4629497528076	15.2480382919312	5	5	4	807	807	554	93435	0	49725	957940	14
P51114;P51114-2;P51114-3	P51114;P51114-2;P51114-3	1463	ENSG00000114416	8087	Fragile X mental retardation syndrome-related protein 1	FXR1	0.85036	3.17767	0.321771	0.751988	0.99909	-5.24331	NaN	NaN	NaN	NaN	NaN	9.74802494049072	9.01499652862549	NaN	9.40648174285889	NaN	NaN	7.79753160476685	7.91019296646118	6.96555328369141	NaN	NaN	3	3	3	52	52	52	6972	0	55631	74029	4
Q9NRX4;Q9NRX4-2	Q9NRX4;Q9NRX4-2	3032	ENSG00000054148	29085	14 kDa phosphohistidine phosphatase	PHPT1	0.850196	14.8954	0.692875	0.498789	0.99909	-5.09676	12.0052032470703	14.8385143280029	15.7536344528198	14.6143646240234	13.2515420913696	12.5695943832397	17.3920497894287	14.7987756729126	16.4796543121338	16.1679668426514	10.6826438903809	16.4899425506592	15.169885635376	15.0731792449951	16.7943649291992	16.2446975708008	4	4	4	424	424	424	13832	0	17652	6811300	47
P14543;P14543-2	P14543;P14543-2	866	ENSG00000116962	4811	Nidogen-1	NID1	0.848702	5.51256	0.353064	0.728866	0.99909	-5.23497	NaN	NaN	NaN	NaN	NaN	NaN	12.2519559860229	9.92679977416992	9.05370903015137	10.746262550354	NaN	11.8230485916138	11.5059604644775	10.1201086044312	12.7731189727783	NaN	2	2	2	24	24	24	13638	0	31506	1205500	6
Q9UJ68;Q9UJ68-2;Q9UJ68-3;Q9UJ68-5;Q9UJ68-4	Q9UJ68;Q9UJ68-2;Q9UJ68-3;Q9UJ68-5;Q9UJ68-4	3208	ENSG00000175806	4482	Mitochondrial peptide methionine sulfoxide reductase	MSRA	0.846934	11.418	0.338978	0.739242	0.99909	-5.23882	NaN	14.3879499435425	13.5257654190063	11.5539655685425	NaN	7.67221307754517	14.4223937988281	11.9589872360229	13.3323163986206	14.6144218444824	11.3285064697266	14.3635187149048	13.5820245742798	13.1518096923828	14.3959360122681	14.3980083465576	9	9	9	511	511	511	26132	0	15094	2789100	45
P11226	P11226	796	ENSG00000165471	4153	Mannose-binding protein C	MBL2	0.845079	12.9019	0.385299	0.705329	0.99909	-5.2256	13.5316247940063	13.915319442749	14.5430316925049	13.9113922119141	NaN	12.4637546539307	14.2843904495239	14.6353216171265	11.2313413619995	14.0054492950439	12.763295173645	13.6252517700195	14.7793092727661	14.792688369751	14.2042655944824	13.7436771392822	8	8	8	363	363	363	26143	0	19808	3677300	30
P28799;P28799-2;P28799-3	P28799;P28799-2;P28799-3	1128	ENSG00000030582	2896	Granulins;Acrogranin;Paragranulin;Granulin-1;Granulin-2;Granulin-3;Granulin-4;Granulin-5;Granulin-6;Granulin-7	GRN	0.842896	13.4592	0.274243	0.787572	0.99909	-5.25452	NaN	16.2298889160156	15.9958772659302	15.3184366226196	NaN	13.8474493026733	16.1655941009521	15.7886924743652	16.2822189331055	15.8906202316284	10.7432355880737	15.8607721328735	14.414288520813	15.3358087539673	16.4088935852051	17.0650787353516	7	7	7	214	214	214	63544	0	32331	17972000	61
P02748;CON__Q3MHN2	P02748	520	ENSG00000113600	735	Complement component C9;Complement component C9a;Complement component C9b	C9	0.842238	12.4076	0.390738	0.701387	0.99909	-5.22393	8.78868579864502	14.2979907989502	13.154896736145	13.8103704452515	NaN	10.5879650115967	14.9075479507446	11.1245737075806	14.6626129150391	14.3712997436523	11.7693004608154	14.7272291183472	12.8927326202393	13.5397644042969	15.0276041030884	14.8591947555542	11	11	11	259	259	259	63173	0	17588	6212800	66
P28482;P28482-2	P28482;P28482-2	1126	ENSG00000100030	5594	Mitogen-activated protein kinase 1	MAPK1	0.841815	5.80965	0.262971	0.796087	0.99909	-5.25692	NaN	10.7877397537231	9.26143646240234	NaN	NaN	NaN	12.086236000061	11.7503719329834	NaN	10.511456489563	NaN	10.5245418548584	10.2478084564209	7.42383050918579	10.3609571456909	NaN	2	2	2	75	75	75	41389	0	75131	347830	6
P06753-2;P06753-3;P06753-6;P06753-5;P06753-4;P06753;P06753-7	P06753-2;P06753-3;P06753-6;P06753-5;P06753-4;P06753	623	ENSG00000143549	7170	Tropomyosin alpha-3 chain	TPM3	0.835729	14.3507	0.258386	0.799558	0.99909	-5.25787	NaN	15.7235012054443	16.0716304779053	16.6757640838623	NaN	14.1751594543457	18.3898658752441	17.2668228149414	16.814281463623	18.4773788452148	10.4451179504395	17.8362102508545	14.9582805633545	16.7420196533203	17.3308811187744	18.7047214508057	23	23	15	661	661	431	29032	0	29391	35144000	157
Q9Y5X1	Q9Y5X1	3365	ENSG00000130340	51429	Sorting nexin-9	SNX9	0.828181	8.5383	0.389735	0.702113	0.99909	-5.22424	NaN	NaN	8.51333236694336	8.40331077575684	NaN	10.5560274124146	12.4459457397461	10.3284502029419	11.7816467285156	11.0169477462769	6.9265923500061	11.9906711578369	12.2439775466919	12.6939220428467	10.6244297027588	9.08748912811279	3	3	3	67	67	67	66591	0	65943	746540	16
P98073	P98073	1779	ENSG00000154646	5651	Enteropeptidase;Enteropeptidase non-catalytic heavy chain;Enteropeptidase catalytic light chain	TMPRSS15	0.817617	17.0907	0.97037	0.346979	0.99909	-4.92303	16.4052753448486	17.1065635681152	16.9099407196045	17.7907428741455	15.4142560958862	16.6328239440918	17.0173740386963	17.92995262146	18.0514430999756	16.7374057769775	14.8152332305908	18.0861778259277	17.3915462493896	17.3192844390869	17.6274909973145	18.2149925231934	1	1	1	26	26	26	11293	4583	18004	102790000	37
Q96P70	Q96P70	2717	ENSG00000198700	55705	Importin-9	IPO9	0.816897	8.50191	0.38327	0.706801	0.99909	-5.22621	NaN	10.3009243011475	11.0948038101196	9.24640846252441	NaN	9.08017826080322	10.1869812011719	9.63055801391602	11.2332601547241	9.80325889587402	5.25780296325684	10.2020015716553	10.3564519882202	10.6387071609497	9.99378776550293	9.00539970397949	3	3	3	56	56	56	11596	0	72774	651480	18
O76003	O76003	345	ENSG00000108010	10539	Glutaredoxin-3	GLRX3	0.816642	10.3181	0.335711	0.741656	0.99909	-5.23969	NaN	11.9233646392822	12.2691268920898	11.3953733444214	NaN	10.4495611190796	14.1839456558228	8.31619071960449	12.6393404006958	13.197416305542	9.1472053527832	13.594557762146	12.6525983810425	12.6235160827637	11.6111631393433	11.0854721069336	7	7	7	316	316	316	37432	0	136	1414900	40
Q14376;Q14376-2	Q14376;Q14376-2	2024	ENSG00000117308	2582	UDP-glucose 4-epimerase	GALE	0.813815	12.8875	0.741141	0.469851	0.99909	-5.0703	9.64833927154541	13.236626625061	13.3613958358765	11.492504119873	12.447057723999	12.5555000305176	14.6878128051758	10.0903768539429	14.4032783508301	14.470404624939	11.042685508728	14.3183307647705	13.5520687103271	13.7776660919189	13.2261562347412	13.8894090652466	10	10	10	448	448	448	38281	0	25651	2890600	53
P30519-2;P30519	P30519-2;P30519	1168	ENSG00000103415;ENSG00000277424	3163	Heme oxygenase 2	HMOX2	0.812711	10.3346	0.33417	0.742795	0.99909	-5.2401	NaN	13.9932918548584	9.49689388275146	NaN	NaN	8.41121387481689	14.0898637771606	11.7083511352539	13.6872663497925	14.014630317688	11.1940183639526	15.2030801773071	13.0190696716309	10.7612190246582	14.4339113235474	15.3404064178467	9	9	8	408	408	366	32837	0	1746	2905900	46
Q06124;Q06124-2;Q06124-3	Q06124;Q06124-2;Q06124-3	1849	ENSG00000179295	5781	Tyrosine-protein phosphatase non-receptor type 11	PTPN11	0.802449	9.75668	0.470825	0.644419	0.99909	-5.19685	NaN	7.4032678604126	10.6631135940552	9.49119186401367	8.43496131896973	7.52997732162476	13.1614942550659	11.1901950836182	9.29746627807617	12.8116359710693	7.82527685165405	12.8033437728882	11.5512752532959	10.5361499786377	12.0095491409302	11.3979959487915	7	7	7	174	174	174	68436	0	4383	1559600	23
Q9UH99;Q9UH99-2;Q9UH99-3	Q9UH99;Q9UH99-2;Q9UH99-3	3178	ENSG00000100242	25777	SUN domain-containing protein 2	SUN2	0.792385	8.13541	0.266951	0.793078	0.99909	-5.25608	NaN	10.9587697982788	11.2195320129395	NaN	NaN	NaN	12.6812381744385	12.3004102706909	13.7827930450439	13.248743057251	NaN	13.6613330841064	12.2871065139771	11.9665050506592	10.0592088699341	8.00095748901367	12	12	12	283	283	283	8031	0	63795	2019000	34
Q07157;Q07157-2	Q07157;Q07157-2	1862	ENSG00000104067;ENSG00000277401	7082	Tight junction protein ZO-1	TJP1	0.792121	6.73383	0.438708	0.667015	0.99909	-5.2083	7.19199705123901	NaN	10.6920051574707	7.96249103546143	5.45167255401611	NaN	5.53234815597534	7.10244798660278	8.47711086273193	8.36968421936035	6.75968837738037	7.06393432617188	9.12233638763428	7.22216701507568	7.16711711883545	9.62632942199707	4	4	4	43	43	43	19546	0	11834	441110	5
P05155;P05155-2;P05155-3;CON__P50448	P05155;P05155-2;P05155-3	584	ENSG00000149131	710	Plasma protease C1 inhibitor	SERPING1	0.787205	15.0548	0.716724	0.484361	0.99909	-5.08389	11.4473934173584	16.2280292510986	15.2962713241577	14.9758033752441	12.0134620666504	13.346097946167	15.4879341125488	15.9849519729614	16.3778553009033	16.0834789276123	12.8825664520264	16.6555023193359	15.2549543380737	15.1777696609497	17.0357437133789	16.6288433074951	21	21	21	352	352	352	55154	0	32331	19656000	154
Q96CT7	Q96CT7	2645	ENSG00000007080	115098	Coiled-coil domain-containing protein 124	CCDC124	0.784396	8.26162	0.209921	0.836504	0.99909	-5.26687	9.69088840484619	14.679425239563	11.9910612106323	10.7655344009399	12.8402070999146	NaN	NaN	12.0978012084961	13.4342374801636	NaN	8.61640167236328	8.95826244354248	NaN	NaN	14.5347280502319	14.577428817749	8	8	8	435	435	435	25835	0	1193	1256800	21
P31939;P31939-2	P31939;P31939-2	1191	ENSG00000138363	471	Bifunctional purine biosynthesis protein PURH;Phosphoribosylaminoimidazolecarboxamide formyltransferase;IMP cyclohydrolase	ATIC	0.781536	13.6702	0.723628	0.480231	0.99909	-5.08009	12.0339050292969	12.3793239593506	12.9396705627441	13.0109996795654	9.11904525756836	13.4778842926025	15.866868019104	14.5856666564941	14.2986354827881	15.0531625747681	11.122633934021	15.6214513778687	15.1881256103516	15.5286064147949	14.8238153457642	13.672646522522	26	26	26	627	627	627	64615	0	25059	13505000	133
Q9ULC5;Q9ULC5-3;Q9ULC5-4	Q9ULC5;Q9ULC5-3;Q9ULC5-4	3236	ENSG00000197142	51703	Long-chain-fatty-acid--CoA ligase 5	ACSL5	0.779183	11.9664	0.740842	0.470027	0.99909	-5.07047	11.0040798187256	12.4827070236206	11.0265922546387	10.4848232269287	12.4140510559082	14.1611318588257	13.0283727645874	9.13950061798096	12.514048576355	13.0861034393311	10.228217124939	12.232780456543	13.0501203536987	13.5681934356689	11.6649360656738	11.3761253356934	13	13	12	259	259	246	7599	0	65153	2914700	51
P07602;P07602-2;P07602-3	P07602;P07602-2;P07602-3	648	ENSG00000197746	5660	Prosaposin;Saposin-A;Saposin-B-Val;Saposin-B;Saposin-C;Saposin-D	PSAP	0.7788	17.4299	1.05001	0.310046	0.99909	-4.86393	15.947865486145	16.4451599121094	15.905104637146	16.3057060241699	16.7822551727295	15.8368883132935	18.6989688873291	17.8922576904297	17.2583827972412	18.5700035095215	16.4610157012939	18.5475883483887	18.8385200500488	18.6842479705811	18.5803833007813	18.1238899230957	13	13	13	288	288	288	58112	0	32331	115380000	337
P29590;P29590-4;P29590-2;P29590-3;P29590-14;P29590-8;P29590-11;P29590-10;P29590-12;P29590-5;P29590-9;P29590-13	P29590;P29590-4;P29590-2;P29590-3;P29590-14;P29590-8;P29590-11;P29590-10;P29590-12;P29590-5;P29590-9;P29590-13	1136	ENSG00000140464	5371	Protein PML	PML	0.778463	4.53806	0.359959	0.723806	0.99909	-5.23304	NaN	NaN	NaN	7.04253482818604	NaN	NaN	7.34553813934326	8.28817367553711	8.06673526763916	7.13658094406128	NaN	11.5152072906494	7.83276319503784	NaN	8.4747200012207	6.90665006637573	3	3	3	46	46	46	9755	12974	24964	227690	4
Q86UP2;Q86UP2-2;Q86UP2-3;Q86UP2-4	Q86UP2;Q86UP2-2;Q86UP2-3;Q86UP2-4	2370	ENSG00000126777	3895	Kinectin	KTN1	0.774922	6.54237	0.306816	0.763127	0.99909	-5.24703	7.99084138870239	NaN	8.27812385559082	NaN	NaN	NaN	12.4954805374146	7.18982458114624	10.2617425918579	12.3201522827148	NaN	13.0690298080444	10.4606609344482	9.29229831695557	7.57954216003418	5.74028015136719	14	14	14	175	175	175	15627	0	10628	1967200	38
P38646	P38646	1280	ENSG00000113013	3313	Stress-70 protein, mitochondrial	HSPA9	0.772712	16.9354	0.872501	0.396445	0.99909	-4.99017	13.9593677520752	16.8200302124023	16.9440937042236	15.8498449325562	13.9649724960327	16.4251174926758	17.9329528808594	17.9142093658447	17.277214050293	17.680305480957	15.7649230957031	18.4927139282227	17.9826488494873	17.5740756988525	18.5737056732178	17.8100185394287	47	47	47	713	713	713	7368	0	32331	105850000	615
P0C0L5	P0C0L5	743	ENSG00000224389;ENSG00000228267;ENSG00000228454;ENSG00000233312;ENSG00000236625	721	Complement C4-B;Complement C4 beta chain;Complement C4-B alpha chain;C4a anaphylatoxin;C4b-B;C4d-B;Complement C4 gamma chain	C4B	0.768623	14.2253	0.587221	0.565635	0.99909	-5.14889	11.7844305038452	16.0995540618896	15.9103145599365	14.4688148498535	11.1972780227661	12.5732917785645	15.3997783660889	13.0562314987183	16.6765899658203	15.4608402252197	10.2702951431274	15.4998769760132	15.1006622314453	14.5869569778442	14.6856250762939	14.8337297439575	62	62	3	481	481	3	19275	0	32331	43004000	400
P08294	P08294	675	ENSG00000109610	6649	Extracellular superoxide dismutase [Cu-Zn]	SOD3	0.764991	10.7167	0.262682	0.796306	0.99909	-5.25698	NaN	13.9611787796021	13.644983291626	12.8341941833496	NaN	NaN	13.644082069397	13.3359489440918	14.0987720489502	14.1768741607666	8.34540557861328	14.2913866043091	10.7205867767334	13.8991680145264	14.3253049850464	14.1895933151245	3	3	3	179	179	179	25851	0	14147	1374600	25
Q9NX63	Q9NX63	3078	ENSG00000106554	54927	MICOS complex subunit MIC19	CHCHD3	0.763733	14.4801	0.691015	0.499924	0.99909	-5.09775	11.6365795135498	12.4252948760986	12.6278533935547	13.1670417785645	14.4121065139771	12.33948802948	16.3141574859619	16.9013614654541	14.9452152252197	16.4811210632324	10.9855575561523	16.6151123046875	15.4951372146606	15.1283168792725	16.701171875	15.5063381195068	8	8	8	441	441	441	26152	0	27039	9302900	55
P14625;Q58FF3	P14625	871	ENSG00000166598	7184	Endoplasmin	HSP90B1	0.762339	18.4183	0.794554	0.439045	0.99909	-5.03914	16.3273601531982	18.9212017059326	18.2541427612305	16.8838119506836	14.9765195846558	18.2550201416016	19.6521968841553	19.4419631958008	18.1865005493164	19.6193809509277	16.7317161560059	20.418025970459	19.3179817199707	18.9941329956055	19.5002422332764	19.2130718231201	70	70	66	621	621	621	92468	0	32331	321280000	979
Q5JSH3;Q5JSH3-4;Q5JSH3-2	Q5JSH3;Q5JSH3-4;Q5JSH3-2	2221	ENSG00000131725	54521	WD repeat-containing protein 44	WDR44	0.762018	3.91136	0.297314	0.770232	0.99909	-5.2493	NaN	8.12561988830566	NaN	6.09106492996216	NaN	NaN	6.26875257492065	NaN	9.51044750213623	6.49826669692993	NaN	9.13095664978027	NaN	NaN	7.73315095901489	9.2234468460083	1	1	1	15	15	15	10137	12849	23844	143850	4
O75937	O75937	339	ENSG00000126698	22826	DnaJ homolog subfamily C member 8	DNAJC8	0.758505	6.56727	0.199217	0.844721	0.99909	-5.26861	NaN	12.6774110794067	10.6209526062012	9.8328742980957	NaN	NaN	10.7271547317505	NaN	11.0637321472168	12.2853736877441	NaN	12.7446660995483	NaN	NaN	11.480486869812	13.6436309814453	2	2	2	119	119	119	29841	0	14827	524990	8
Q2TAY7	Q2TAY7	2178	ENSG00000122692	55234	WD40 repeat-containing protein SMU1;WD40 repeat-containing protein SMU1, N-terminally processed	SMU1	0.742894	8.38322	0.350358	0.730855	0.99909	-5.23573	NaN	NaN	9.88065528869629	9.37338733673096	NaN	10.4260549545288	11.5214529037476	9.20062923431396	11.1090469360352	9.74155139923096	8.79581260681152	11.1383361816406	11.25803565979	11.3826236724854	10.6954889297485	9.60847663879395	4	4	4	123	123	123	57543	0	46315	515610	19
P02790	P02790	534	ENSG00000110169	3263	Hemopexin	HPX	0.741163	15.354	0.60015	0.557207	0.99909	-5.14295	12.8400497436523	17.4715156555176	16.4108982086182	16.4678115844727	12.9608888626099	12.2768516540527	15.7427043914795	14.9897050857544	16.5266208648682	16.7510738372803	12.7547826766968	17.2511863708496	15.1420269012451	14.6676664352417	16.3692569732666	17.0405673980713	23	23	23	561	561	561	51676	0	29062	25677000	156
P00568	P00568	442	ENSG00000106992	203	Adenylate kinase isoenzyme 1	AK1	0.740549	15.5092	0.926306	0.368693	0.99909	-4.95402	14.1238784790039	15.7971296310425	15.4025459289551	15.4226236343384	14.2896585464478	13.9030342102051	16.8273677825928	14.6961526870728	15.4868354797363	16.1575050354004	14.5848455429077	16.7110214233398	16.1798896789551	15.973518371582	16.8652019500732	15.7258186340332	10	10	10	526	526	526	21635	0	21863	9935600	117
P49321;P49321-2;P49321-3;P49321-4	P49321;P49321-2;P49321-3;P49321-4	1402	ENSG00000132780	4678	Nuclear autoantigenic sperm protein	NASP	0.740335	5.73112	0.281673	0.781975	0.99909	-5.25288	NaN	8.99890041351318	NaN	NaN	NaN	NaN	11.3235054016113	10.2020015716553	8.82788276672363	9.14532089233398	NaN	11.1793489456177	NaN	8.98848628997803	11.2366724014282	11.795877456665	5	5	5	133	133	133	85237	0	43965	604950	15
Q9Y4E8-2;Q9Y4E8-3;Q9Y4E8;Q9Y4E8-4	Q9Y4E8-2;Q9Y4E8-3;Q9Y4E8;Q9Y4E8-4	3341	ENSG00000135655	9958	Ubiquitin carboxyl-terminal hydrolase 15	USP15	0.739974	8.84007	0.379871	0.709272	0.99909	-5.22723	NaN	7.71080636978149	8.25450897216797	11.7436141967773	NaN	8.125	10.2981767654419	10.3903837203979	10.4213285446167	11.1655979156494	8.67814254760742	9.39472007751465	9.86734008789063	10.8426647186279	11.8312673568726	12.7175054550171	6	6	5	112	112	91	1093	0	7647	1236300	13
P10109	P10109	760	ENSG00000137714	2230	Adrenodoxin, mitochondrial	FDX1	0.739734	17.0013	0.862	0.402019	0.99909	-4.997	14.996958732605	16.2154388427734	17.3929710388184	16.8799896240234	15.6814031600952	17.4837684631348	18.0920238494873	16.2808437347412	16.95583152771	18.0488376617432	15.4583101272583	17.9519672393799	16.7909336090088	17.7153186798096	18.4751243591309	17.6011753082275	10	10	10	402	402	402	19393	0	31617	33606000	136
P19224;P19224-3	P19224;P19224-3	960	ENSG00000167165	54578	UDP-glucuronosyltransferase 1-6	UGT1A6	0.738479	7.78714	0.267882	0.792374	0.99909	-5.25589	NaN	11.7699203491211	10.8232078552246	9.16289520263672	NaN	NaN	11.9642686843872	10.7237462997437	10.6052017211914	11.2796688079834	NaN	9.9774227142334	8.90523624420166	9.60468292236328	10.5273790359497	9.25055885314941	13	3	3	312	75	75	6075	0	60133	518930	17
P0DJI9	P0DJI9	752	ENSG00000134339	6289	Serum amyloid A-2 protein	SAA2	0.731392	13.6726	0.208146	0.837865	0.99909	-5.26716	NaN	19.0326805114746	15.2429504394531	16.3867206573486	NaN	NaN	18.2283020019531	16.3952331542969	15.638747215271	16.8682193756104	15.0910224914551	17.2907752990723	17.9976654052734	14.6702690124512	16.2946739196777	19.6251029968262	13	5	5	762	443	443	13527	0	49184	18177000	36
P06703	P06703	615	ENSG00000197956	6277	Protein S100-A6	S100A6	0.72702	17.2294	0.743759	0.46831	0.99909	-5.06882	15.9915218353271	15.5966844558716	15.2269010543823	16.322790145874	15.8926372528076	17.8564128875732	19.1189060211182	19.4609203338623	15.7809238433838	17.310791015625	15.9024457931519	17.9594593048096	18.894983291626	19.3629875183105	18.1560039520264	16.8356552124023	5	5	5	756	756	756	1018	0	32331	19650000	147
P19827;P19827-2;P19827-3	P19827	969	ENSG00000055957	3697	Inter-alpha-trypsin inhibitor heavy chain H1	ITIH1	0.723314	11.0575	0.353179	0.728782	0.99909	-5.23494	14.3564519882202	11.1867332458496	11.989146232605	14.1628637313843	12.8881912231445	12.3309450149536	13.7185325622559	NaN	11.9931507110596	13.0584144592285	9.42454433441162	11.6925716400146	9.65097999572754	11.8879060745239	10.3188819885254	8.26087284088135	13	13	13	213	213	213	10139	0	22244	3598900	57
Q9UJU6;Q9UJU6-2;Q9UJU6-3;Q9UJU6-6;Q9UJU6-5;Q9UJU6-4	Q9UJU6;Q9UJU6-2;Q9UJU6-3;Q9UJU6-6	3216	ENSG00000136279	28988	Drebrin-like protein	DBNL	0.720606	13.7985	0.506726	0.619584	0.99909	-5.18314	9.62804412841797	13.4974775314331	14.1175622940063	14.4600715637207	10.2744941711426	12.0365858078003	16.2651386260986	15.538067817688	15.208158493042	15.7534255981445	8.81429386138916	15.9784421920776	14.7654933929443	14.6548042297363	15.3412752151489	14.4421014785767	10	10	10	34	34	34	48207	0	15751	9199500	61
Q92786	Q92786	2580	ENSG00000117707	5629	Prospero homeobox protein 1	PROX1	0.720562	2.76016	0.302197	0.766578	0.99909	-5.24814	NaN	NaN	NaN	NaN	NaN	NaN	10.1060390472412	NaN	NaN	10.1738023757935	NaN	8.79145622253418	7.33824634552002	7.75294923782349	NaN	NaN	1	1	1	22	22	22	83202	0	10224	116960	4
Q9Y3A6;Q9Y3A6-2	Q9Y3A6	3317	ENSG00000117500	50999	Transmembrane emp24 domain-containing protein 5	TMED5	0.719447	11.0688	0.370706	0.715948	0.99909	-5.22994	10.8454904556274	13.880539894104	10.8834829330444	11.6166868209839	11.6296300888062	NaN	12.4078254699707	10.8146629333496	11.5221405029297	10.9858417510986	11.5931577682495	12.1836357116699	12.932879447937	12.6456813812256	12.7220602035522	10.4366073608398	4	4	4	275	275	275	26005	0	50349	674360	15
Q07954;Q07954-2	Q07954	1869	ENSG00000123384	4035	Prolow-density lipoprotein receptor-related protein 1;Low-density lipoprotein receptor-related protein 1 85 kDa subunit;Low-density lipoprotein receptor-related protein 1 515 kDa subunit;Low-density lipoprotein receptor-related protein 1 intracellular domain	LRP1	0.718112	11.8653	0.627493	0.539605	0.99909	-5.12997	9.07620143890381	12.8804636001587	13.1425695419312	12.5367813110352	9.02862453460693	8.13262844085693	12.5458335876465	11.0332851409912	12.7327823638916	13.1875534057617	11.2286386489868	13.8556470870972	12.3338260650635	11.4423732757568	13.3155736923218	13.3712320327759	52	52	52	16	16	16	5046	0	32331	21817000	287
Q9UJZ1;Q9UJZ1-2	Q9UJZ1;Q9UJZ1-2	3218	ENSG00000165283	30968	Stomatin-like protein 2, mitochondrial	STOML2	0.717744	11.2358	0.241263	0.81256	0.99909	-5.26126	9.01563835144043	13.8206777572632	15.252480506897	11.4230632781982	NaN	10.6906089782715	14.3931894302368	15.4597520828247	14.9069375991821	13.2311906814575	NaN	13.4709129333496	11.1417875289917	11.1343622207642	12.7362747192383	13.0964517593384	12	12	12	562	562	562	38534	0	1924	3542100	63
P62316;P62316-2	P62316;P62316-2	1670	ENSG00000125743	6633	Small nuclear ribonucleoprotein Sm D2	SNRPD2	0.717731	13.8633	0.331675	0.744642	0.99909	-5.24076	14.3526639938354	13.5286979675293	NaN	13.5231943130493	13.8552579879761	13.1687345504761	15.4235754013062	16.1056632995605	14.1483974456787	15.1577415466309	14.0624675750732	16.0366458892822	15.1231107711792	14.7960901260376	16.7462253570557	15.7844305038452	5	5	5	415	415	415	13527	0	34461	3867900	26
P00533;P00533-4;P00533-3;P00533-2	P00533;P00533-4;P00533-3;P00533-2	440	ENSG00000146648	1956	Epidermal growth factor receptor	EGFR	0.717317	7.67892	0.252926	0.803698	0.99909	-5.25897	NaN	11.1387195587158	12.0355892181396	9.41297245025635	NaN	NaN	9.94998741149902	9.11131858825684	12.7145671844482	11.5685739517212	NaN	10.5867462158203	8.71736812591553	7.79694795608521	8.62815380096436	11.2018175125122	11	11	11	142	142	142	13428	0	80042	1402100	29
Q14764	Q14764	2045	ENSG00000013364	9961	Major vault protein	MVP	0.71718	8.05298	0.235975	0.816588	0.99909	-5.26226	NaN	10.315149307251	13.5888319015503	NaN	NaN	NaN	12.3609018325806	11.6533823013306	14.469069480896	12.1955261230469	NaN	11.9977083206177	9.05872249603271	10.3137903213501	12.3970060348511	10.4975528717041	15	15	15	329	329	329	99326	0	24243	2673800	52
O14974;O14974-4;O14974-5;O14974-3;O14974-2	O14974;O14974-4;O14974-5;O14974-3;O14974-2	147	ENSG00000058272	4659	Protein phosphatase 1 regulatory subunit 12A	PPP1R12A	0.716016	7.60647	0.248792	0.806836	0.99909	-5.25979	10.1572208404541	NaN	7.26106071472168	NaN	9.04649639129639	9.08860301971436	10.6729555130005	11.4619398117065	10.4289884567261	8.72116756439209	NaN	10.9135627746582	11.4867343902588	11.0913696289063	11.3734636306763	NaN	4	4	4	59	59	59	11528	0	10817	876300	6
Q14166	Q14166	2009	ENSG00000100304	23170	Tubulin--tyrosine ligase-like protein 12	TTLL12	0.713439	6.59875	0.237173	0.815675	0.99909	-5.26203	NaN	9.669753074646	10.4281511306763	8.91728210449219	NaN	9.81119823455811	9.18045616149902	NaN	11.6274881362915	10.78528881073	NaN	9.82214069366455	7.23314046859741	8.51317501068115	NaN	9.5919713973999	7	7	7	219	219	219	74403	0	34507	383380	13
O75348;O95670;O95670-2	O75348	291	ENSG00000136888	9550	V-type proton ATPase subunit G 1	ATP6V1G1	0.709472	17.3759	0.668143	0.514013	0.99909	-5.10968	15.7075204849243	17.5378398895264	17.4535446166992	17.9256114959717	13.2532272338867	17.4741344451904	17.6184864044189	18.8821716308594	18.1811714172363	17.6957454681396	15.1801424026489	18.2950420379639	18.9006538391113	18.3056335449219	16.8620567321777	18.7416915893555	6	6	6	568	568	568	13757	0	95573	26513000	35
Q9Y5X3;Q9Y5X3-2	Q9Y5X3	3366	ENSG00000089006	27131	Sorting nexin-5	SNX5	0.708582	12.3383	0.637863	0.53301	0.99909	-5.12491	11.1853713989258	8.90144062042236	13.0914688110352	13.1274137496948	12.36243724823	11.0874624252319	13.9204454421997	12.8521585464478	12.1655035018921	13.8007984161377	9.31818103790283	13.9190492630005	12.9057626724243	12.2184724807739	14.3160696029663	12.2406425476074	10	10	10	364	364	364	46816	0	46481	2963900	40
O00231;O00231-2	O00231;O00231-2	81	ENSG00000108671	5717	26S proteasome non-ATPase regulatory subunit 11	PSMD11	0.707812	12.296	0.630259	0.537841	0.99909	-5.12863	9.24184036254883	11.8631019592285	12.6359672546387	10.7519626617432	8.49317455291748	12.7513771057129	14.6097555160522	12.1138401031494	13.3116064071655	13.6181564331055	10.0762815475464	14.129524230957	13.9782638549805	14.3105421066284	12.2750186920166	12.5753498077393	18	18	18	453	453	453	47463	0	2306	3736000	66
Q53T59	Q53T59	2204	ENSG00000118960	64342	HCLS1-binding protein 3	HS1BP3	0.707725	10.0675	0.310968	0.760029	0.99909	-5.24601	NaN	9.78258895874023	10.1790380477905	11.1315994262695	NaN	11.7847166061401	13.4923543930054	10.3747138977051	11.3069162368774	13.5160694122314	8.6419792175293	13.6503782272339	12.6268730163574	12.4646730422974	12.3144416809082	9.81429386138916	4	4	4	214	214	214	4278	0	90997	992120	17
P17931	P17931	939	ENSG00000131981	3958	Galectin-3	LGALS3	0.707223	13.0539	0.31417	0.757643	0.99909	-5.24522	9.11460113525391	13.9112043380737	14.4385967254639	12.8546342849731	NaN	11.9541234970093	15.3738851547241	15.6622514724731	15.6874303817749	15.0097408294678	9.79326152801514	16.1763095855713	14.7299394607544	14.6822261810303	15.8824520111084	13.5917558670044	5	5	5	204	204	204	26152	0	27563	3877000	47
P55103	P55103	1551	ENSG00000175189	3626	Inhibin beta C chain	INHBC	0.705619	4.44387	0.206585	0.839063	0.99909	-5.26742	NaN	10.1121788024902	NaN	8.31628131866455	NaN	7.73903799057007	NaN	NaN	NaN	10.1990585327148	10.5041236877441	NaN	NaN	NaN	13.9829931259155	10.2482833862305	1	1	1	45	45	45	38237	0	27954	260110	1
Q9Y3A5	Q9Y3A5	3316	ENSG00000126524	51119	Ribosome maturation protein SBDS	SBDS	0.704016	8.69921	0.211794	0.835068	0.99909	-5.26656	NaN	11.8089237213135	11.8252372741699	10.9802827835083	9.76762199401855	NaN	12.5873794555664	NaN	11.0938138961792	12.5745935440063	9.38685417175293	11.541145324707	10.7133865356445	NaN	14.047550201416	12.8606405258179	4	4	4	28	28	28	28763	0	2604	922210	20
Q9UHV9	Q9UHV9	3192	ENSG00000143256	5202	Prefoldin subunit 2	PFDN2	0.703354	10.6932	0.267768	0.79246	0.99909	-5.25591	NaN	12.5832242965698	12.2884912490845	12.9353122711182	NaN	NaN	13.5294303894043	13.7052001953125	12.7213554382324	13.6560897827148	11.2712879180908	14.5325384140015	13.6641139984131	12.4666624069214	14.8536024093628	12.8832159042358	4	4	4	286	286	286	16648	0	8827	1457900	24
P62899;P62899-3;P62899-2	P62899;P62899-3;P62899-2	1698	ENSG00000071082	6160	60S ribosomal protein L31	RPL31	0.703105	17.2872	0.439755	0.666273	0.99909	-5.20794	19.892110824585	15.348762512207	13.485577583313	15.2021999359131	20.8239212036133	17.0558967590332	18.3857440948486	18.4364032745361	12.4349927902222	16.9263648986816	19.4519958496094	18.2313995361328	18.9943256378174	16.0483589172363	19.4058227539063	16.471118927002	8	8	8	552	552	552	14463	0	26907	43988000	111
P09455;P09455-3;P09455-2	P09455;P09455-3;P09455-2	715	ENSG00000114115	5947	Retinol-binding protein 1	RBP1	0.701497	15.3046	0.890295	0.387116	0.99909	-4.97843	14.0920133590698	14.9560585021973	14.7256860733032	15.0722999572754	13.9601831436157	15.3574142456055	16.4353446960449	14.9367761611938	15.7444400787354	15.7370891571045	13.7474584579468	16.0068511962891	15.8577861785889	15.6479358673096	17.0321960449219	15.5638217926025	8	8	8	556	556	556	1585	0	98663	6939000	75
P13693;P13693-2;Q56UQ5	P13693;P13693-2;Q56UQ5	847	ENSG00000133112	7178	Translationally-controlled tumor protein;TPT1-like protein	TPT1	0.699435	17.269	0.79756	0.43735	0.99909	-5.03732	14.906608581543	17.7819995880127	17.2240200042725	17.1721153259277	14.3559017181396	16.7904243469238	18.4447956085205	17.1465892791748	16.4400749206543	17.7265377044678	17.5300102233887	18.4002876281738	18.2277851104736	17.323335647583	18.3486671447754	18.4851055145264	10	10	10	384	384	384	19595	0	24811	22441000	150
P61981	P61981	1646	ENSG00000170027	7532	14-3-3 protein gamma;14-3-3 protein gamma, N-terminally processed	YWHAG	0.699126	15.6849	0.776087	0.449549	0.99909	-5.05013	12.8930549621582	15.1744966506958	15.2350797653198	14.2583456039429	12.4317846298218	14.3250246047974	17.6636562347412	17.2068614959717	15.6201915740967	16.7596797943115	14.3220691680908	17.4458065032959	16.6630306243896	16.7836627960205	17.2668228149414	16.9087677001953	17	15	13	842	842	794	28302	0	32331	21526000	143
P49327	P49327	1404	ENSG00000169710	2194	Fatty acid synthase;[Acyl-carrier-protein] S-acetyltransferase;[Acyl-carrier-protein] S-malonyltransferase;3-oxoacyl-[acyl-carrier-protein] synthase;3-oxoacyl-[acyl-carrier-protein] reductase;3-hydroxyacyl-[acyl-carrier-protein] dehydratase;Enoyl-[acyl-carrier-protein] reductase;Oleoyl-[acyl-carrier-protein] hydrolase	FASN	0.697043	13.3149	0.695412	0.497242	0.99909	-5.09541	12.9943361282349	12.8413877487183	14.0462713241577	13.6395664215088	12.0992822647095	15.228443145752	14.1466484069824	11.3114643096924	13.7788982391357	14.6310062408447	10.4838161468506	14.1406698226929	14.239896774292	13.4473419189453	13.6227378845215	12.3864011764526	67	67	66	393	393	388	27342	0	32331	27005000	303
P48506	P48506	1385	ENSG00000001084	2729	Glutamate--cysteine ligase catalytic subunit	GCLC	0.695406	11.4035	0.592735	0.562032	0.99909	-5.14637	10.7812776565552	9.43951892852783	11.3554611206055	11.7428569793701	9.42630672454834	11.9377412796021	14.2111282348633	9.82067394256592	10.9019231796265	13.1957721710205	9.01870059967041	13.6340169906616	12.6963376998901	13.4504384994507	10.6430444717407	10.2013893127441	10	10	10	224	224	224	72765	0	40016	2499800	42
P02724;P02724-3;P02724-2	P02724;P02724-3;P02724-2	513	ENSG00000170180	2993	Glycophorin-A	GYPA	0.690955	13.6491	0.278633	0.784263	0.99909	-5.25356	13.7099456787109	16.2688884735107	15.240008354187	16.3377265930176	13.8071537017822	NaN	13.077449798584	16.9200973510742	14.1472845077515	12.7930545806885	12.8453140258789	15.2461471557617	15.063437461853	11.8524122238159	15.1374311447144	15.9385461807251	2	2	2	207	207	207	16331	0	10778	2845600	16
P07900;P07900-2;Q14568;Q58FF6;Q58FG0;Q58FG1	P07900;P07900-2	656	ENSG00000080824	3320	Heat shock protein HSP 90-alpha	HSP90AA1	0.687096	16.206	0.664006	0.516585	0.99909	-5.1118	14.3738164901733	15.7636795043945	16.1605415344238	15.3258676528931	11.5540132522583	15.6958808898926	17.9787998199463	16.4433155059814	17.5694103240967	17.2764873504639	14.2256593704224	18.1238899230957	17.3411712646484	16.9549236297607	17.4712791442871	17.0378894805908	40	30	30	508	414	414	84659	0	32331	61450000	287
P62879;P62879-2	P62879;P62879-2	1696	ENSG00000172354	2783	Guanine nucleotide-binding protein G(I)/G(S)/G(T) subunit beta-2	GNB2	0.68128	9.06109	0.192875	0.849598	0.99909	-5.2696	NaN	13.2681322097778	12.936840057373	12.0913362503052	NaN	10.6595497131348	8.74338722229004	10.04248046875	14.3170595169067	13.2046937942505	NaN	13.4782638549805	NaN	12.5031051635742	10.6394309997559	13.0932197570801	6	6	4	291	291	191	37331	0	29243	1073500	17
P55060;P55060-4;P55060-3;P55060-2	P55060;P55060-4;P55060-3;P55060-2	1547	ENSG00000124207	1434	Exportin-2	CSE1L	0.679559	6.90187	0.284716	0.779686	0.99909	-5.2522	NaN	8.88508605957031	8.53251171112061	6.45165634155273	NaN	NaN	11.7102041244507	9.10593509674072	10.6816778182983	10.0836124420166	NaN	10.6555309295654	6.02764081954956	9.06581974029541	9.94286632537842	9.28736591339111	6	6	6	118	118	118	11042	0	12682	591920	22
Q00796;Q00796-2	Q00796	1796	ENSG00000140263	6652	Sorbitol dehydrogenase	SORD	0.678476	16.5023	0.615647	0.547193	0.99909	-5.13566	13.7666320800781	17.7874946594238	17.463716506958	17.313362121582	13.7904500961304	16.4134464263916	17.5807876586914	14.2147741317749	17.1919078826904	18.0903186798096	14.9766540527344	16.7835350036621	16.976900100708	16.9017162322998	16.7684936523438	18.0161762237549	21	21	21	566	566	566	38324	0	32331	44149000	216
Q07065	Q07065	1860	ENSG00000136026	10970	Cytoskeleton-associated protein 4	CKAP4	0.674992	14.2791	0.542406	0.595365	0.99909	-5.16855	11.0987558364868	13.5039501190186	14.5676593780518	13.9052925109863	14.3730688095093	12.6450052261353	16.069429397583	15.0355291366577	15.0181570053101	16.5382041931152	9.83748626708984	16.9372119903564	14.7241945266724	13.9218406677246	14.7112903594971	15.5792274475098	33	33	33	595	595	595	66022	0	32331	21148000	206
P52435;Q9GZM3;Q9H1A7;Q9GZM3-2	P52435;Q9GZM3;Q9H1A7;Q9GZM3-2	1496	ENSG00000005075;ENSG00000168255;ENSG00000267645	5439	DNA-directed RNA polymerase II subunit RPB11-a;DNA-directed RNA polymerase II subunit RPB11-b1;DNA-directed RNA polymerase II subunit RPB11-b2	POLR2J;POLR2J2;POLR2J3	0.673332	5.37444	0.196497	0.846812	0.99909	-5.26904	NaN	11.0334234237671	10.1190710067749	NaN	NaN	NaN	NaN	10.2289390563965	10.2637386322021	10.2432928085327	NaN	10.46107006073	NaN	NaN	11.8578643798828	11.7836942672729	1	1	1	145	145	145	13293	0	30971	92979	3
Q9Y2H5	Q9Y2H5	3290	ENSG00000143850	22874	Pleckstrin homology domain-containing family A member 6	PLEKHA6	0.673257	6.82496	0.212444	0.83457	0.99909	-5.26645	NaN	11.1004648208618	12.4858541488647	10.3521537780762	NaN	7.71863555908203	9.6052942276001	NaN	12.7207355499268	9.76191711425781	NaN	8.75868988037109	9.95474910736084	9.44865322113037	7.29213762283325	NaN	3	3	2	51	51	27	11713	0	5219	1046700	6
Q8NBS9;Q8NBS9-2	Q8NBS9;Q8NBS9-2	2476	ENSG00000239264	81567	Thioredoxin domain-containing protein 5	TXNDC5	0.671608	14.4955	0.284522	0.779832	0.99909	-5.25225	NaN	15.6620283126831	15.2311458587646	14.5745344161987	12.5346918106079	12.843430519104	17.0555782318115	16.9790229797363	15.8086624145508	17.0662364959717	11.9523773193359	17.3168125152588	16.2133312225342	15.9923849105835	16.876636505127	15.8207521438599	23	23	23	618	618	618	47628	0	32331	24716000	184
P11047;Q9Y6N6	P11047	784	ENSG00000135862	3915	Laminin subunit gamma-1	LAMC1	0.669286	5.76395	0.26651	0.793411	0.99909	-5.25618	NaN	6.93475246429443	7.18903398513794	NaN	NaN	NaN	10.7762689590454	9.68099212646484	8.82924747467041	8.09000682830811	NaN	10.0862693786621	9.53463363647461	10.1787891387939	10.9232530593872	NaN	6	6	6	61	61	61	1776	0	40595	629000	11
P04217;P04217-2	P04217;P04217-2	557	ENSG00000121410	1	Alpha-1B-glycoprotein	A1BG	0.668731	15.3229	0.762061	0.457631	0.99909	-5.05833	13.8295249938965	16.3937587738037	15.4049091339111	16.0139122009277	13.687047958374	13.5234394073486	15.4611911773682	15.103123664856	15.9488458633423	15.9272222518921	14.0447359085083	16.2653045654297	15.4596557617188	14.9563312530518	16.8172836303711	16.3301982879639	16	16	16	378	378	378	54253	0	25018	13794000	125
P63279	P63279	1724	ENSG00000103275	7329	SUMO-conjugating enzyme UBC9	UBE2I	0.668421	12.6747	0.328478	0.74701	0.99909	-5.24159	12.5348377227783	12.8991680145264	12.0732374191284	9.76488780975342	11.4066829681396	NaN	15.9695434570313	13.7260055541992	15.3259382247925	14.4358005523682	10.9299240112305	13.4488906860352	14.7276010513306	14.0378904342651	16.5242977142334	14.9906358718872	7	7	7	715	715	715	18007	0	43492	2077900	28
P23378	P23378	1049	ENSG00000178445	2731	Glycine dehydrogenase (decarboxylating), mitochondrial	GLDC	0.667984	12.2663	0.366687	0.718883	0.99909	-5.23111	9.47171592712402	13.3805961608887	17.136510848999	12.2552642822266	8.25639724731445	12.0912704467773	12.3491983413696	7.39771747589111	16.6272773742676	12.6940746307373	11.0965175628662	13.1126346588135	12.1839456558228	15.4479875564575	9.65019035339355	13.1099452972412	37	37	37	515	515	515	11273	0	32331	15674000	154
O95861;O95861-4;O95861-2;O95861-3	O95861;O95861-4;O95861-2;O95861-3	413	ENSG00000162813	10380	3(2),5-bisphosphate nucleotidase 1	BPNT1	0.660588	10.9845	0.336857	0.740809	0.99909	-5.23939	8.66973495483398	12.7138376235962	12.1281881332397	11.455584526062	10.6696825027466	NaN	12.7682666778564	9.30142784118652	13.0488615036011	13.2768516540527	10.0102481842041	12.9216175079346	12.8676071166992	13.1766405105591	11.374550819397	11.3681793212891	7	7	7	354	354	354	33392	0	26275	1457300	30
P61026;P59190;P59190-2	P61026	1610	ENSG00000084733	10890	Ras-related protein Rab-10	RAB10	0.660048	12.9394	0.823985	0.422629	0.99909	-5.02113	11.934796333313	13.9583711624146	12.4031181335449	11.8824901580811	13.2696676254272	10.9446392059326	13.0086040496826	12.6878786087036	13.3043508529663	13.2530202865601	12.4150552749634	14.1337842941284	13.0828142166138	12.8481731414795	14.2967014312744	13.6076774597168	4	3	3	22	165	165	22541	0	83161	1919900	25
Q03252	Q03252	1832	ENSG00000176619	84823	Lamin-B2	LMNB2	0.659813	12.2793	0.321117	0.752474	0.99909	-5.24348	NaN	11.6033945083618	12.9918584823608	12.9791574478149	8.84250736236572	10.6788644790649	15.0388765335083	14.5478582382202	13.5952577590942	15.0725517272949	9.78232669830322	15.2041511535645	14.4275093078613	14.240195274353	14.8924951553345	12.5715866088867	19	18	18	327	311	311	69948	0	27195	8968800	100
P27348	P27348	1105	ENSG00000134308	10971	14-3-3 protein theta	YWHAQ	0.657147	13.3666	0.235798	0.816722	0.99909	-5.26229	NaN	15.1005802154541	14.5965976715088	14.0544347763062	NaN	13.4321508407593	16.9161357879639	15.5630474090576	14.8687744140625	15.6928882598877	13.6573181152344	16.2319145202637	15.7306289672852	15.7705860137939	16.311695098877	15.9390745162964	11	10	10	641	641	641	27764	0	31137	9621800	68
P43490	P43490	1337	ENSG00000105835	10135	Nicotinamide phosphoribosyltransferase	NAMPT	0.656586	15.9085	0.444783	0.662715	0.99909	-5.20619	10.7719841003418	16.8988838195801	17.0279922485352	15.4430408477783	10.345516204834	14.355281829834	18.1117172241211	16.6513042449951	17.892614364624	17.9439220428467	12.6055488586426	18.319019317627	17.000638961792	17.2852764129639	16.6804428100586	17.2026596069336	27	27	27	644	644	644	5552	0	32331	60496000	330
P18283	P18283	949	ENSG00000176153	2877	Glutathione peroxidase 2	GPX2	0.655702	12.6506	0.224274	0.825516	0.99909	-5.2644	NaN	15.3625602722168	15.2697477340698	14.3868732452393	NaN	12.6023044586182	15.5054702758789	9.72157764434814	14.8292274475098	16.0861988067627	14.6119470596313	14.5225200653076	15.247519493103	13.6901073455811	15.7316637039185	14.841121673584	9	9	9	426	426	426	21954	0	18417	5277300	55
P49773	P49773	1428	ENSG00000169567	3094	Histidine triad nucleotide-binding protein 1	HINT1	0.655539	18.0461	0.639321	0.532086	0.99909	-5.12419	17.4934959411621	19.5561084747314	17.022367477417	16.7526416778564	17.8026542663574	15.6300392150879	18.6138534545898	17.2326641082764	17.9860420227051	18.173189163208	18.5956878662109	19.1287803649902	16.9423770904541	16.741361618042	20.441011428833	20.625602722168	13	13	13	833	833	833	13802	0	32331	54679000	246
P50416;P50416-2	P50416;P50416-2	1446	ENSG00000110090	1374	Carnitine O-palmitoyltransferase 1, liver isoform	CPT1A	0.653815	6.50219	0.229497	0.821528	0.99909	-5.26346	NaN	NaN	8.05055618286133	7.91569995880127	NaN	NaN	10.7739629745483	10.4076929092407	11.5120000839233	NaN	9.70623683929443	13.4175891876221	8.6672534942627	NaN	12.3743057250977	11.2098188400269	8	8	8	188	188	188	88367	0	50102	976730	19
O43670;O43670-2;O43670-4;O43670-3	O43670;O43670-2;O43670-4;O43670-3	209	ENSG00000010244	7756	BUB3-interacting and GLEBS motif-containing protein ZNF207	ZNF207	0.650471	4.85366	0.199745	0.844315	0.99909	-5.26853	8.98922443389893	NaN	NaN	NaN	NaN	NaN	10.8128995895386	9.31009006500244	NaN	12.5855026245117	NaN	12.5603084564209	11.94398021698	NaN	11.4565601348877	NaN	2	2	2	73	73	73	5075	0	84567	306300	6
P05090	P05090	577	ENSG00000189058	347	Apolipoprotein D	APOD	0.649353	15.6839	0.779848	0.447397	0.99909	-5.04791	14.3503866195679	14.0129737854004	15.2197360992432	14.1240406036377	13.5253982543945	15.5742683410645	16.292537689209	16.3951663970947	14.4598798751831	16.0957260131836	17.2009372711182	16.9542427062988	17.3920497894287	17.1981563568115	16.887149810791	15.2594118118286	4	4	4	175	175	175	21275	0	12068	10561000	38
Q9BS26	Q9BS26	2804	ENSG00000023318	23071	Endoplasmic reticulum resident protein 44	ERP44	0.649266	14.6687	0.594171	0.561096	0.99909	-5.14571	10.7080488204956	15.3675851821899	15.2520742416382	13.4769992828369	10.8015470504761	13.5379467010498	16.1514720916748	15.5262546539307	15.8998527526855	15.6460523605347	12.9303865432739	16.6034965515137	16.2779960632324	15.6780500411987	15.3879833221436	15.4528207778931	14	14	14	382	382	382	46971	0	18423	13349000	135
O14975;O14975-2	O14975;O14975-2	148	ENSG00000140284	11001	Very long-chain acyl-CoA synthetase	SLC27A2	0.640677	12.2251	0.243075	0.811181	0.99909	-5.26091	NaN	13.2678842544556	13.4828081130981	12.4376220703125	NaN	14.2436199188232	15.1854953765869	12.7974996566772	14.4470186233521	14.6328811645508	12.4203023910522	14.0640687942505	15.2440662384033	15.68381690979	13.4775056838989	14.2171249389648	13	13	13	302	302	302	70311	0	649	8203700	76
P08238	P08238	671	ENSG00000096384	3326	Heat shock protein HSP 90-beta	HSP90AB1	0.640044	16.3522	0.676641	0.508752	0.99909	-5.10529	14.1749258041382	16.7238750457764	16.8980579376221	15.7233409881592	13.964430809021	16.2517776489258	17.7774486541748	15.8223466873169	17.2947292327881	17.2492427825928	14.205717086792	17.8939170837402	17.153829574585	17.1421070098877	16.7371425628662	16.622709274292	43	39	21	537	514	327	83263	0	32331	58055000	309
P23142-4	P23142-4	1043	ENSG00000077942	2192	Fibulin-1	FBLN1	0.637045	6.02059	0.230221	0.820975	0.99909	-5.26332	NaN	NaN	8.24050521850586	9.42433452606201	NaN	NaN	8.55328369140625	8.9126501083374	8.8067102432251	11.4670448303223	NaN	11.1286392211914	7.44931364059448	11.5379953384399	10.8089637756348	NaN	5	5	1	143	143	29	74433	0	20152	356910	12
Q13724;Q13724-2	Q13724;Q13724-2	1983	ENSG00000115275	7841	Mannosyl-oligosaccharide glucosidase	MOGS	0.633582	9.33433	0.204556	0.84062	0.99909	-5.26775	NaN	11.7361478805542	13.3723211288452	10.053111076355	NaN	10.3914585113525	12.910361289978	9.71120262145996	14.9395790100098	12.7530078887939	NaN	13.0956439971924	12.2600965499878	12.5259857177734	8.57087993621826	7.02945280075073	14	14	14	262	262	262	91916	0	2317	3667500	57
P31948;P31948-2;P31948-3	P31948;P31948-2;P31948-3	1196	ENSG00000168439	10963	Stress-induced-phosphoprotein 1	STIP1	0.63282	13.1994	0.295059	0.771922	0.99909	-5.24983	11.8843231201172	13.7174625396729	13.4277057647705	13.8475465774536	11.1404466629028	NaN	15.4747200012207	14.5705080032349	15.1604232788086	15.6889877319336	11.1098308563232	15.5805530548096	14.6201047897339	13.915225982666	15.2870626449585	15.7656230926514	13	13	13	311	311	311	62639	0	22141	13724000	89
O75880	O75880	333	ENSG00000133028	6341	Protein SCO1 homolog, mitochondrial	SCO1	0.631024	12.8441	0.276747	0.785684	0.99909	-5.25397	NaN	13.9996480941772	13.8680505752563	13.7467241287231	9.04436683654785	13.335111618042	14.5920486450195	14.970555305481	14.9969148635864	15.3090143203735	9.31006717681885	15.2510385513306	13.61976146698	13.97190284729	14.8352613449097	14.6557540893555	12	12	12	551	551	551	33814	0	98347	4949900	60
Q99460;Q99460-2	Q99460;Q99460-2	2746	ENSG00000173692	5707	26S proteasome non-ATPase regulatory subunit 1	PSMD1	0.624776	9.75961	0.297622	0.770001	0.99909	-5.24923	NaN	10.0907735824585	11.1184215545654	8.6137523651123	NaN	6.1648063659668	13.6728668212891	11.695837020874	12.9128522872925	13.084792137146	7.15471696853638	13.5433940887451	12.2129526138306	12.2248754501343	11.8790473937988	11.7846755981445	9	9	9	149	149	149	10584	0	1169	3076900	49
P61086;P61086-2;P61086-3	P61086;P61086-2;P61086-3	1612	ENSG00000078140	3093	Ubiquitin-conjugating enzyme E2 K	UBE2K	0.61841	11.1068	0.297256	0.770275	0.99909	-5.24931	11.9535417556763	14.4421663284302	13.3433246612549	NaN	11.043984413147	9.34274101257324	13.1829061508179	10.7819337844849	10.1684217453003	9.88860607147217	13.2238206863403	12.0121011734009	11.6258916854858	11.2419834136963	12.8831205368042	12.5746412277222	5	5	5	395	395	395	22406	0	3275	1025700	24
P48444;P48444-2	P48444;P48444-2	1383	ENSG00000095139	372	Coatomer subunit delta	ARCN1	0.617385	11.3307	0.297124	0.770375	0.99909	-5.24934	8.47386837005615	11.6507377624512	12.0079030990601	12.1325960159302	NaN	13.0949192047119	14.1213712692261	9.47065925598145	13.2750911712646	13.7945175170898	9.76017093658447	13.8460779190063	13.3612585067749	13.3602981567383	11.8822994232178	11.0588035583496	10	10	10	268	268	268	5721	0	9455	2865300	46
Q9UBE0	Q9UBE0	3142	ENSG00000142230	10055	SUMO-activating enzyme subunit 1;SUMO-activating enzyme subunit 1, N-terminally processed	SAE1	0.612257	7.47029	0.210297	0.836216	0.99909	-5.26681	NaN	9.58929538726807	10.6291742324829	11.8620948791504	NaN	9.40258598327637	10.8275804519653	7.53317403793335	9.9708251953125	9.15853404998779	NaN	10.0209798812866	10.6434049606323	10.6949672698975	9.19204616546631	NaN	2	2	2	98	98	98	38449	0	10143	334670	9
O60925	O60925	270	ENSG00000113068	5201	Prefoldin subunit 1	PFDN1	0.608207	4.32742	0.203323	0.841567	0.99909	-5.26795	NaN	NaN	NaN	NaN	NaN	NaN	NaN	12.0440864562988	NaN	10.9561586380005	10.0985584259033	11.1520948410034	NaN	NaN	13.4478578567505	11.5398855209351	3	3	3	475	475	475	1421	0	55165	189860	5
P63208;P63208-2	P63208;P63208-2	1718	ENSG00000113558	6500	S-phase kinase-associated protein 1	SKP1	0.607911	13.492	0.288241	0.777037	0.99909	-5.2514	9.45364093780518	14.0310983657837	13.2249059677124	13.8067512512207	NaN	12.8606796264648	16.1104011535645	14.6679430007935	14.4589195251465	15.5275382995605	13.9627151489258	16.0219116210938	14.9830379486084	14.5050668716431	16.5177764892578	15.7392797470093	6	6	6	509	509	509	18658	0	1036	5019900	56
Q00341;Q00341-2	Q00341;Q00341-2	1791	ENSG00000115677	3069	Vigilin	HDLBP	0.607566	13.2593	0.596734	0.559427	0.99909	-5.14453	11.7612600326538	12.9668121337891	14.1700811386108	13.2585220336914	11.5396432876587	14.2503728866577	15.0815668106079	10.9517946243286	13.5329647064209	14.6356611251831	11.3799743652344	14.2893705368042	14.0168085098267	14.4945430755615	12.8441171646118	12.9749526977539	29	29	29	319	319	319	14145	0	32331	14117000	133
P61769	P61769	1638	ENSG00000166710;ENSG00000273686	567	Beta-2-microglobulin;Beta-2-microglobulin form pI 5.3	B2M	0.604571	16.9957	0.626315	0.540357	0.99909	-5.13054	14.7387256622314	17.672384262085	16.9761161804199	16.7913150787354	13.9589147567749	15.5033912658691	16.7751979827881	17.7360191345215	17.1632957458496	18.6810264587402	16.2783222198486	17.836088180542	17.8087005615234	16.2450332641602	18.348970413208	19.4179229736328	6	6	6	597	597	597	13714	0	1564	18561000	53
Q15819	Q15819	2124	ENSG00000169139	7336	Ubiquitin-conjugating enzyme E2 variant 2	UBE2V2	0.604229	9.99347	0.237091	0.815737	0.99909	-5.26205	13.414421081543	NaN	NaN	NaN	11.2583894729614	11.1887741088867	12.823148727417	12.5659828186035	10.0566377639771	11.1957416534424	13.8648633956909	11.847957611084	14.3427000045776	13.1637439727783	12.6698369979858	11.5032787322998	7	2	2	49	166	166	16363	0	29118	904020	14
Q9Y6C2	Q9Y6C2	3385	ENSG00000138080	11117	EMILIN-1	EMILIN1	0.603276	9.77151	0.185459	0.855309	0.99909	-5.27071	NaN	13.5412178039551	14.1403503417969	12.49720287323	NaN	9.16508293151855	11.3877477645874	11.7331428527832	15.8039541244507	13.067081451416	NaN	12.6505584716797	9.22310924530029	7.71603059768677	12.5280389785767	12.8905687332153	20	20	13	327	327	227	10669	0	32331	6189500	73
P09417;P09417-2	P09417;P09417-2	713	ENSG00000151552	5860	Dihydropteridine reductase	QDPR	0.602911	14.8689	0.534081	0.600973	0.99909	-5.17204	14.2657613754272	16.9306449890137	16.7350273132324	12.9998769760132	14.5185918807983	13.5437564849854	14.9973115921021	11.5129375457764	16.7238750457764	15.8553552627563	13.8576898574829	14.7125806808472	14.9265279769897	14.5575838088989	15.2992076873779	16.4658222198486	11	11	11	73	73	73	25789	0	1331	10195000	93
P17516	P17516	928	ENSG00000198610	1109	Aldo-keto reductase family 1 member C4	AKR1C4	0.602422	15.3539	0.529153	0.604305	0.99909	-5.17408	12.7066259384155	15.0941190719604	15.8275165557861	14.8394002914429	13.2074718475342	16.334867477417	17.4905223846436	13.4936056137085	16.9466094970703	16.4139080047607	12.9756870269775	16.2611408233643	16.8771171569824	17.2884330749512	14.3657760620117	15.5399770736694	26	22	21	848	799	768	37066	0	32331	20261000	184
Q9Y696	Q9Y696	3383	ENSG00000169504	25932	Chloride intracellular channel protein 4	CLIC4	0.600805	12.6595	0.290064	0.775669	0.99909	-5.25098	11.3188819885254	12.3449058532715	NaN	10.9233274459839	14.8776197433472	12.9655494689941	15.4662675857544	13.3986101150513	13.0808172225952	14.2407913208008	12.3726472854614	15.1820449829102	13.4933547973633	13.8159837722778	14.8260021209717	14.2457752227783	9	9	9	664	664	664	28772	0	69682	3732000	55
P01011;P01011-2;P01011-3	P01011	458	ENSG00000196136;ENSG00000273259	12	Alpha-1-antichymotrypsin;Alpha-1-antichymotrypsin His-Pro-less	SERPINA3	0.599473	18.2682	0.606023	0.5534	0.99909	-5.14021	16.2597064971924	19.6448593139648	18.1350574493408	18.2783489227295	15.8224716186523	15.0194606781006	18.1243934631348	18.9292869567871	19.3155078887939	18.6022644042969	18.09547996521	20.096097946167	18.1654567718506	18.0361194610596	19.7992916107178	19.9673328399658	33	33	33	674	674	674	4765	0	32331	146630000	524
Q14978;Q14978-3;Q14978-2	Q14978;Q14978-3;Q14978-2	2056	ENSG00000166197	9221	Nucleolar and coiled-body phosphoprotein 1	NOLC1	0.598599	2.74643	0.23273	0.819061	0.99909	-5.26286	8.34762096405029	10.1497468948364	NaN	NaN	10.1746759414673	NaN	NaN	NaN	6.13893747329712	NaN	NaN	9.13193416595459	NaN	NaN	NaN	NaN	2	2	2	44	44	44	73602	12808	2332	107220	3
Q86WR0;Q86WR0-2	Q86WR0;Q86WR0-2	2383	ENSG00000147419	55246	Coiled-coil domain-containing protein 25	CCDC25	0.591036	8.87713	0.148089	0.88421	0.99909	-5.27567	NaN	13.5097751617432	NaN	12.9994535446167	NaN	NaN	14.3927869796753	15.1639642715454	11.0386447906494	15.6894521713257	NaN	14.8548679351807	NaN	12.1871356964111	15.8523101806641	16.3457164764404	5	5	5	274	274	274	24479	0	71644	4336600	9
P13473-2;P13473;P13473-3	P13473-2;P13473;P13473-3	838	ENSG00000005893	3920	Lysosome-associated membrane glycoprotein 2	LAMP2	0.582306	12.021	0.249238	0.806498	0.99909	-5.25971	NaN	15.2713899612427	15.1479997634888	13.6212501525879	8.64252090454102	11.0350742340088	13.7158546447754	10.9693145751953	15.1173992156982	13.2238206863403	9.82684993743896	15.0424718856812	12.0130786895752	12.3286190032959	13.2589340209961	13.1216630935669	4	4	4	149	149	149	44955	0	78603	4069400	23
P01024	P01024	461	ENSG00000125730	718	Complement C3;Complement C3 beta chain;C3-beta-c;Complement C3 alpha chain;C3a anaphylatoxin;Acylation stimulating protein;Complement C3b alpha chain;Complement C3c alpha chain fragment 1;Complement C3dg fragment;Complement C3g fragment;Complement C3d fragment;Complement C3f fragment;Complement C3c alpha chain fragment 2	C3	0.578094	14.2404	0.484393	0.63498	0.99909	-5.19178	13.1919841766357	15.7483234405518	16.3197956085205	14.4158735275269	13.470531463623	11.5914754867554	15.5879535675049	11.8653469085693	16.4713268280029	14.9478197097778	11.2365522384644	15.295768737793	14.418116569519	14.4083957672119	14.805643081665	14.0715465545654	70	70	69	532	532	529	18715	0	32331	47537000	412
Q96HC4;Q96HC4-7;Q96HC4-4;Q96HC4-6;Q96HC4-2;Q96HC4-3;Q96HC4-5	Q96HC4;Q96HC4-7;Q96HC4-4;Q96HC4-6;Q96HC4-2;Q96HC4-3	2682	ENSG00000163110	10611	PDZ and LIM domain protein 5	PDLIM5	0.577356	13.4463	0.549436	0.59065	0.99909	-5.16556	12.3287868499756	12.8374309539795	14.3780241012573	14.3818130493164	13.2517194747925	14.3159990310669	15.0611181259155	10.6124076843262	13.4636516571045	15.1450166702271	11.098295211792	14.2333202362061	14.0874624252319	14.2940464019775	13.5059356689453	12.146505355835	15	15	15	32	32	32	63944	0	13911	8040400	81
P09211	P09211	709	ENSG00000084207	2950	Glutathione S-transferase P	GSTP1	0.576446	13.5664	0.523503	0.608137	0.99909	-5.17639	12.5088348388672	14.550386428833	14.6031627655029	12.505241394043	11.973876953125	11.2313413619995	14.877140045166	13.573055267334	15.9214687347412	13.8085622787476	10.2231569290161	14.9557409286499	14.1891298294067	13.2515115737915	14.7411508560181	14.148078918457	9	9	9	576	576	576	23356	0	80767	3218500	48
P05026;P05026-2	P05026;P05026-2	574	ENSG00000143153	481	Sodium/potassium-transporting ATPase subunit beta-1	ATP1B1	0.575189	14.5684	0.682976	0.50485	0.99909	-5.10199	13.8070526123047	12.6064281463623	12.8855247497559	11.7037305831909	12.6686191558838	11.3922100067139	16.2294940948486	15.3539047241211	15.3480014801025	16.4870700836182	14.159083366394	17.1438026428223	16.473690032959	16.5839061737061	15.3264999389648	14.9256010055542	7	7	7	271	271	271	35061	0	15317	8610000	72
O00151	O00151	71	ENSG00000107438	9124	PDZ and LIM domain protein 1	PDLIM1	0.574062	15.2586	0.697656	0.495876	0.99909	-5.09422	14.8470573425293	15.4436883926392	15.2766695022583	14.7158546447754	15.1733255386353	13.966685295105	16.2130088806152	14.8578834533691	14.6691617965698	16.6038722991943	13.5779008865356	15.9649724960327	15.457893371582	14.8379240036011	16.6990032196045	15.8323459625244	20	20	20	805	805	805	36071	0	32331	11842000	106
O75475;O75475-2;O75475-3	O75475;O75475-2;O75475-3	307	ENSG00000164985	11168	PC4 and SFRS1-interacting protein	PSIP1	0.572391	3.44111	0.176032	0.862581	0.99909	-5.27207	11.0450086593628	9.59978294372559	NaN	NaN	11.5465564727783	NaN	NaN	10.0022525787354	NaN	NaN	NaN	NaN	NaN	NaN	12.8642053604126	NaN	2	2	2	57	57	57	60103	0	47572	402130	5
P50453;P50452;O75830;P50452-3;P50452-2	P50453	1448	ENSG00000170542	5272	Serpin B9	SERPINB9	0.571613	11.9099	0.693784	0.498234	0.99909	-5.09628	10.4198551177979	10.6708335876465	11.1845035552979	11.7433614730835	10.3915662765503	12.5194149017334	13.3227729797363	12.2538766860962	11.1852474212646	11.7583484649658	11.8652305603027	12.7886571884155	13.0349712371826	13.7027139663696	12.4764680862427	11.2407312393188	6	5	5	282	255	255	42403	0	85994	1706000	34
P60981;P60981-2	P60981;P60981-2	1604	ENSG00000125868	11034	Destrin	DSTN	0.56844	14.1181	0.442776	0.664134	0.99909	-5.20689	8.31514930725098	13.46275806427	13.6135597229004	14.0400323867798	9.21174240112305	14.6771688461304	16.8487949371338	14.9329071044922	14.4299955368042	14.9992513656616	13.6522846221924	15.9795818328857	15.6355762481689	16.4494552612305	15.7251262664795	13.9156923294067	8	8	8	418	418	418	18506	0	59615	6153600	54
P39019	P39019	1281	ENSG00000105372	6223	40S ribosomal protein S19	RPS19	0.566293	18.8884	0.659327	0.519504	0.99909	-5.11419	19.1811237335205	18.4157581329346	17.5701522827148	18.4233283996582	19.2276439666748	17.8463478088379	19.5262889862061	19.6821746826172	17.2564487457275	19.2058601379395	18.6884212493896	19.942777633667	19.5040111541748	17.6665706634521	20.8733501434326	19.203950881958	18	18	18	759	759	759	1606	0	32063	96040000	182
Q9Y3D9	Q9Y3D9	3328	ENSG00000181610	51649	28S ribosomal protein S23, mitochondrial	MRPS23	0.56532	11.385	0.226496	0.823819	0.99909	-5.264	NaN	12.8909864425659	12.4775562286377	12.300838470459	NaN	10.7977428436279	14.0175914764404	14.2075481414795	11.6183395385742	14.5473165512085	11.0424118041992	14.0128860473633	11.9245901107788	11.7185754776001	15.611572265625	14.9921855926514	9	9	9	458	458	458	2177	0	571	2295200	29
P50053;P50053-2	P50053;P50053-2	1437	ENSG00000138030	3795	Ketohexokinase	KHK	0.564564	15.0144	0.547027	0.592263	0.99909	-5.16659	12.7245779037476	15.3465137481689	15.6919889450073	14.8532123565674	12.6502885818481	16.0320892333984	16.5919322967529	14.4436559677124	15.6228523254395	15.4321508407593	12.9642143249512	15.1430244445801	16.79563331604	16.8321971893311	14.7256326675415	14.3811368942261	20	20	20	836	836	836	32523	0	32331	12634000	137
Q9Y4L1;Q9Y4L1-2	Q9Y4L1	3343	ENSG00000149428;ENSG00000280682	10525	Hypoxia up-regulated protein 1	HYOU1	0.564152	15.4558	0.385052	0.705508	0.99909	-5.22567	10.6420516967773	16.2880554199219	16.4087772369385	14.7488746643066	11.1023035049438	14.1864242553711	17.631404876709	17.4546680450439	16.7644824981689	17.5078868865967	11.1895160675049	18.0880432128906	16.4421977996826	15.6032209396362	16.2529983520508	16.9822578430176	39	39	39	505	505	505	11133	0	32331	77762000	436
P31942;P31942-2;P31942-3;P31942-6;P31942-5;P31942-4	P31942;P31942-2;P31942-3;P31942-6;P31942-5;P31942-4	1192	ENSG00000096746	3189	Heterogeneous nuclear ribonucleoprotein H3	HNRNPH3	0.561127	11.3291	0.212676	0.834392	0.99909	-5.26641	NaN	13.0917663574219	12.8973541259766	13.1647968292236	NaN	13.941689491272	12.575231552124	11.4270505905151	14.2209072113037	14.3146543502808	10.1446580886841	13.1405744552612	12.3430471420288	13.2312965393066	13.3734092712402	13.3998117446899	6	6	6	202	202	202	36926	0	44009	2040000	32
P02545;P02545-6;P02545-3;P02545-5;P02545-4	P02545;P02545-6;P02545-3;P02545-5;P02545-4	500	ENSG00000160789	4000	Prelamin-A/C;Lamin-A/C	LMNA	0.55808	16.0347	0.469005	0.645691	0.99909	-5.19752	12.8880014419556	15.4965419769287	16.570463180542	15.8867921829224	14.1941413879395	12.235146522522	18.300235748291	16.919282913208	16.9901485443115	18.1563987731934	12.8809032440186	18.5148372650146	17.1232318878174	17.3364715576172	17.0222587585449	16.0405673980713	46	46	2	596	596	66	74139	0	32331	81805000	367
Q9BVK6;Q7Z7H5;Q7Z7H5-3;Q7Z7H5-2	Q9BVK6	2838	ENSG00000184840	54732	Transmembrane emp24 domain-containing protein 9	TMED9	0.552378	11.1614	0.205646	0.839783	0.99909	-5.26758	NaN	14.7137622833252	14.104926109314	11.2849979400635	NaN	11.6067752838135	14.1024675369263	13.1413726806641	12.3688068389893	14.0197649002075	8.42256927490234	13.9642505645752	11.8692083358765	13.6623344421387	13.74294090271	11.5781364440918	7	7	7	328	328	328	27277	0	60498	2078000	34
P22307;P22307-7;P22307-8;P22307-4;P22307-2;P22307-6;P22307-3;P22307-5	P22307;P22307-7;P22307-8;P22307-4;P22307-2;P22307-6	1024	ENSG00000116171	6342	Non-specific lipid-transfer protein	SCP2	0.549103	16.7844	0.629565	0.538283	0.99909	-5.12897	14.8275909423828	17.5650272369385	15.9907026290894	16.5335731506348	15.5212326049805	16.8436508178711	17.7554473876953	15.9423084259033	16.500545501709	17.1147174835205	16.9482078552246	17.4487133026123	16.6515846252441	15.7870607376099	18.4271411895752	18.6922416687012	28	28	28	523	523	523	58993	0	32331	57684000	300
Q9BSJ8;Q9BSJ8-2	Q9BSJ8;Q9BSJ8-2	2811	ENSG00000139641	23344	Extended synaptotagmin-1	ESYT1	0.547806	9.9051	0.311762	0.759437	0.99909	-5.24582	8.48751831054688	10.1256713867188	10.5672903060913	9.19768333435059	NaN	11.0896492004395	11.95241355896	10.6502437591553	10.6893863677979	12.1982297897339	7.64709854125977	11.3968725204468	12.3206033706665	11.1626434326172	10.5034284591675	10.4928550720215	8	8	8	97	97	97	12285	0	40286	1513000	24
P27694	P27694	1108	ENSG00000132383	6117	Replication protein A 70 kDa DNA-binding subunit;Replication protein A 70 kDa DNA-binding subunit, N-terminally processed	RPA1	0.544598	5.51317	0.168621	0.868307	0.99909	-5.27308	NaN	NaN	8.03413867950439	7.33664035797119	NaN	8.26373863220215	12.0571460723877	NaN	7.85168647766113	11.0177822113037	NaN	11.0506649017334	11.1283807754517	11.4705572128296	NaN	NaN	2	2	2	73	73	73	68137	0	68445	434840	14
[truncated: 1,564 more rows]

## Sheet: Subfile2
	covid_liver_POS.covid_liver_NEG.UP	covid_liver_POS.CTL.UP	covid_liver_NEG.CTL.UP	covid_liver_POS.covid_liver_NEG.DOWN	covid_liver_POS.CTL.DOWN	covid_liver_NEG.CTL.DOWN
[truncated: 24 more rows]

## Sheet: Subfile3
	p.geomean	stat.mean	p.val	q.val	set.size	L4	L5	L6	L12	L13	nb	entrez	symbol
[truncated: 1,945 more rows]

[truncated: 1 more sheets: Subfile4]
