# Supplementary material for: Molecular consequences of SARS-CoV-2 liver tropism
Source: Nat Metab. 2022 Mar 28;4(3):310–9. doi: 10.1038/s42255-022-00552-6 (PMC8964418; doi:10.1038/s42255-022-00552-6)
Supplement: Source Data Extended Data Fig. 2 — ACE2 microscopy images. [file 42255_2022_552_MOESM7_ESM.zip]

Archive with 5 entries (5 files):
- ACE2 Patient 1.jpg
- ACE2 Patient 2.jpg
- ACE2 Patient 3.jpg
- ACE2 Patient 4.jpg
- ACE2 Patient 5.jpg
