# Supplementary material for: Molecular consequences of SARS-CoV-2 liver tropism
Source: Nat Metab. 2022 Mar 28;4(3):310–9. doi: 10.1038/s42255-022-00552-6 (PMC8964418; doi:10.1038/s42255-022-00552-6)
Supplement: Source Data Extended Data Fig. 3 — SARS-CoV-2 spike microscopy images. [file 42255_2022_552_MOESM8_ESM.zip]

Archive with 9 entries (9 files):
- Spike Patient 1 a1.jpg
- Spike Patient 1 a2.jpg
- Spike Patient 1 a3.jpg
- Spike Patient 2 a1.jpg
- Spike Patient 2 a2.jpg
- Spike Patient 2 a3.jpg
- Spike Patient 3 a1.jpg
- Spike Patient 3 a2.jpg
- Spike Patient 3 a3.jpg
