# Supplementary material for: Molecular consequences of SARS-CoV-2 liver tropism
Source: Nat Metab. 2022 Mar 28;4(3):310–9. doi: 10.1038/s42255-022-00552-6 (PMC8964418; doi:10.1038/s42255-022-00552-6)
Supplement: Source Data Extended Data Fig. 6 — Extended transcriptomic data. [file 42255_2022_552_MOESM9_ESM.xlsx]

## Sheet: SF2
ensembl	entrez	symbol	gene.name	logFC	AveExpr	t	P.Value	adj.P.Val	B
ENSG00000133112	7178	TPT1	tumor protein, translationally-controlled 1	-1.42379	10.2722	-7.1399	1.1e-11	2.2e-07	16.1785
ENSG00000199065	406894	MIR101-2	microRNA 101-2	-1.91962	-6.11873	-7.00717	2.4e-11	2.5e-07	15.0654
ENSG00000157637	124565	SLC38A10	solute carrier family 38 member 10	1.68703	7.78593	6.84982	6e-11	4.2e-07	14.5238
ENSG00000207827	407029	MIR30A	microRNA 30a	-2.04827	-6.09151	-6.64662	1.9e-10	7.4e-07	13.1119
ENSG00000202354	6085	RNY3	RNA, Ro60-associated Y3	-2.73214	-5.84884	-6.63484	2.1e-10	7.4e-07	12.8256
ENSG00000162244	6159	RPL29	ribosomal protein L29	-1.49506	8.12581	-6.63211	2.1e-10	7.4e-07	13.315
ENSG00000257780	644076	GLYCAM1	glycosylation dependent cell adhesion molecule 1 (pseudogene)	-2.33746	-6.09879	-6.55325	3.3e-10	9.9e-07	12.6127
ENSG00000159423	8659	ALDH4A1	aldehyde dehydrogenase 4 family member A1	2.11389	9.41315	6.5248	3.9e-10	1e-06	12.7218
ENSG00000123349	5204	PFDN5	prefoldin subunit 5	-1.32058	6.7418	-6.47947	5e-10	1.2e-06	12.4836
ENSG00000231061	100874157	LINC00395	long intergenic non-protein coding RNA 395	-1.92243	-6.13172	-6.34013	1.1e-09	2.3e-06	11.5313
ENSG00000199575	767577	SNORD114-1	small nucleolar RNA, C/D box 114-1	-1.76379	-6.07112	-6.3185	1.2e-09	2.4e-06	11.4151
ENSG00000264572	100423041	MIR4296	microRNA 4296	-1.6843	-6.0982	-6.2721	1.6e-09	2.7e-06	11.1651
ENSG00000126756	8409	UXT	ubiquitously expressed prefoldin like chaperone	-2.05283	4.68757	-6.25769	1.7e-09	2.7e-06	11.1599
ENSG00000174444	6124	RPL4	ribosomal protein L4	-1.20599	9.32763	-6.25091	1.8e-09	2.7e-06	11.2301
ENSG00000164054	51246	SHISA5	shisa family member 5	1.72336	7.08921	6.22449	2.1e-09	2.9e-06	11.1254
ENSG00000264999	100847067	MIR5089	microRNA 5089	-1.95019	-6.15224	-6.20945	2.3e-09	3e-06	10.8685
ENSG00000188846	9045	RPL14	ribosomal protein L14	-1.38534	8.12117	-6.13066	3.5e-09	4.3e-06	10.6261
ENSG00000122406	6125	RPL5	ribosomal protein L5	-1.30378	8.39316	-6.11267	3.9e-09	4.5e-06	10.5138
ENSG00000199153	407033	MIR30D	microRNA 30d	-1.81787	-6.07083	-6.04727	5.5e-09	6.1e-06	10.0316
ENSG00000109475	6164	RPL34	ribosomal protein L34	-1.54854	7.65965	-6.00441	6.9e-09	7.2e-06	9.98434
ENSG00000114650	22937	SCAP	SREBF chaperone	1.58926	7.10273	5.98231	7.8e-09	7.8e-06	9.8772
ENSG00000160710	103	ADAR	adenosine deaminase RNA specific	1.13281	7.7356	5.89356	1.2e-08	1.2e-05	9.38316
ENSG00000232132	100874208	NDFIP2-AS1	NDFIP2 antisense RNA 1	-1.87369	-6.11525	-5.8615	1.5e-08	1.3e-05	9.13861
ENSG00000116251	6146	RPL22	ribosomal protein L22	-1.33429	6.89435	-5.85021	1.6e-08	1.3e-05	9.21734
ENSG00000006837	51265	CDKL3	cyclin dependent kinase like 3	-2.14969	-0.2428	-5.84653	1.6e-08	1.3e-05	9.02961
ENSG00000274978	26824	RNU11	RNA, U11 small nuclear	-2.11806	-5.68303	-5.83503	1.7e-08	1.4e-05	8.99427
ENSG00000127184	1350	COX7C	cytochrome c oxidase subunit 7C	-1.68895	7.16348	-5.82071	1.8e-08	1.4e-05	9.06742
ENSG00000212122	83942	TSSK1B	testis specific serine kinase 1B	-2.3124	-6.05583	-5.81652	1.9e-08	1.4e-05	8.91555
ENSG00000207705	406917	MIR129-1	microRNA 129-1	-1.8099	-6.16175	-5.78694	2.2e-08	1.6e-05	8.79248
ENSG00000268061	100505681	NAPA-AS1	NAPA antisense RNA 1	-2.43364	0.06596	-5.76995	2.4e-08	1.6e-05	8.5809
ENSG00000174748	6138	RPL15	ribosomal protein L15	-1.1102	8.37964	-5.76487	2.5e-08	1.6e-05	8.74716
ENSG00000221983	7311	UBA52	ubiquitin A-52 residue ribosomal protein fusion product 1	-1.37699	7.70426	-5.75896	2.5e-08	1.6e-05	8.74308
ENSG00000257741	101928420	LINC01490	long intergenic non-protein coding RNA 1490	-2.01869	-6.1107	-5.7548	2.6e-08	1.6e-05	8.63582
ENSG00000284388	100616240	MIR4496	microRNA 4496	-1.8379	-6.0875	-5.75048	2.6e-08	1.6e-05	8.59303
ENSG00000106785	9830	TRIM14	tripartite motif containing 14	2.24239	5.76859	5.73019	2.9e-08	1.8e-05	8.6233
ENSG00000197958	6136	RPL12	ribosomal protein L12	-1.65708	7.97243	-5.7255	3e-08	1.8e-05	8.57348
ENSG00000118181	6230	RPS25	ribosomal protein S25	-1.33301	7.80789	-5.69746	3.5e-08	2e-05	8.43049
ENSG00000234636	100873985	MED14OS	MED14 opposite strand	-2.23858	-1.73372	-5.69409	3.5e-08	2e-05	8.32824
ENSG00000071082	6160	RPL31	ribosomal protein L31	-1.38673	8.0806	-5.64942	4.5e-08	2.4e-05	8.17437
ENSG00000173821	57674	RNF213	ring finger protein 213	1.49036	7.30522	5.62689	5e-08	2.6e-05	8.05284
ENSG00000231216	100093698	GS1-600G8.3	unknown transcript	-2.16554	-6.04831	-5.56127	7e-08	3.6e-05	7.71741
ENSG00000144713	6161	RPL32	ribosomal protein L32	-1.4262	8.16422	-5.54484	7.6e-08	3.8e-05	7.67934
ENSG00000145741	689	BTF3	basic transcription factor 3	-1.42628	7.23744	-5.5126	9e-08	4.4e-05	7.55791
ENSG00000201700	767563	SNORD113-3	small nucleolar RNA, C/D box 113-3	-1.58862	-6.12756	-5.50705	9.2e-08	4.4e-05	7.47315
ENSG00000204628	10399	RACK1	receptor for activated C kinase 1	-1.07819	8.77761	-5.49974	9.6e-08	4.5e-05	7.42862
ENSG00000232112	51372	TMA7	translation machinery associated 7 homolog	-1.72035	4.94853	-5.48618	1e-07	4.7e-05	7.44634
ENSG00000167323	6786	STIM1	stromal interaction molecule 1	1.53153	6.38059	5.4827	1e-07	4.7e-05	7.41962
ENSG00000233124	103625683	LINC00456	long intergenic non-protein coding RNA 456	-1.64009	-6.12909	-5.47392	1.1e-07	4.7e-05	7.31373
ENSG00000168505	2637	GBX2	gastrulation brain homeobox 2	-2.57848	-5.99241	-5.47356	1.1e-07	4.7e-05	7.25464
ENSG00000196531	4666	NACA	nascent polypeptide associated complex subunit alpha	-1.09043	8.27792	-5.43703	1.3e-07	5.4e-05	7.14025
ENSG00000177706	56975	FAM20C	FAM20C golgi associated secretory pathway kinase	1.86435	7.01511	5.436	1.3e-07	5.4e-05	7.20483
ENSG00000156508	1915	EEF1A1	eukaryotic translation elongation factor 1 alpha 1	-1.13663	11.0036	-5.43329	1.3e-07	5.4e-05	7.10528
ENSG00000214022	29803	REPIN1	replication initiator 1	1.69209	6.9493	5.42985	1.4e-07	5.4e-05	7.17633
ENSG00000216306	160313	KRT19P2	keratin 19 pseudogene 2	-1.92421	-6.08426	-5.40662	1.5e-07	5.8e-05	7.01208
ENSG00000142937	6202	RPS8	ribosomal protein S8	-1.10028	8.76982	-5.40575	1.5e-07	5.8e-05	6.97878
ENSG00000137166	116113	FOXP4	forkhead box P4	1.90787	5.88292	5.39961	1.6e-07	5.9e-05	7.03778
ENSG00000204334	285141	ERICH2	glutamate rich 2	-2.71289	-0.22141	-5.38916	1.7e-07	6.1e-05	6.82161
ENSG00000170860	27258	LSM3	LSM3 homolog, U6 small nuclear RNA and mRNA degradation associated	-1.76286	4.69742	-5.36742	1.9e-07	6.7e-05	6.88212
ENSG00000055332	5610	EIF2AK2	eukaryotic translation initiation factor 2 alpha kinase 2	1.65173	4.98253	5.3366	2.2e-07	7.6e-05	6.713
ENSG00000238169	102723318	LINC01053	long intergenic non-protein coding RNA 1053	-1.79956	-6.13806	-5.33508	2.2e-07	7.6e-05	6.67918
ENSG00000183569	253190	SERHL2	serine hydrolase like 2	-3.29176	-0.23021	-5.33315	2.2e-07	7.6e-05	6.60824
ENSG00000100316	6122	RPL3	ribosomal protein L3	-1.07079	10.2206	-5.32878	2.2e-07	7.6e-05	6.60973
ENSG00000196683	54543	TOMM7	translocase of outer mitochondrial membrane 7	-1.65933	5.8043	-5.29714	2.6e-07	8.7e-05	6.57107
ENSG00000145425	6189	RPS3A	ribosomal protein S3A	-1.32051	7.44945	-5.29372	2.7e-07	8.7e-05	6.52062
ENSG00000074771	50508	NOX3	NADPH oxidase 3	-1.99883	-6.10092	-5.29087	2.7e-07	8.7e-05	6.48905
ENSG00000225174	100287366	OSTM1-AS1	OSTM1 antisense RNA 1	-2.38166	-5.98546	-5.27525	2.9e-07	9.3e-05	6.40288
ENSG00000156467	7381	UQCRB	ubiquinol-cytochrome c reductase binding protein	-1.51078	6.72581	-5.26785	3e-07	9.4e-05	6.39931
ENSG00000119636	80127	BBOF1	basal body orientation factor 1	-2.02867	1.15334	-5.26644	3.1e-07	9.4e-05	6.2597
ENSG00000114391	6152	RPL24	ribosomal protein L24	-1.31513	7.849	-5.25852	3.2e-07	9.5e-05	6.33614
ENSG00000189266	55629	PNRC2	proline rich nuclear receptor coactivator 2	-1.48423	5.23588	-5.25808	3.2e-07	9.5e-05	6.39305
ENSG00000142676	6135	RPL11	ribosomal protein L11	-0.97168	8.43458	-5.24816	3.3e-07	9.9e-05	6.26808
ENSG00000164919	1345	COX6C	cytochrome c oxidase subunit 6C	-1.90025	6.5977	-5.24251	3.4e-07	0.0001	6.3201
ENSG00000166171	25911	DPCD	deleted in primary ciliary dyskinesia homolog (mouse)	-2.26744	1.74708	-5.22366	3.8e-07	0.00011	6.07709
ENSG00000137154	6194	RPS6	ribosomal protein S6	-1.05628	9.12255	-5.21534	3.9e-07	0.00011	6.07949
ENSG00000280409	84931	LINC01101	long intergenic non-protein coding RNA 1101	-2.3872	-6.00015	-5.21182	4e-07	0.00011	6.13328
ENSG00000131143	1327	COX4I1	cytochrome c oxidase subunit 4I1	-1.2184	7.57287	-5.19289	4.4e-07	0.00012	6.04097
ENSG00000229124	100507347	VIM-AS1	VIM antisense RNA 1	-2.67038	-1.09782	-5.18256	4.6e-07	0.00012	5.93936
ENSG00000254999	55845	BRK1	BRICK1 subunit of SCAR/WAVE actin nucleating complex	-1.29837	6.05879	-5.17376	4.8e-07	0.00013	6.00339
ENSG00000181211	100127950	HECW1-IT1	HECW1 intronic transcript 1	-1.86976	-6.09275	-5.16899	4.9e-07	0.00013	5.94801
ENSG00000139714	283385	MORN3	MORN repeat containing 3	-2.75984	-2.01512	-5.16792	4.9e-07	0.00013	5.87422
ENSG00000147604	6129	RPL7	ribosomal protein L7	-1.28654	8.18496	-5.16176	5.1e-07	0.00013	5.87996
ENSG00000108298	6143	RPL19	ribosomal protein L19	-0.98752	8.85442	-5.1598	5.1e-07	0.00013	5.8213
ENSG00000278318	7772	ZNF229	zinc finger protein 229	-2.87138	0.73045	-5.15412	5.3e-07	0.00013	5.79249
ENSG00000207965	693214	MIR629	microRNA 629	-1.64252	-6.1282	-5.15205	5.3e-07	0.00013	5.87796
ENSG00000161970	6154	RPL26	ribosomal protein L26	-1.69348	7.69926	-5.14999	5.4e-07	0.00013	5.89189
ENSG00000182111	441234	ZNF716	zinc finger protein 716	-2.36641	-5.97424	-5.14617	5.5e-07	0.00013	5.83988
ENSG00000142534	6205	RPS11	ribosomal protein S11	-1.10557	8.55555	-5.14276	5.6e-07	0.00013	5.76293
ENSG00000186306	128360	OR10T2	olfactory receptor family 10 subfamily T member 2	-1.68394	-6.15224	-5.13251	5.8e-07	0.00014	5.79235
ENSG00000105221	208	AKT2	AKT serine/threonine kinase 2	1.05926	7.60154	5.11907	6.2e-07	0.00015	5.71251
ENSG00000261715	101927900	LINC01477	long intergenic non-protein coding RNA 1477	-1.55169	-6.14922	-5.1024	6.7e-07	0.00016	5.6619
ENSG00000102996	4324	MMP15	matrix metallopeptidase 15	2.37077	6.7022	5.08432	7.3e-07	0.00017	5.59926
ENSG00000201300	100036564	SNORD115-27	small nucleolar RNA, C/D box 115-27	-1.34656	-6.16558	-5.07852	7.6e-07	0.00017	5.5573
ENSG00000249421	103689846	ADAMTS19-AS1	ADAMTS19 antisense RNA 1	-1.84246	-6.10459	-5.05212	8.6e-07	0.00019	5.43263
ENSG00000217236	100131390	SP9	Sp9 transcription factor	-2.24132	-6.05136	-5.04481	8.9e-07	0.0002	5.39694
ENSG00000169718	64118	DUS1L	dihydrouridine synthase 1 like	1.5415	7.04902	5.03336	9.4e-07	0.00021	5.36868
ENSG00000186965	337969	KRTAP19-2	keratin associated protein 19-2	-1.6281	-6.14922	-5.01815	1e-06	0.00022	5.29653
ENSG00000265357	100616319	MIR4493	microRNA 4493	-1.43435	-6.16676	-5.00804	1.1e-06	0.00023	5.25377
ENSG00000147533	51125	GOLGA7	golgin A7	-1.44576	5.04239	-5.00123	1.1e-06	0.00023	5.24646
ENSG00000224329	100874059	LINC00297	long intergenic non-protein coding RNA 297	-1.6281	-6.14922	-4.99731	1.1e-06	0.00023	5.20713
ENSG00000114942	1933	EEF1B2	eukaryotic translation elongation factor 1 beta 2	-1.6929	7.41674	-4.99731	1.1e-06	0.00023	5.18399
ENSG00000164587	6208	RPS14	ribosomal protein S14	-1.13224	8.19748	-4.98767	1.2e-06	0.00024	5.10286
ENSG00000140564	5045	FURIN	furin, paired basic amino acid cleaving enzyme	1.57751	9.35549	4.97986	1.2e-06	0.00025	5.02438
ENSG00000182899	6165	RPL35A	ribosomal protein L35a	-1.40961	7.30163	-4.97126	1.3e-06	0.00026	5.07093
ENSG00000241369	647107	LINC01192	long intergenic non-protein coding RNA 1192	-2.01924	-6.06553	-4.94667	1.4e-06	0.00028	4.9806
ENSG00000164405	27089	UQCRQ	ubiquinol-cytochrome c reductase complex III subunit VII	-1.72955	7.17914	-4.94628	1.4e-06	0.00028	4.96007
ENSG00000101132	5203	PFDN4	prefoldin subunit 4	-1.99593	2.54161	-4.94479	1.4e-06	0.00028	4.92697
ENSG00000071655	53615	MBD3	methyl-CpG binding domain protein 3	1.75048	6.30216	4.94441	1.4e-06	0.00028	5.00275
ENSG00000070413	9993	DGCR2	DiGeorge syndrome critical region gene 2	1.54782	6.22568	4.93577	1.5e-06	0.00029	4.94923
ENSG00000145592	6167	RPL37	ribosomal protein L37	-1.08352	8.01729	-4.92362	1.6e-06	0.0003	4.78816
ENSG00000146576	79034	C7orf26	chromosome 7 open reading frame 26	1.8978	4.44469	4.91805	1.6e-06	0.00031	4.8319
ENSG00000248197	728081	LINC00290	long intergenic non-protein coding RNA 290	-1.68394	-6.14574	-4.90089	1.7e-06	0.00033	4.79744
ENSG00000187170	199834	LCE4A	late cornified envelope 4A	-1.66545	-6.10375	-4.90036	1.7e-06	0.00033	4.79397
ENSG00000132361	23277	CLUH	clustered mitochondria homolog	1.24586	8.49374	4.88263	1.9e-06	0.00035	4.6336
ENSG00000164050	5364	PLXNB1	plexin B1	1.49446	8.22246	4.87736	1.9e-06	0.00036	4.63869
ENSG00000156482	6156	RPL30	ribosomal protein L30	-1.288	7.55782	-4.87385	2e-06	0.00036	4.59056
ENSG00000265544	100506677	AA06	uncharacterized LOC100506677	-1.70885	-6.11624	-4.84512	2.3e-06	0.00041	4.56276
ENSG00000261075	104266959	LINC01195	long intergenic non-protein coding RNA 1195	-1.49486	-6.13474	-4.842	2.3e-06	0.00041	4.55103
ENSG00000147677	8667	EIF3H	eukaryotic translation initiation factor 3 subunit H	-1.41394	6.14165	-4.84084	2.3e-06	0.00041	4.51671
ENSG00000182095	84629	TNRC18	trinucleotide repeat containing 18	1.06149	6.51412	4.81679	2.6e-06	0.00045	4.37526
ENSG00000177600	6181	RPLP2	ribosomal protein lateral stalk subunit P2	-1.47305	7.66998	-4.81136	2.6e-06	0.00046	4.35592
ENSG00000189023	139604	MAGEB16	MAGE family member B16	-2.0328	-6.05031	-4.808	2.7e-06	0.00046	4.39331
ENSG00000125912	56926	NCLN	nicalin	1.82734	6.53917	4.80388	2.7e-06	0.00046	4.39666
ENSG00000259724	101927112	LINC01581	long intergenic non-protein coding RNA 1581	-1.78676	-6.04079	-4.80328	2.7e-06	0.00046	4.37355
ENSG00000138496	83666	PARP9	poly(ADP-ribose) polymerase family member 9	1.69789	6.55039	4.80109	2.8e-06	0.00047	4.34224
ENSG00000127838	25953	PNKD	PNKD metallo-beta-lactamase domain containing	1.75316	7.79537	4.79387	2.8e-06	0.00048	4.26932
ENSG00000131730	1160	CKMT2	creatine kinase, mitochondrial 2	-2.29193	-0.05846	-4.7927	2.9e-06	0.00048	4.29187
ENSG00000273396	103695434	LINC01396	long intergenic non-protein coding RNA 1396	-1.6427	-6.12477	-4.77991	3e-06	0.0005	4.29298
ENSG00000207789	407016	MIR26A2	microRNA 26a-2	-1.5686	-6.1041	-4.77427	3.1e-06	0.00051	4.26973
ENSG00000233238	449492	DEFA9P	defensin alpha 9, pseudogene	-1.54298	-6.15873	-4.76509	3.2e-06	0.00053	4.23227
ENSG00000023041	64429	ZDHHC6	zinc finger DHHC-type containing 6	-0.9269	4.92326	-4.7586	3.3e-06	0.00054	4.21395
ENSG00000196171	81448	OR6K2	olfactory receptor family 6 subfamily K member 2	-1.86479	-6.0976	-4.75007	3.5e-06	0.00055	4.16894
ENSG00000259518	101929690	LINC01583	long intergenic non-protein coding RNA 1583	-2.16883	-5.9852	-4.74602	3.5e-06	0.00055	4.14653
ENSG00000273611	9326	ZNHIT3	zinc finger HIT-type containing 3	-1.73453	3.62089	-4.74535	3.5e-06	0.00055	4.06937
ENSG00000215372	100131980	ZNF705G	zinc finger protein 705G	-1.80543	-6.10073	-4.74532	3.5e-06	0.00055	4.1492
ENSG00000161594	317719	KLHL10	kelch like family member 10	-2.02661	-1.75939	-4.74505	3.6e-06	0.00055	4.13652
ENSG00000110700	6207	RPS13	ribosomal protein S13	-1.44031	7.32661	-4.744	3.6e-06	0.00055	4.08497
ENSG00000185088	51065	RPS27L	ribosomal protein S27 like	-1.78652	5.88133	-4.73589	3.7e-06	0.00057	4.09404
ENSG00000207578	693168	MIR583	microRNA 583	-1.45755	-6.1269	-4.73197	3.8e-06	0.00057	4.09349
ENSG00000235492	104266961	LINC01221	long intergenic non-protein coding RNA 1221	-1.43435	-6.16027	-4.72126	4e-06	0.0006	4.0519
ENSG00000101346	23509	POFUT1	protein O-fucosyltransferase 1	2.08905	6.2959	4.71945	4e-06	0.0006	4.01556
ENSG00000280090	283162	OR8B4	olfactory receptor family 8 subfamily B member 4 (gene/pseudogene)	-1.55169	-6.13822	-4.7125	4.1e-06	0.00061	4.01621
ENSG00000135956	55654	TMEM127	transmembrane protein 127	1.42626	6.47548	4.71186	4.1e-06	0.00061	3.95436
ENSG00000173567	165082	ADGRF3	adhesion G protein-coupled receptor F3	-2.31946	-1.20579	-4.7108	4.1e-06	0.00061	3.94743
ENSG00000173193	54625	PARP14	poly(ADP-ribose) polymerase family member 14	1.37381	6.71722	4.69949	4.4e-06	0.00063	3.83517
ENSG00000111331	4940	OAS3	2'-5'-oligoadenylate synthetase 3	3.87318	3.7541	4.69846	4.4e-06	0.00063	3.95817
ENSG00000258861	378881	MIR381HG	MIR381 host gene	-1.48085	-6.08808	-4.69509	4.4e-06	0.00064	3.94484
ENSG00000176605	283598	C14orf177	chromosome 14 open reading frame 177	-1.89277	-6.10272	-4.68245	4.7e-06	0.00067	3.88535
ENSG00000034713	11345	GABARAPL2	GABA type A receptor associated protein like 2	-1.4681	5.36035	-4.67411	4.9e-06	0.00069	3.86585
ENSG00000161016	6132	RPL8	ribosomal protein L8	-1.02206	8.66706	-4.66776	5e-06	0.00071	3.69294
ENSG00000271798	677831	SNORA51	small nucleolar RNA, H/ACA box 51	-1.43094	-6.09067	-4.66679	5e-06	0.00071	3.82932
ENSG00000092841	4637	MYL6	myosin light chain 6	-1.09226	7.98167	-4.65861	5.2e-06	0.00073	3.67556
ENSG00000196243	439916	LINC00615	long intergenic non-protein coding RNA 615	-1.78408	-6.10921	-4.64477	5.6e-06	0.00077	3.74058
ENSG00000172331	669	BPGM	bisphosphoglycerate mutase	-2.11021	3.10437	-4.64172	5.6e-06	0.00077	3.72885
ENSG00000228474	100128731	OST4	oligosaccharyltransferase complex subunit 4, non-catalytic	-1.90355	5.1913	-4.63831	5.7e-06	0.00077	3.69804
ENSG00000260720	101929620	LINC01243	long intergenic non-protein coding RNA 1243	-1.41119	-6.17024	-4.63564	5.8e-06	0.00077	3.705
ENSG00000265919	100422887	MIR4280	microRNA 4280	-1.41119	-6.17024	-4.63564	5.8e-06	0.00077	3.705
ENSG00000274263	102465800	MIR7702	microRNA 7702	-1.41119	-6.17024	-4.63564	5.8e-06	0.00077	3.705
ENSG00000149133	338674	OR5F1	olfactory receptor family 5 subfamily F member 1	-1.24857	-6.15873	-4.63066	5.9e-06	0.00079	3.68458
ENSG00000260629	103344929	BGLT3	beta globin locus transcript 3	-1.66763	-6.11105	-4.62875	6e-06	0.00079	3.6753
ENSG00000115947	5000	ORC4	origin recognition complex subunit 4	-1.08805	4.31541	-4.62669	6e-06	0.00079	3.67317
ENSG00000260596	100288687	DUX4	double homeobox 4	-1.41119	-6.16374	-4.62061	6.2e-06	0.00081	3.64454
ENSG00000159263	6493	SIM2	SIM bHLH transcription factor 2	-2.47176	0.1525	-4.61945	6.2e-06	0.00081	3.59552
ENSG00000200398	100036563	SNORD115-24	small nucleolar RNA, C/D box 115-24	-1.35472	-6.17024	-4.61583	6.3e-06	0.00081	3.62531
ENSG00000189043	4697	NDUFA4	NDUFA4 mitochondrial complex associated	-1.71868	6.92654	-4.61469	6.4e-06	0.00081	3.59637
ENSG00000104408	3646	EIF3E	eukaryotic translation initiation factor 3 subunit E	-1.20396	6.71547	-4.60984	6.5e-06	0.00082	3.52746
ENSG00000143727	52	ACP1	acid phosphatase 1	-1.13375	5.82002	-4.60929	6.5e-06	0.00082	3.58826
ENSG00000089289	3476	IGBP1	immunoglobulin binding protein 1	-1.41352	4.11111	-4.60699	6.6e-06	0.00082	3.59254
ENSG00000156269	84779	NAA11	N(alpha)-acetyltransferase 11, NatA catalytic subunit	-2.62933	-5.88894	-4.6065	6.6e-06	0.00082	3.57846
ENSG00000234787	100507428	LINC00458	long intergenic non-protein coding RNA 458	-1.48714	-6.08472	-4.60634	6.6e-06	0.00082	3.57939
ENSG00000233496	100874300	SYNJ2-IT1	SYNJ2 intronic transcript 1	-2.01388	-5.93583	-4.60438	6.7e-06	0.00082	3.57165
ENSG00000184752	55967	NDUFA12	NADH:ubiquinone oxidoreductase subunit A12	-2.17053	4.46617	-4.59906	6.8e-06	0.00083	3.56018
ENSG00000266107	100616196	MIR4525	microRNA 4525	-1.53179	-6.11223	-4.599	6.8e-06	0.00083	3.55626
ENSG00000131174	1349	COX7B	cytochrome c oxidase subunit 7B	-1.93113	6.28003	-4.59606	6.9e-06	0.00084	3.50528
ENSG00000140612	23478	SEC11A	SEC11 homolog A, signal peptidase complex subunit	-1.24653	5.87887	-4.59435	7e-06	0.00084	3.51068
ENSG00000166441	6157	RPL27A	ribosomal protein L27a	-1.00385	8.30431	-4.58804	7.2e-06	0.00086	3.38332
ENSG00000089009	6128	RPL6	ribosomal protein L6	-0.95238	8.29402	-4.58518	7.2e-06	0.00086	3.35475
ENSG00000141905	4782	NFIC	nuclear factor I C	1.18234	7.72228	4.58193	7.4e-06	0.00087	3.32397
ENSG00000105982	140545	RNF32	ring finger protein 32	-1.97518	0.26312	-4.57744	7.5e-06	0.00088	3.44032
ENSG00000227528	100874195	DIAPH3-AS1	DIAPH3 antisense RNA 1	-1.55169	-6.12824	-4.57646	7.5e-06	0.00088	3.46728
ENSG00000053702	83714	NRIP2	nuclear receptor interacting protein 2	-2.43757	1.15917	-4.567	7.9e-06	0.00091	3.39427
ENSG00000263858	100616147	MIR4769	microRNA 4769	-1.37114	-6.17024	-4.56645	7.9e-06	0.00091	3.42786
ENSG00000221176	100302175	MIR1207	microRNA 1207	-1.41119	-6.16072	-4.56375	8e-06	0.00092	3.41714
ENSG00000226717	101929428	PTPRD-AS2	PTPRD antisense RNA 2 (head to head)	-1.67197	-6.1042	-4.54843	8.5e-06	0.00097	3.35534
ENSG00000265321	100422965	MIR4263	microRNA 4263	-2.23433	-5.87909	-4.54839	8.5e-06	0.00097	3.35361
ENSG00000160325	11094	CACFD1	calcium channel flower domain containing 1	2.0262	6.33195	4.54569	8.6e-06	0.00098	3.34009
ENSG00000149187	10658	CELF1	CUGBP Elav-like family member 1	0.96121	7.46077	4.54378	8.7e-06	0.00098	3.21319
ENSG00000136697	84639	IL1F10	interleukin 1 family member 10	-2.20013	-5.93566	-4.53071	9.2e-06	0.00103	3.27882
ENSG00000163631	213	ALB	albumin	-1.85304	15.419	-4.52894	9.3e-06	0.00103	3.24225
ENSG00000198034	6191	RPS4X	ribosomal protein S4 X-linked	-1.25132	8.30218	-4.52869	9.3e-06	0.00103	3.1223
ENSG00000171084	100125556	FAM86JP	family with sequence similarity 86, member A pseudogene	-2.70546	-0.01906	-4.51562	9.8e-06	0.00108	3.1853
ENSG00000130589	85441	HELZ2	helicase with zinc finger 2	2.22522	5.17442	4.51355	9.9e-06	0.00109	3.14985
ENSG00000196407	284486	THEM5	thioesterase superfamily member 5	-1.89433	-0.59899	-4.51264	1e-05	0.00109	3.21278
ENSG00000116133	1718	DHCR24	24-dehydrocholesterol reductase	1.34437	10.239	4.50324	1e-05	0.00113	2.98529
ENSG00000147403	6134	RPL10	ribosomal protein L10	-0.93819	9.30035	-4.49271	1.1e-05	0.00117	2.96365
ENSG00000107223	8721	EDF1	endothelial differentiation related factor 1	-1.0453	7.52906	-4.49166	1.1e-05	0.00117	3.03731
ENSG00000266583	100616312	MIR4478	microRNA 4478	-1.29605	-6.16374	-4.48628	1.1e-05	0.00119	3.1111
ENSG00000130881	4037	LRP3	LDL receptor related protein 3	2.12253	5.95533	4.48573	1.1e-05	0.00119	3.09529
ENSG00000266890	100616202	MIR4634	microRNA 4634	-1.35472	-6.15075	-4.48102	1.1e-05	0.00121	3.09048
ENSG00000161671	284361	EMC10	ER membrane protein complex subunit 10	1.29462	6.5242	4.48022	1.1e-05	0.00121	3.03375
ENSG00000196576	23654	PLXNB2	plexin B2	0.8303	8.3863	4.4768	1.2e-05	0.00122	2.87954
ENSG00000264493	100423021	MIR4298	microRNA 4298	-1.41119	-6.16374	-4.47502	1.2e-05	0.00122	3.06696
ENSG00000101890	2986	GUCY2F	guanylate cyclase 2F, retinal	-2.29825	-5.92676	-4.46545	1.2e-05	0.00127	3.01939
ENSG00000135940	1329	COX5B	cytochrome c oxidase subunit 5B	-1.58078	6.74316	-4.4544	1.3e-05	0.00132	2.9296
ENSG00000227480	554201	CCDC148-AS1	CCDC148 antisense RNA 1	-1.24857	-6.15526	-4.45336	1.3e-05	0.00132	2.9822
ENSG00000160345	138162	C9orf116	chromosome 9 open reading frame 116	-2.08787	0.29919	-4.45091	1.3e-05	0.00133	2.95157
ENSG00000115107	55240	STEAP3	STEAP3 metalloreductase	1.6437	8.55917	4.44931	1.3e-05	0.00133	2.78314
ENSG00000275141	102465535	MIR6888	microRNA 6888	-1.29605	-6.16072	-4.4444	1.3e-05	0.00135	2.94749
ENSG00000253187	100874323	HOXA10-AS	HOXA10 antisense RNA	-1.92296	-6.00505	-4.4403	1.4e-05	0.00137	2.93045
ENSG00000071677	51052	PRLH	prolactin releasing hormone	-1.70826	-6.0687	-4.433	1.4e-05	0.00141	2.90159
ENSG00000207016	100124535	SNORA36C	small nucleolar RNA, H/ACA box 36C	-1.24857	-6.14227	-4.42793	1.4e-05	0.00143	2.88336
ENSG00000207816	406908	MIR124-2	microRNA 124-2	-1.17459	-6.16374	-4.42745	1.4e-05	0.00143	2.88165
ENSG00000081154	57092	PCNP	PEST proteolytic signal containing nuclear protein	-0.96455	5.73215	-4.4267	1.4e-05	0.00143	2.80065
ENSG00000172809	6169	RPL38	ribosomal protein L38	-1.17376	7.07468	-4.42405	1.5e-05	0.00144	2.72688
ENSG00000198242	6147	RPL23A	ribosomal protein L23a	-1.49626	6.70263	-4.42095	1.5e-05	0.00145	2.72241
ENSG00000128645	3231	HOXD1	homeobox D1	-2.10718	-5.85646	-4.41631	1.5e-05	0.00147	2.83702
ENSG00000124251	27296	TP53TG5	TP53 target 5	-2.27113	-2.07422	-4.41547	1.5e-05	0.00147	2.82419
ENSG00000125691	9349	RPL23	ribosomal protein L23	-1.11345	7.98071	-4.41366	1.5e-05	0.00147	2.656
ENSG00000240198	100874200	ARHGEF3-AS1	ARHGEF3 antisense RNA 1	-1.29605	-6.15075	-4.40612	1.6e-05	0.00152	2.79905
ENSG00000078902	54472	TOLLIP	toll interacting protein	1.2993	7.46275	4.40479	1.6e-05	0.00152	2.6892
ENSG00000169567	3094	HINT1	histidine triad nucleotide binding protein 1	-0.96921	7.81027	-4.39127	1.7e-05	0.0016	2.59377
ENSG00000015676	23386	NUDCD3	NudC domain containing 3	0.84855	6.11762	4.39002	1.7e-05	0.0016	2.66888
ENSG00000184979	11274	USP18	ubiquitin specific peptidase 18	3.751	1.97363	4.3848	1.7e-05	0.00162	2.7064
ENSG00000150051	283078	MKX	mohawk homeobox	3.48975	0.23441	4.38474	1.7e-05	0.00162	2.70049
ENSG00000203740	149281	METTL11B	methyltransferase like 11B	-1.6427	-6.10226	-4.38325	1.7e-05	0.00163	2.71077
ENSG00000207973	693174	MIR589	microRNA 589	-2.27621	-5.79988	-4.37978	1.8e-05	0.00164	2.69664
ENSG00000074964	55160	ARHGEF10L	Rho guanine nucleotide exchange factor 10 like	1.67353	8.07566	4.37228	1.8e-05	0.00168	2.55313
ENSG00000236306	101929582	LINC01241	long intergenic non-protein coding RNA 1241	-1.54298	-6.10722	-4.3722	1.8e-05	0.00168	2.66841
ENSG00000255420	103581031	CASC23	cancer susceptibility 23	-2.13488	-5.97839	-4.37121	1.8e-05	0.00168	2.66415
ENSG00000137628	55601	DDX60	DExD/H-box helicase 60	2.71454	3.32323	4.36218	1.9e-05	0.00174	2.6245
ENSG00000236027	100169851	PATE3	prostate and testis expressed 3	-1.81196	-6.06118	-4.35886	1.9e-05	0.00175	2.61607
ENSG00000277073	102465138	MIR6131	microRNA 6131	-1.41119	-6.15075	-4.35827	1.9e-05	0.00175	2.61506
ENSG00000087460	2778	GNAS	GNAS complex locus	-0.7279	8.5024	-4.3571	1.9e-05	0.00175	2.41111
ENSG00000200367	767568	SNORD113-8	small nucleolar RNA, C/D box 113-8	-1.17459	-6.16374	-4.35541	2e-05	0.00176	2.60412
ENSG00000237883	100874048	DGUOK-AS1	DGUOK antisense RNA 1	-1.60724	-1.02054	-4.35098	2e-05	0.00179	2.58705
ENSG00000281358	102060282	RASSF1-AS1	RASSF1 antisense RNA 1	-1.72594	-1.53438	-4.34713	2e-05	0.00181	2.57117
ENSG00000131446	4245	MGAT1	alpha-1,3-mannosyl-glycoprotein 2-beta-N-acetylglucosaminyltransferase	0.91499	7.73964	4.34452	2e-05	0.00182	2.42434
ENSG00000263510	100616454	MIR4497	microRNA 4497	-1.45432	-6.08334	-4.33935	2.1e-05	0.00185	2.54211
ENSG00000201992	100033809	SNORD115-35	small nucleolar RNA, C/D box 115-35	-1.37557	-6.15224	-4.33824	2.1e-05	0.00185	2.53855
ENSG00000011451	58525	WIZ	WIZ zinc finger	1.22241	5.6582	4.3363	2.1e-05	0.00186	2.50183
ENSG00000169393	64100	ELSPBP1	epididymal sperm binding protein 1	-1.92056	-5.92387	-4.33371	2.1e-05	0.00187	2.52089
ENSG00000173673	390992	HES3	hes family bHLH transcription factor 3	-1.6427	-6.06278	-4.33361	2.1e-05	0.00187	2.52088
ENSG00000111669	7167	TPI1	triosephosphate isomerase 1	-1.3037	8.21024	-4.33164	2.2e-05	0.00187	2.33616
ENSG00000104979	28974	C19orf53	chromosome 19 open reading frame 53	-1.43088	5.29968	-4.32413	2.2e-05	0.00192	2.45194
ENSG00000215906	646262	LACTBL1	lactamase beta like 1	-2.05956	-5.87731	-4.32364	2.2e-05	0.00192	2.48264
ENSG00000273085	79296	OR52E1	olfactory receptor family 52 subfamily E member 1 (gene/pseudogene)	-1.35472	-6.13126	-4.32247	2.2e-05	0.00192	2.47853
ENSG00000161013	11282	MGAT4B	alpha-1,3-mannosyl-glycoprotein 4-beta-N-acetylglucosaminyltransferase B	1.31961	8.25026	4.32105	2.3e-05	0.00193	2.2733
ENSG00000141428	83608	C18orf21	chromosome 18 open reading frame 21	-1.49328	2.73894	-4.31809	2.3e-05	0.00194	2.42662
ENSG00000125743	6633	SNRPD2	small nuclear ribonucleoprotein D2 polypeptide	-1.67886	5.37614	-4.3141	2.3e-05	0.00197	2.41815
ENSG00000169327	390445	OR5AU1	olfactory receptor family 5 subfamily AU member 1	-1.72145	-6.01525	-4.31324	2.3e-05	0.00197	2.44341
ENSG00000253733	100874051	LZTS1-AS1	LZTS1 antisense RNA 1	-1.5426	-6.08323	-4.30825	2.4e-05	0.002	2.42436
ENSG00000180053	137814	NKX2-6	NK2 homeobox 6	-1.63434	-6.04773	-4.30401	2.4e-05	0.00203	2.40851
ENSG00000207571	693200	MIR615	microRNA 615	-1.41119	-6.13172	-4.30004	2.5e-05	0.00205	2.39345
ENSG00000059378	64761	PARP12	poly(ADP-ribose) polymerase family member 12	1.71256	5.11591	4.2931	2.5e-05	0.0021	2.34605
ENSG00000232688	102724321	LINC01628	long intergenic non-protein coding RNA 1628	-1.42438	-6.10558	-4.29175	2.6e-05	0.0021	2.36149
ENSG00000178685	84875	PARP10	poly(ADP-ribose) polymerase family member 10	1.95214	6.49927	4.29128	2.6e-05	0.0021	2.34616
ENSG00000181396	79701	OGFOD3	2-oxoglutarate and iron dependent oxygenase domain containing 3	1.31375	4.7563	4.29057	2.6e-05	0.0021	2.35464
ENSG00000138326	6229	RPS24	ribosomal protein S24	-1.10523	8.28505	-4.28824	2.6e-05	0.00212	2.14138
ENSG00000105223	23646	PLD3	phospholipase D family member 3	1.0051	6.75604	4.28709	2.6e-05	0.00212	2.27728
ENSG00000113212	56129	PCDHB7	protocadherin beta 7	-2.17075	-1.46709	-4.28576	2.6e-05	0.00212	2.33701
ENSG00000131469	6155	RPL27	ribosomal protein L27	-1.05447	7.71766	-4.28476	2.6e-05	0.00212	2.18439
ENSG00000213928	10379	IRF9	interferon regulatory factor 9	2.62814	5.47415	4.28438	2.6e-05	0.00212	2.31672
ENSG00000008277	53616	ADAM22	ADAM metallopeptidase domain 22	-2.66377	-0.36273	-4.28268	2.7e-05	0.00212	2.30877
ENSG00000211451	114814	GNRHR2	gonadotropin releasing hormone receptor 2 (pseudogene)	-2.4313	-0.60218	-4.28229	2.7e-05	0.00212	2.32328
ENSG00000177174	127066	OR14C36	olfactory receptor family 14 subfamily C member 36	-1.38116	-6.14773	-4.282	2.7e-05	0.00212	2.32543
ENSG00000170296	11337	GABARAP	GABA type A receptor-associated protein	-1.3513	7.14336	-4.27737	2.7e-05	0.00215	2.30795
ENSG00000229563	101927528	LINC01204	long intergenic non-protein coding RNA 1204	-1.90649	-5.95526	-4.27613	2.7e-05	0.00215	2.30334
ENSG00000137200	23070	CMTR1	cap methyltransferase 1	0.88284	5.68428	4.27542	2.7e-05	0.00215	2.23958
ENSG00000208839	677816	SNORA35	small nucleolar RNA, H/ACA box 35	-1.20098	-6.10803	-4.27222	2.8e-05	0.00217	2.28859
ENSG00000116898	64960	MRPS15	mitochondrial ribosomal protein S15	-1.28203	6.03509	-4.27134	2.8e-05	0.00217	2.24497
ENSG00000223637	159125	RBMY2EP	RNA binding motif protein Y-linked family 2 member E, pseudogene	-1.32785	-6.17326	-4.26716	2.8e-05	0.0022	2.26931
ENSG00000168894	51255	RNF181	ring finger protein 181	-1.80766	5.30082	-4.26276	2.9e-05	0.00223	2.23948
ENSG00000186468	6228	RPS23	ribosomal protein S23	-1.37795	7.20934	-4.26168	2.9e-05	0.00223	2.09927
ENSG00000194717	574452	MIR494	microRNA 494	-1.27788	-6.16676	-4.25351	3e-05	0.0023	2.21806
ENSG00000138642	55008	HERC6	HECT and RLD domain containing E3 ubiquitin protein ligase family member 6	2.9422	2.63769	4.24877	3.1e-05	0.00234	2.20047
ENSG00000136720	9394	HS6ST1	heparan sulfate 6-O-sulfotransferase 1	2.68042	6.02919	4.24479	3.1e-05	0.00237	2.14127
ENSG00000062582	64951	MRPS24	mitochondrial ribosomal protein S24	-2.04412	5.21705	-4.24217	3.1e-05	0.00238	2.16257
ENSG00000137720	64776	C11orf1	chromosome 11 open reading frame 1	-2.7273	2.86746	-4.2421	3.1e-05	0.00238	2.15512
ENSG00000254083	286094	LINC01591	long intergenic non-protein coding RNA 1591	-1.47298	-6.10921	-4.24175	3.2e-05	0.00238	2.17433
ENSG00000164346	10412	NSA2	NSA2 ribosome biogenesis factor	-1.66629	5.15435	-4.24056	3.2e-05	0.00238	2.1037
ENSG00000188694	643803	KRTAP24-1	keratin associated protein 24-1	-1.72309	-6.07298	-4.23888	3.2e-05	0.00239	2.16364
ENSG00000257582	101927324	LINC01475	long intergenic non-protein coding RNA 1475	-1.72309	-6.03841	-4.23274	3.3e-05	0.00244	2.1407
ENSG00000267041	342892	ZNF850	zinc finger protein 850	-1.98327	1.25859	-4.22829	3.3e-05	0.00248	2.10805
ENSG00000165264	4712	NDUFB6	NADH:ubiquinone oxidoreductase subunit B6	-1.88667	4.92812	-4.22395	3.4e-05	0.0025	2.10366
ENSG00000185787	10933	MORF4L1	mortality factor 4 like 1	-0.98219	7.14418	-4.22337	3.4e-05	0.0025	1.98236
ENSG00000249917	100859921	LINC00536	long intergenic non-protein coding RNA 536	-1.68452	-6.07822	-4.22175	3.4e-05	0.0025	2.09931
ENSG00000160216	56894	AGPAT3	1-acylglycerol-3-phosphate O-acyltransferase 3	1.24445	7.10621	4.22146	3.4e-05	0.0025	1.9251
ENSG00000173786	1267	CNP	2',3'-cyclic nucleotide 3' phosphodiesterase	1.26729	6.01266	4.22137	3.4e-05	0.0025	2.04005
ENSG00000265462	100500917	MIR3680-1	microRNA 3680-1	-1.44548	-6.10619	-4.21976	3.5e-05	0.00251	2.09228
ENSG00000235202	104355292	LINC01525	long intergenic non-protein coding RNA 1525	-1.43435	-6.12824	-4.21667	3.5e-05	0.00254	2.08081
ENSG00000114209	11235	PDCD10	programmed cell death 10	-1.52592	4.08573	-4.21412	3.5e-05	0.00255	2.05339
ENSG00000152936	160492	LMNTD1	lamin tail domain containing 1	-2.21907	-5.90387	-4.21291	3.5e-05	0.00256	2.06729
ENSG00000184983	4700	NDUFA6	NADH:ubiquinone oxidoreductase subunit A6	-2.30058	5.36172	-4.20697	3.6e-05	0.0026	2.04269
ENSG00000207349	101954269	RNVU1-17	RNA, variant U1 small nuclear 17	-1.36418	-6.0447	-4.20681	3.6e-05	0.0026	2.04466
ENSG00000113441	4012	LNPEP	leucyl and cystinyl aminopeptidase	1.09952	5.03464	4.20557	3.7e-05	0.0026	1.91445
ENSG00000215193	55670	PEX26	peroxisomal biogenesis factor 26	1.1605	5.6063	4.20526	3.7e-05	0.0026	1.93329
ENSG00000123989	79586	CHPF	chondroitin polymerizing factor	1.92935	6.96977	4.20507	3.7e-05	0.0026	1.93746
ENSG00000227143	101927889	LINC01153	long intergenic non-protein coding RNA 1153	-1.37114	-6.12522	-4.2024	3.7e-05	0.00262	2.02758
ENSG00000168785	10098	TSPAN5	tetraspanin 5	-2.46066	0.47271	-4.19965	3.7e-05	0.00264	1.99832
ENSG00000087191	5705	PSMC5	proteasome 26S subunit, ATPase 5	-0.95798	6.51114	-4.19202	3.9e-05	0.00271	1.91925
ENSG00000265850	100616216	MIR4797	microRNA 4797	-1.16502	-6.17326	-4.19004	3.9e-05	0.00272	1.98152
ENSG00000112238	59336	PRDM13	PR/SET domain 13	-2.16222	-5.87868	-4.18964	3.9e-05	0.00272	1.98009
ENSG00000233607	104355291	LINC01392	long intergenic non-protein coding RNA 1392	-1.21499	-6.16676	-4.18877	3.9e-05	0.00272	1.97681
ENSG00000159352	5710	PSMD4	proteasome 26S subunit, non-ATPase 4	-1.04068	6.55487	-4.18762	3.9e-05	0.00273	1.87394
ENSG00000122390	79903	NAA60	N(alpha)-acetyltransferase 60, NatF catalytic subunit	1.44847	6.32148	4.18285	4e-05	0.00276	1.91654
ENSG00000188612	6613	SUMO2	small ubiquitin like modifier 2	-1.28581	5.44043	-4.18277	4e-05	0.00276	1.92558
ENSG00000249348	100885776	UGDH-AS1	UGDH antisense RNA 1	-2.06208	0.46271	-4.18093	4e-05	0.00277	1.92666
ENSG00000165502	6166	RPL36AL	ribosomal protein L36a like	-1.51031	6.49908	-4.17879	4.1e-05	0.00279	1.87028
ENSG00000128789	56984	PSMG2	proteasome assembly chaperone 2	-1.69308	4.49383	-4.17492	4.1e-05	0.00282	1.91528
ENSG00000158104	3242	HPD	4-hydroxyphenylpyruvate dioxygenase	-1.11547	10.1399	-4.17394	4.2e-05	0.00283	1.65694
ENSG00000148303	6130	RPL7A	ribosomal protein L7a	-0.85156	9.02961	-4.17149	4.2e-05	0.00285	1.65764
ENSG00000261190	388276	C16orf97	chromosome 16 open reading frame 97	-1.7064	-6.06946	-4.17014	4.2e-05	0.00285	1.90822
ENSG00000207197	100033424	SNORD116-12	small nucleolar RNA, C/D box 116-12	-1.17622	-6.10781	-4.16573	4.3e-05	0.0029	1.89298
ENSG00000127418	53834	FGFRL1	fibroblast growth factor receptor like 1	1.72851	6.48494	4.16445	4.3e-05	0.0029	1.78836
ENSG00000160685	51043	ZBTB7B	zinc finger and BTB domain containing 7B	1.61412	6.465	4.15924	4.4e-05	0.00295	1.80625
ENSG00000085998	55624	POMGNT1	protein O-linked mannose N-acetylglucosaminyltransferase 1 (beta 1,2-)	1.257	6.13298	4.15773	4.5e-05	0.00296	1.80163
ENSG00000108953	7531	YWHAE	tyrosine 3-monooxygenase/tryptophan 5-monooxygenase activation protein epsilon	-1.29684	7.58615	-4.15272	4.5e-05	0.00301	1.75371
ENSG00000199088	494328	MIR379	microRNA 379	-1.21499	-6.17326	-4.14888	4.6e-05	0.00305	1.82974
ENSG00000188408	347541	MAGEB5	MAGE family member B5	-1.58065	-6.10198	-4.145	4.7e-05	0.00309	1.8165
ENSG00000176231	126541	OR10H4	olfactory receptor family 10 subfamily H member 4	-1.50377	-6.1107	-4.13396	4.9e-05	0.00322	1.7756
ENSG00000264163	100500906	MIR3689B	microRNA 3689b	-1.17357	-6.16676	-4.12875	5e-05	0.00328	1.75601
ENSG00000249861	148003	LGALS16	galectin 16	-1.6427	-6.06933	-4.12738	5e-05	0.00328	1.75174
ENSG00000168653	4725	NDUFS5	NADH:ubiquinone oxidoreductase subunit S5	-1.54025	6.11443	-4.12736	5e-05	0.00328	1.65771
ENSG00000166548	7084	TK2	thymidine kinase 2	1.3843	5.63676	4.12654	5.1e-05	0.00328	1.66236
ENSG00000166848	54386	TERF2IP	TERF2 interacting protein	-0.98804	5.49789	-4.11969	5.2e-05	0.00336	1.67615
ENSG00000181350	388341	LRRC75A	leucine rich repeat containing 75A	-1.93228	-0.89793	-4.11878	5.2e-05	0.00336	1.70501
ENSG00000177954	6232	RPS27	ribosomal protein S27	-0.95121	8.27684	-4.11876	5.2e-05	0.00336	1.50673
ENSG00000169906	795	S100G	S100 calcium binding protein G	-1.55169	-6.09622	-4.11694	5.3e-05	0.00336	1.71358
ENSG00000241767	104355289	LINC01324	long intergenic non-protein coding RNA 1324	-1.51932	-6.11006	-4.11631	5.3e-05	0.00336	1.71157
ENSG00000202400	25826	SNORD82	small nucleolar RNA, C/D box 82	-1.15718	-6.09514	-4.11613	5.3e-05	0.00336	1.71238
ENSG00000207995	442899	MIR325	microRNA 325	-1.16502	-6.16374	-4.11313	5.3e-05	0.00339	1.69899
ENSG00000205129	441054	C4orf47	chromosome 4 open reading frame 47	-2.54766	-1.79094	-4.11257	5.4e-05	0.00339	1.6992
ENSG00000088035	29929	ALG6	ALG6 alpha-1,3-glucosyltransferase	1.64363	3.1207	4.11036	5.4e-05	0.00341	1.67313
ENSG00000230426	104169671	LINC01036	long intergenic non-protein coding RNA 1036	-1.24857	-6.15224	-4.10024	5.6e-05	0.00354	1.65272
ENSG00000063660	2817	GPC1	glypican 1	1.77993	6.08855	4.09481	5.7e-05	0.0036	1.57348
ENSG00000159495	116179	TGM7	transglutaminase 7	-2.39325	-5.81134	-4.09446	5.8e-05	0.0036	1.63422
ENSG00000265014	100422827	MIR3160-1	microRNA 3160-1	-1.24663	-6.11104	-4.09054	5.8e-05	0.00365	1.61855
ENSG00000232084	150577	LINC01104	long intergenic non-protein coding RNA 1104	-1.73387	-6.02755	-4.08961	5.9e-05	0.00365	1.61538
ENSG00000181171	439941	FER1L6-AS1	FER1L6 antisense RNA 1	-1.35472	-6.11873	-4.08722	5.9e-05	0.00367	1.60526
ENSG00000187012	388910	LINC00207	long intergenic non-protein coding RNA 207	-1.42813	-6.06978	-4.08651	5.9e-05	0.00367	1.6041
ENSG00000265470	100847078	MIR548AQ	microRNA 548aq	-1.17459	-6.15725	-4.08589	6e-05	0.00367	1.60043
ENSG00000186184	51082	POLR1D	RNA polymerase I and III subunit D	-0.91853	5.70487	-4.08484	6e-05	0.00367	1.52959
ENSG00000266887	100616415	MIR4535	microRNA 4535	-1.17357	-6.16676	-4.08478	6e-05	0.00367	1.59598
ENSG00000134419	6210	RPS15A	ribosomal protein S15a	-1.17247	7.9613	-4.08343	6e-05	0.00368	1.56612
ENSG00000162961	84661	DPY30	dpy-30 histone methyltransferase complex regulatory subunit	-1.64403	4.0371	-4.08164	6.1e-05	0.00368	1.58779
ENSG00000221288	100313824	MIR663B	microRNA 663b	-1.27534	-6.13126	-4.08151	6.1e-05	0.00368	1.58534
ENSG00000275969	727830	SPATA31A3	SPATA31 subfamily A member 3	-1.72309	-6.08204	-4.08134	6.1e-05	0.00368	1.58456
ENSG00000126267	1340	COX6B1	cytochrome c oxidase subunit 6B1	-1.48251	6.41502	-4.08043	6.1e-05	0.00368	1.50284
ENSG00000126432	25824	PRDX5	peroxiredoxin 5	-1.3217	6.71704	-4.07734	6.2e-05	0.00371	1.46881
ENSG00000126461	58506	SCAF1	SR-related CTD associated factor 1	1.02668	5.88094	4.077	6.2e-05	0.00371	1.52868
ENSG00000183206	388468	POTEC	POTE ankyrin domain family member C	-2.46675	-5.85744	-4.07483	6.2e-05	0.00373	1.56386
ENSG00000213471	440307	TTLL13P	tubulin tyrosine ligase like 13, pseudogene	-2.02092	-0.60748	-4.07365	6.3e-05	0.00374	1.55881
ENSG00000283160	100616406	MIR4521	microRNA 4521	-1.17357	-6.17326	-4.07073	6.3e-05	0.00377	1.54516
ENSG00000232258	283953	TMEM114	transmembrane protein 114	-2.28934	-5.86194	-4.06777	6.4e-05	0.00381	1.53857
ENSG00000233816	3447	IFNA13	interferon alpha 13	-1.21499	-6.14728	-4.066	6.5e-05	0.00382	1.52808
ENSG00000112695	1347	COX7A2	cytochrome c oxidase subunit 7A2	-1.96151	6.09646	-4.06181	6.6e-05	0.00388	1.48198
ENSG00000126524	51119	SBDS	SBDS ribosome maturation factor	-1.21367	6.01042	-4.05897	6.6e-05	0.00391	1.39597
ENSG00000221063	100302150	MIR1296	microRNA 1296	-1.32885	-6.06205	-4.05427	6.8e-05	0.00397	1.48825
ENSG00000160113	2063	NR2F6	nuclear receptor subfamily 2 group F member 6	2.09457	6.85298	4.04957	6.9e-05	0.00402	1.41375
ENSG00000176749	8851	CDK5R1	cyclin dependent kinase 5 regulatory subunit 1	2.11849	0.99049	4.04926	6.9e-05	0.00402	1.46462
ENSG00000106078	23242	COBL	cordon-bleu WH2 repeat protein	1.69237	5.39358	4.0489	6.9e-05	0.00402	1.38182
ENSG00000207943	693219	MIR634	microRNA 634	-1.24857	-6.11777	-4.04825	6.9e-05	0.00402	1.46496
ENSG00000116288	11315	PARK7	Parkinsonism associated deglycase	-1.25394	7.0084	-4.04771	6.9e-05	0.00402	1.32954
ENSG00000252316	6086	RNY4	RNA, Ro60-associated Y4	-1.39299	-6.05601	-4.04402	7.1e-05	0.00406	1.45313
ENSG00000231925	6892	TAPBP	TAP binding protein	1.49529	7.52215	4.04392	7.1e-05	0.00406	1.44732
ENSG00000226258	101927347	GRM7-AS3	GRM7 antisense RNA 3	-1.50377	-6.08169	-4.04195	7.1e-05	0.00408	1.44236
ENSG00000149577	51092	SIDT2	SID1 transmembrane family member 2	1.1175	6.21617	4.0371	7.2e-05	0.00415	1.31274
ENSG00000182170	386746	MRGPRG	MAS related GPR family member G	-1.57558	-6.04922	-4.03585	7.3e-05	0.00416	1.4221
ENSG00000008130	65220	NADK	NAD kinase	1.36215	7.39058	4.03321	7.4e-05	0.00419	1.2391
ENSG00000251504	101928656	LINC01099	long intergenic non-protein coding RNA 1099	-2.26197	-5.84151	-4.03171	7.4e-05	0.0042	1.408
ENSG00000140319	6727	SRP14	signal recognition particle 14	-1.25215	6.67814	-4.03147	7.4e-05	0.0042	1.25188
ENSG00000166224	8879	SGPL1	sphingosine-1-phosphate lyase 1	1.35556	6.16818	4.02864	7.5e-05	0.00424	1.25525
ENSG00000140986	6123	RPL3L	ribosomal protein L3 like	-1.9577	-1.07557	-4.02712	7.5e-05	0.00425	1.39382
ENSG00000188243	170622	COMMD6	COMM domain containing 6	-1.39308	4.76106	-4.02615	7.6e-05	0.00426	1.38306
ENSG00000225826	79100	LINC00626	long intergenic non-protein coding RNA 626	-1.79059	-6.08071	-4.02083	7.7e-05	0.00433	1.36734
ENSG00000207550	407056	MIR99B	microRNA 99b	-1.21499	-6.16027	-4.01915	7.8e-05	0.00435	1.35988
ENSG00000170581	6773	STAT2	signal transducer and activator of transcription 2	1.23936	7.84266	4.01719	7.8e-05	0.00437	1.15248
ENSG00000164366	133957	CCDC127	coiled-coil domain containing 127	-1.36491	3.51596	-4.01182	8e-05	0.00446	1.3383
ENSG00000176925	119694	OR51F2	olfactory receptor family 51 subfamily F member 2	-1.68394	-6.06568	-4.00969	8.1e-05	0.00448	1.32752
ENSG00000009950	51085	MLXIPL	MLX interacting protein like	1.90318	9.90121	4.00622	8.2e-05	0.00453	1.14162
ENSG00000173402	1605	DAG1	dystroglycan 1	1.47734	6.65553	3.99815	8.5e-05	0.00467	1.12221
ENSG00000221977	26686	OR4E2	olfactory receptor family 4 subfamily E member 2 (gene/pseudogene)	-1.57646	-6.04773	-3.99346	8.6e-05	0.00474	1.271
ENSG00000168936	92305	TMEM129	transmembrane protein 129	2.03007	6.06442	3.99215	8.7e-05	0.00476	1.22494
ENSG00000281264	104548972	SALRNA3	senescence associated long non-coding RNA 3	-1.94567	-5.99875	-3.99065	8.7e-05	0.00477	1.26035
ENSG00000063245	29924	EPN1	epsin 1	0.98016	7.66299	3.98887	8.8e-05	0.00479	1.05161
ENSG00000244502	100874101	HDAC11-AS1	HDAC11 antisense RNA 1	-1.32796	-6.10153	-3.9872	8.8e-05	0.00481	1.25094
ENSG00000108849	5539	PPY	pancreatic polypeptide	-2.01987	-5.95458	-3.98688	8.8e-05	0.00481	1.24761
ENSG00000150316	51503	CWC15	CWC15 spliceosome associated protein homolog	-1.08722	5.08033	-3.98302	9e-05	0.00487	1.17855
ENSG00000088256	2767	GNA11	G protein subunit alpha 11	1.22111	5.6396	3.97956	9.1e-05	0.00492	1.1494
ENSG00000117614	25949	SYF2	SYF2 pre-mRNA splicing factor	-0.99892	4.76399	-3.97867	9.1e-05	0.00493	1.15535
ENSG00000144579	58190	CTDSP1	CTD small phosphatase 1	1.10515	7.34509	3.97491	9.3e-05	0.00499	1.04474
ENSG00000115128	51639	SF3B6	splicing factor 3b subunit 6	-1.65597	4.86249	-3.97406	9.3e-05	0.00499	1.17343
ENSG00000138382	29081	METTL5	methyltransferase like 5	-1.6268	3.86196	-3.97187	9.4e-05	0.00502	1.19729
ENSG00000170178	3238	HOXD12	homeobox D12	-1.67136	-6.04123	-3.97112	9.4e-05	0.00502	1.19323
ENSG00000198755	4736	RPL10A	ribosomal protein L10a	-0.93771	8.0896	-3.96651	9.6e-05	0.00509	0.94194
ENSG00000163840	151636	DTX3L	deltex E3 ubiquitin ligase 3L	1.15565	6.1552	3.96639	9.6e-05	0.00509	0.96666
ENSG00000172586	118487	CHCHD1	coiled-coil-helix-coiled-coil-helix domain containing 1	-1.23638	4.3909	-3.96561	9.6e-05	0.00509	1.17528
ENSG00000109180	54940	OCIAD1	OCIA domain containing 1	-0.86416	6.65461	-3.9581	9.9e-05	0.00523	1.03993
ENSG00000159915	353355	ZNF233	zinc finger protein 233	-2.06336	-0.79549	-3.95505	0.0001	0.00528	1.13859
ENSG00000221858	346525	OR2A12	olfactory receptor family 2 subfamily A member 12	-1.58974	-6.05514	-3.95425	0.0001	0.00529	1.13161
ENSG00000149100	10480	EIF3M	eukaryotic translation initiation factor 3 subunit M	-1.71457	5.5671	-3.95164	0.0001	0.00533	1.04826
ENSG00000254531	90024	FLJ20021	uncharacterized LOC90024	-1.69133	0.83707	-3.94676	0.0001	0.00541	1.11123
ENSG00000151353	129787	TMEM18	transmembrane protein 18	-1.32053	3.9658	-3.94658	0.0001	0.00541	1.10784
ENSG00000125356	4694	NDUFA1	NADH:ubiquinone oxidoreductase subunit A1	-1.69934	5.75526	-3.94232	0.00011	0.00549	1.04581
ENSG00000086065	51510	CHMP5	charged multivesicular body protein 5	-1.11066	5.19105	-3.94034	0.00011	0.00551	0.99538
ENSG00000118816	10983	CCNI	cyclin I	-0.94959	6.47688	-3.93975	0.00011	0.00551	0.85171
ENSG00000114784	10289	EIF1B	eukaryotic translation initiation factor 1B	-1.55668	4.90465	-3.93671	0.00011	0.00556	1.06914
ENSG00000115275	7841	MOGS	mannosyl-oligosaccharide glucosidase	1.4364	6.32948	3.93648	0.00011	0.00556	1.04841
ENSG00000230989	3281	HSBP1	heat shock factor binding protein 1	-1.16421	5.36887	-3.93572	0.00011	0.00556	0.9817
ENSG00000207805	619552	MIR483	microRNA 483	-1.37114	-6.10375	-3.93487	0.00011	0.00556	1.06227
ENSG00000173660	7388	UQCRH	ubiquinol-cytochrome c reductase hinge protein	-2.13503	5.40744	-3.93371	0.00011	0.00558	1.01693
ENSG00000144895	83939	EIF2A	eukaryotic translation initiation factor 2A	-1.58513	5.67186	-3.9313	0.00011	0.00562	0.94551
ENSG00000199069	442897	MIR323A	microRNA 323a	-1.06485	-6.17207	-3.9292	0.00011	0.00565	1.04199
ENSG00000234445	100874081	FGF14-AS1	FGF14 antisense RNA 1	-1.54298	-6.05828	-3.92789	0.00011	0.00566	1.03824
ENSG00000176171	664	BNIP3	BCL2 interacting protein 3	-1.22895	7.16864	-3.92764	0.00011	0.00566	0.86043
ENSG00000164743	157773	C8orf48	chromosome 8 open reading frame 48	-2.39155	-1.68619	-3.9254	0.00011	0.00568	1.03739
ENSG00000121957	29899	GPSM2	G protein signaling modulator 2	-1.98505	2.14292	-3.92523	0.00011	0.00568	1.02954
ENSG00000136521	4711	NDUFB5	NADH:ubiquinone oxidoreductase subunit B5	-1.21958	5.46513	-3.92445	0.00011	0.00569	0.97129
ENSG00000184724	337966	KRTAP6-1	keratin associated protein 6-1	-1.27788	-6.14574	-3.91967	0.00012	0.00578	1.00838
ENSG00000163081	151278	CCDC140	coiled-coil domain containing 140	-1.60505	-6.03025	-3.91463	0.00012	0.00588	0.99484
ENSG00000201950	767569	SNORD113-9	small nucleolar RNA, C/D box 113-9	-1.0607	-6.16676	-3.91186	0.00012	0.00593	0.98111
ENSG00000182087	91304	TMEM259	transmembrane protein 259	1.00485	7.57851	3.9081	0.00012	0.006	0.81093
ENSG00000160766	2630	GBAP1	glucosylceramidase beta pseudogene 1	-1.88189	0.4123	-3.90476	0.00012	0.00605	0.96072
ENSG00000207944	693159	MIR574	microRNA 574	-1.32123	-6.09924	-3.9044	0.00012	0.00605	0.95584
ENSG00000229419	26134	RALGAPA1P1	Ral GTPase activating protein catalytic alpha subunit 1 pseudogene 1	1.75549	-1.07344	3.90413	0.00012	0.00605	0.95775
ENSG00000231500	6222	RPS18	ribosomal protein S18	-0.9997	8.85284	-3.90155	0.00012	0.00608	0.69258
ENSG00000175581	51642	MRPL48	mitochondrial ribosomal protein L48	-1.47398	3.91813	-3.90144	0.00012	0.00608	0.95483
ENSG00000176087	113829	SLC35A4	solute carrier family 35 member A4	1.09954	6.19091	3.90119	0.00012	0.00608	0.85095
ENSG00000251321	118425	PCAT4	prostate cancer associated transcript 4	-2.03163	-5.92432	-3.90021	0.00012	0.00608	0.94654
ENSG00000253738	100506365	OTUD6B-AS1	OTUD6B antisense RNA 1 (head to head)	-1.24104	3.87367	-3.90014	0.00012	0.00608	0.91416
ENSG00000204138	65979	PHACTR4	phosphatase and actin regulator 4	0.9085	5.73124	3.89702	0.00013	0.00613	0.79589
ENSG00000063046	1975	EIF4B	eukaryotic translation initiation factor 4B	-0.97304	7.17823	-3.89533	0.00013	0.00616	0.68079
ENSG00000170142	7324	UBE2E1	ubiquitin conjugating enzyme E2 E1	-1.09789	4.71602	-3.89336	0.00013	0.00619	0.86359
ENSG00000136275	80099	C7orf69	chromosome 7 open reading frame 69	-2.08756	-5.84516	-3.89158	0.00013	0.00622	0.91583
ENSG00000183682	353500	BMP8A	bone morphogenetic protein 8a	-1.68394	-1.11899	-3.89025	0.00013	0.00624	0.90778
ENSG00000164049	285231	FBXW12	F-box and WD repeat domain containing 12	-2.13629	-1.97366	-3.88932	0.00013	0.00625	0.9105
ENSG00000253506	342538	NACA2	nascent polypeptide associated complex subunit alpha 2	-2.60745	-2.83442	-3.88731	0.00013	0.00628	0.90674
ENSG00000163159	6944	VPS72	vacuolar protein sorting 72 homolog	-1.13872	3.86869	-3.88464	0.00013	0.00632	0.88475
ENSG00000161664	92591	ASB16	ankyrin repeat and SOCS box containing 16	-1.92205	-0.48699	-3.88463	0.00013	0.00632	0.89593
ENSG00000150459	10284	SAP18	Sin3A associated protein 18	-1.09365	6.11821	-3.88189	0.00013	0.00637	0.76841
ENSG00000075234	55020	TTC38	tetratricopeptide repeat domain 38	1.19584	8.27938	3.8815	0.00013	0.00637	0.68993
ENSG00000162105	22941	SHANK2	SH3 and multiple ankyrin repeat domains 2	1.3977	4.81875	3.87929	0.00013	0.0064	0.70332
ENSG00000277590	102465835	MIR7845	microRNA 7845	-1.68394	-5.99675	-3.87918	0.00013	0.0064	0.86946
ENSG00000230923	150992	LINC00309	long intergenic non-protein coding RNA 309	-1.69448	-5.9945	-3.8764	0.00014	0.00645	0.8627
ENSG00000011347	9066	SYT7	synaptotagmin 7	3.193	7.49871	3.87507	0.00014	0.00646	0.72833
ENSG00000125741	80207	OPA3	outer mitochondrial membrane lipid metabolism regulator OPA3	1.45593	4.73092	3.87478	0.00014	0.00646	0.81673
ENSG00000154485	118856	MMP21	matrix metallopeptidase 21	-2.08635	-1.34509	-3.8732	0.00014	0.00649	0.85884
ENSG00000176239	390058	OR51B6	olfactory receptor family 51 subfamily B member 6	-1.55706	-6.02915	-3.87237	0.00014	0.00649	0.84819
ENSG00000198258	59286	UBL5	ubiquitin like 5	-1.4971	5.75789	-3.86997	0.00014	0.00654	0.79996
ENSG00000167658	1938	EEF2	eukaryotic translation elongation factor 2	-0.88288	10.2406	-3.86937	0.00014	0.00654	0.5468
ENSG00000158290	8450	CUL4B	cullin 4B	-0.79953	5.34798	-3.86849	0.00014	0.00654	0.7136
ENSG00000090266	4708	NDUFB2	NADH:ubiquinone oxidoreductase subunit B2	-1.40232	5.4338	-3.86807	0.00014	0.00654	0.80858
ENSG00000215403	100506241	LL22NC01-81G9.3	uncharacterized protein FLJ39582-like	-1.41119	-6.09275	-3.86534	0.00014	0.00658	0.82045
ENSG00000164938	94241	TP53INP1	tumor protein p53 inducible nuclear protein 1	1.90655	7.77305	3.86533	0.00014	0.00658	0.60013
ENSG00000265527	100847048	MIR5690	microRNA 5690	1.38022	-6.00385	3.86437	0.00014	0.00658	0.82889
ENSG00000120727	51247	PAIP2	poly(A) binding protein interacting protein 2	-1.62077	4.62271	-3.86371	0.00014	0.00658	0.6881
ENSG00000267337	101927921	LINC01478	long intergenic non-protein coding RNA 1478	-1.49907	-6.09668	-3.86352	0.00014	0.00658	0.81693
ENSG00000265879	100616425	MIR4748	microRNA 4748	-1.15468	-6.11938	-3.86336	0.00014	0.00658	0.81498
ENSG00000139637	60314	C12orf10	chromosome 12 open reading frame 10	-1.53332	4.00131	-3.86203	0.00014	0.00659	0.81674
ENSG00000177879	1176	AP3S1	adaptor related protein complex 3 subunit sigma 1	-1.01465	5.17315	-3.86135	0.00014	0.00659	0.75786
ENSG00000137959	10964	IFI44L	interferon induced protein 44 like	3.78989	1.97717	3.8611	0.00014	0.00659	0.77948
ENSG00000146378	9287	TAAR2	trace amine associated receptor 2 (gene/pseudogene)	-1.44504	-6.11372	-3.85815	0.00015	0.00665	0.79616
ENSG00000113558	6500	SKP1	S-phase kinase associated protein 1	-1.07362	6.95775	-3.85402	0.00015	0.00674	0.64368
ENSG00000223662	100874190	SAMSN1-AS1	SAMSN1 antisense RNA 1	-1.64252	-6.03496	-3.85235	0.00015	0.00677	0.77692
ENSG00000224051	80772	CPTP	ceramide-1-phosphate transfer protein	1.68961	6.19425	3.85173	0.00015	0.00677	0.71766
ENSG00000009307	7812	CSDE1	cold shock domain containing E1	-0.82282	7.83065	-3.84754	0.00015	0.00687	0.44868
ENSG00000196832	390439	OR11G2	olfactory receptor family 11 subfamily G member 2	-1.59181	-6.07653	-3.84597	0.00015	0.0069	0.75965
ENSG00000266952	400654	LINC01538	long intergenic non-protein coding RNA 1538	-1.35472	-6.1287	-3.84479	0.00015	0.00691	0.74969
ENSG00000204128	257407	C2orf72	chromosome 2 open reading frame 72	2.17956	7.89371	3.84446	0.00015	0.00691	0.54082
ENSG00000163736	5473	PPBP	pro-platelet basic protein	-3.56413	-0.51297	-3.84161	0.00016	0.00697	0.75183
ENSG00000188379	3440	IFNA2	interferon alpha 2	-1.72309	-6.08938	-3.83816	0.00016	0.00704	0.72815
ENSG00000072518	2011	MARK2	microtubule affinity regulating kinase 2	1.02043	5.02221	3.82955	0.00016	0.00726	0.64753
ENSG00000060491	11054	OGFR	opioid growth factor receptor	1.24574	6.62344	3.82919	0.00016	0.00726	0.59981
ENSG00000283673	100616355	MIR4531	microRNA 4531	-1.15056	-6.16825	-3.82839	0.00016	0.00727	0.69217
ENSG00000100603	22938	SNW1	SNW domain containing 1	-0.99695	4.92194	-3.8257	0.00017	0.00733	0.60971
ENSG00000118680	103910	MYL12B	myosin light chain 12B	-1.2996	7.38559	-3.82512	0.00017	0.00733	0.46908
ENSG00000076826	57662	CAMSAP3	calmodulin regulated spectrin associated protein family member 3	1.43112	6.0328	3.818	0.00017	0.0075	0.63027
ENSG00000281450	101154753	PANDAR	promoter of CDKN1A antisense DNA damage activated RNA	-1.47897	-6.0266	-3.81794	0.00017	0.0075	0.66192
ENSG00000008197	83741	TFAP2D	transcription factor AP-2 delta	-1.5594	-6.02671	-3.81347	0.00017	0.00761	0.64771
ENSG00000182447	131149	OTOL1	otolin 1	-1.46737	-6.04864	-3.81273	0.00017	0.00762	0.64317
ENSG00000197756	6168	RPL37A	ribosomal protein L37a	-0.85669	8.26925	-3.80914	0.00018	0.0077	0.33757
ENSG00000154917	51560	RAB6B	RAB6B, member RAS oncogene family	-2.0536	0.97673	-3.80853	0.00018	0.0077	0.63763
ENSG00000170469	202051	SPATA24	spermatogenesis associated 24	-1.49162	0.18644	-3.8082	0.00018	0.0077	0.63676
ENSG00000226917	103106903	LINC01276	long intergenic non-protein coding RNA 1276	-1.31739	-6.08426	-3.80708	0.00018	0.00772	0.62609
ENSG00000146477	6581	SLC22A3	solute carrier family 22 member 3	1.97388	5.91496	3.80659	0.00018	0.00772	0.56032
ENSG00000249484	101927134	LINC01470	long intergenic non-protein coding RNA 1470	-1.89373	-5.93678	-3.80588	0.00018	0.00772	0.62884
ENSG00000229117	6171	RPL41	ribosomal protein L41	-0.96751	7.45479	-3.80166	0.00018	0.00783	0.39236
ENSG00000209042	26765	SNORD12C	small nucleolar RNA, C/D box 12C	-1.92891	-5.70509	-3.79582	0.00019	0.00799	0.58829
ENSG00000163251	7855	FZD5	frizzled class receptor 5	1.38668	6.42158	3.79133	0.00019	0.00811	0.43443
ENSG00000237119	100144597	LINC01056	long intergenic non-protein coding RNA 1056	-1.63626	-5.95178	-3.78972	0.00019	0.00815	0.56662
ENSG00000137818	6176	RPLP1	ribosomal protein lateral stalk subunit P1	-0.74428	9.06853	-3.78813	0.00019	0.00817	0.26583
ENSG00000126353	1236	CCR7	C-C motif chemokine receptor 7	-3.16329	0.65562	-3.78799	0.00019	0.00817	0.57136
ENSG00000131504	1729	DIAPH1	diaphanous related formin 1	0.8026	7.86718	3.78748	0.00019	0.00817	0.28626
ENSG00000130227	23039	XPO7	exportin 7	-0.97853	5.37081	-3.78618	0.00019	0.00819	0.39829
ENSG00000173327	4296	MAP3K11	mitogen-activated protein kinase kinase kinase 11	1.00495	7.07159	3.78496	0.00019	0.00821	0.36006
ENSG00000263978	100616304	MIR4499	microRNA 4499	-1.15056	-6.12353	-3.7793	0.0002	0.00836	0.52503
ENSG00000221740	692210	SNORD93	small nucleolar RNA, C/D box 93	-1.01928	-6.15224	-3.77922	0.0002	0.00836	0.52526
ENSG00000274824	102465689	MIR7152	microRNA 7152	-1.27788	-6.09641	-3.77852	0.0002	0.00836	0.52289
ENSG00000111834	345895	RSPH4A	radial spoke head component 4A	-2.47627	-0.52091	-3.77769	0.0002	0.00837	0.53782
ENSG00000241128	388761	OR14A2	olfactory receptor family 14 subfamily A member 2	-1.27788	-6.15075	-3.77573	0.0002	0.00842	0.51344
ENSG00000162426	50651	SLC45A1	solute carrier family 45 member 1	-2.25487	-1.06496	-3.77457	0.0002	0.00844	0.52727
ENSG00000011478	54814	QPCTL	glutaminyl-peptide cyclotransferase like	1.66608	3.43136	3.7702	0.0002	0.00856	0.51301
ENSG00000149273	6188	RPS3	ribosomal protein S3	-0.82566	8.58162	-3.76767	0.00021	0.00862	0.22289
ENSG00000125637	23550	PSD4	pleckstrin and Sec7 domain containing 4	1.16406	7.26048	3.76734	0.00021	0.00862	0.2594
ENSG00000127515	390892	OR7A10	olfactory receptor family 7 subfamily A member 10	-1.37557	-6.11822	-3.76405	0.00021	0.00871	0.47556
ENSG00000057757	57095	PITHD1	PITH domain containing 1	-0.92797	5.20042	-3.76295	0.00021	0.00873	0.44436
ENSG00000166351	317754	POTED	POTE ankyrin domain family member D	-1.32785	-6.15423	-3.76042	0.00021	0.00879	0.46177
ENSG00000199075	407015	MIR26A1	microRNA 26a-1	-1.0607	-6.14426	-3.76013	0.00021	0.00879	0.46079
ENSG00000142444	90580	TIMM29	translocase of inner mitochondrial membrane 29	1.30439	3.33277	3.75975	0.00021	0.00879	0.47798
ENSG00000226083	100129213	SLC39A12-AS1	SLC39A12 antisense RNA 1	-1.90834	-5.92968	-3.75871	0.00021	0.0088	0.46664
ENSG00000171863	6201	RPS7	ribosomal protein S7	-0.88783	8.19194	-3.75762	0.00021	0.00882	0.21399
ENSG00000243970	728448	PPIEL	peptidylprolyl isomerase E like pseudogene	-1.93244	-1.87726	-3.75655	0.00022	0.00883	0.46758
ENSG00000146618	222894	FERD3L	Fer3 like bHLH transcription factor	-1.34943	-6.11857	-3.75611	0.00022	0.00883	0.45273
ENSG00000198965	343406	OR10R2	olfactory receptor family 10 subfamily R member 2	-1.03649	-6.16175	-3.75588	0.00022	0.00883	0.44597
ENSG00000184232	220323	OAF	out at first homolog	1.17433	8.72788	3.75112	0.00022	0.00897	0.15996
ENSG00000164651	221833	SP8	Sp8 transcription factor	-1.69152	-5.9338	-3.74934	0.00022	0.00901	0.44083
ENSG00000207956	693164	MIR579	microRNA 579	-1.39888	-6.05828	-3.74638	0.00022	0.00908	0.41658
ENSG00000177239	11253	MAN1B1	mannosidase alpha class 1B member 1	0.90619	5.75255	3.74626	0.00022	0.00908	0.33711
ENSG00000234409	388849	CCDC188	coiled-coil domain containing 188	-2.77359	-2.34276	-3.74293	0.00023	0.00918	0.41541
ENSG00000092199	3183	HNRNPC	heterogeneous nuclear ribonucleoprotein C	-0.85656	7.79437	-3.74098	0.00023	0.00922	0.14266
ENSG00000101986	215	ABCD1	ATP binding cassette subfamily D member 1	1.73075	4.61491	3.74024	0.00023	0.00922	0.40542
ENSG00000255223	219487	OR5M11	olfactory receptor family 5 subfamily M member 11	-1.38056	-6.10707	-3.74018	0.00023	0.00922	0.39984
ENSG00000280650	359822	KCNIP4-IT1	KCNIP4 intronic transcript 1	-1.50434	-6.022	-3.73019	0.00024	0.00955	0.37407
ENSG00000224008	101927796	LINC01441	long intergenic non-protein coding RNA 1441	-1.47298	-6.06676	-3.7299	0.00024	0.00955	0.36141
ENSG00000130312	64981	MRPL34	mitochondrial ribosomal protein L34	-1.4122	5.96436	-3.72712	0.00024	0.00963	0.2928
ENSG00000169714	7555	CNBP	CCHC-type zinc finger nucleic acid binding protein	-0.70013	7.99137	-3.72612	0.00024	0.00965	0.06365
ENSG00000214891	646754	TRIM64C	tripartite motif containing 64C	-1.0607	-6.16374	-3.72541	0.00024	0.00966	0.34427
ENSG00000258779	100506172	LINC01568	long intergenic non-protein coding RNA 1568	-1.78157	-5.96523	-3.72477	0.00024	0.00966	0.35549
ENSG00000117519	1266	CNN3	calponin 3	-1.29812	6.78514	-3.72321	0.00024	0.0097	0.11099
ENSG00000151962	166863	RBM46	RNA binding motif protein 46	-2.16319	-2.09377	-3.72052	0.00025	0.00976	0.3494
ENSG00000128294	8459	TPST2	tyrosylprotein sulfotransferase 2	1.20623	6.54429	3.72048	0.00025	0.00976	0.14138
ENSG00000140264	10169	SERF2	small EDRK-rich factor 2	-0.69657	7.79077	-3.71905	0.00025	0.0098	0.05783
ENSG00000203809	100113403	LIN28B-AS1	LIN28B antisense RNA 1	-1.51418	-6.04375	-3.71552	0.00025	0.00991	0.32214
ENSG00000225975	101927621	LINC01534	long intergenic non-protein coding RNA 1534	1.77084	-0.517	3.71474	0.00025	0.00992	0.32969
ENSG00000166246	146562	C16orf71	chromosome 16 open reading frame 71	-1.71519	-0.2413	-3.71242	0.00025	0.00999	0.32313
ENSG00000169925	8019	BRD3	bromodomain containing 3	1.2335	4.49475	3.71027	0.00026	0.01005	0.16988
ENSG00000175279	378708	CENPS	centromere protein S	-1.52041	2.15099	-3.70229	0.00026	0.01033	0.27336
ENSG00000226921	100874178	LINC00454	long intergenic non-protein coding RNA 454	-1.98637	-5.85445	-3.7001	0.00027	0.0104	0.27631
ENSG00000172320	219982	OR5A1	olfactory receptor family 5 subfamily A member 1	-1.7483	-5.99464	-3.69307	0.00027	0.01065	0.24397
ENSG00000122591	84668	FAM126A	family with sequence similarity 126 member A	-1.08299	4.25373	-3.69228	0.00027	0.01066	0.12508
ENSG00000133069	9911	TMCC2	transmembrane and coiled-coil domain family 2	-2.95882	0.38463	-3.69113	0.00028	0.01069	0.24355
ENSG00000149806	2197	FAU	FAU ubiquitin like and ribosomal protein S30 fusion	-0.99944	7.6635	-3.69006	0.00028	0.01071	0.02296
ENSG00000112306	6206	RPS12	ribosomal protein S12	-0.93004	8.48115	-3.68968	0.00028	0.01071	-0.07492
ENSG00000105707	3249	HPN	hepsin	0.94747	9.63321	3.6887	0.00028	0.01072	-0.0882
ENSG00000167711	5345	SERPINF2	serpin family F member 2	0.93736	10.6287	3.68829	0.00028	0.01072	-0.02517
ENSG00000176893	81282	OR51G2	olfactory receptor family 51 subfamily G member 2	-1.48197	-6.03771	-3.6866	0.00028	0.01077	0.21936
ENSG00000133641	91298	C12orf29	chromosome 12 open reading frame 29	-1.42571	3.62261	-3.68602	0.00028	0.01078	0.22753
ENSG00000130764	57470	LRRC47	leucine rich repeat containing 47	0.97017	5.83977	3.68398	0.00028	0.01084	0.16307
ENSG00000163394	886	CCKAR	cholecystokinin A receptor	-1.77202	-5.97958	-3.68277	0.00028	0.01087	0.21655
ENSG00000161203	1173	AP2M1	adaptor related protein complex 2 subunit mu 1	-0.63836	7.26493	-3.68233	0.00028	0.01087	-0.00054
ENSG00000130724	27243	CHMP2A	charged multivesicular body protein 2A	-1.27692	6.04595	-3.67985	0.00029	0.01095	0.09512
ENSG00000023572	51022	GLRX2	glutaredoxin 2	-2.15914	2.87145	-3.67848	0.00029	0.01096	0.21298
ENSG00000207947	406943	MIR152	microRNA 152	-1.03649	-6.16175	-3.67818	0.00029	0.01096	0.18677
ENSG00000173812	10209	EIF1	eukaryotic translation initiation factor 1	-0.85847	8.33122	-3.67811	0.00029	0.01096	-0.0455
ENSG00000185013	93034	NT5C1B	5'-nucleotidase, cytosolic IB	-1.43435	-0.68583	-3.67635	0.00029	0.01101	0.18356
ENSG00000243789	100137047	JMJD7	jumonji domain containing 7	-1.61954	3.18341	-3.67484	0.00029	0.01105	0.19928
ENSG00000140990	4716	NDUFB10	NADH:ubiquinone oxidoreductase subunit B10	-1.2529	5.84458	-3.6737	0.00029	0.01108	0.12086
ENSG00000130433	59285	CACNG6	calcium voltage-gated channel auxiliary subunit gamma 6	-2.97804	-5.02527	-3.67173	0.0003	0.01112	0.18254
ENSG00000232954	106144531	LINC00374	long intergenic non-protein coding RNA 374	-1.15423	-6.15526	-3.6715	0.0003	0.01112	0.16795
ENSG00000281778	338862	LINC00550	long intergenic non-protein coding RNA 550	-1.36227	-6.08655	-3.67124	0.0003	0.01112	0.17221
ENSG00000261359	100652740	PYCARD-AS1	PYCARD antisense RNA 1	-1.62573	-5.93725	-3.67027	0.0003	0.01114	0.17475
ENSG00000143222	51506	UFC1	ubiquitin-fold modifier conjugating enzyme 1	-1.50564	5.15208	-3.66776	0.0003	0.01121	0.10453
ENSG00000199172	442903	MIR331	microRNA 331	-1.17357	-6.10107	-3.6675	0.0003	0.01121	0.15207
ENSG00000188157	375790	AGRN	agrin	1.21295	6.22572	3.6668	0.0003	0.01121	0.02283
ENSG00000163682	6133	RPL9	ribosomal protein L9	-1.01521	7.92499	-3.66676	0.0003	0.01121	-0.0397
ENSG00000116473	5906	RAP1A	RAP1A, member of RAS oncogene family	-0.95972	5.55826	-3.66618	0.0003	0.01121	0.01241
ENSG00000008018	5689	PSMB1	proteasome 20S subunit beta 1	-1.06881	6.89689	-3.66223	0.00031	0.01132	0.02449
ENSG00000260032	647979	NORAD	non-coding RNA activated by DNA damage	0.93122	7.87434	3.66195	0.00031	0.01132	-0.16715
ENSG00000207165	26778	SNORA70	small nucleolar RNA, H/ACA box 70	-1.80096	0.86425	-3.6619	0.00031	0.01132	0.15185
ENSG00000276656	102464832	MIR6083	microRNA 6083	-1.03649	-6.14876	-3.66173	0.00031	0.01132	0.13252
ENSG00000196663	9895	TECPR2	tectonin beta-propeller repeat containing 2	1.10058	4.21382	3.65977	0.00031	0.01138	0.09822
ENSG00000150455	114609	TIRAP	TIR domain containing adaptor protein	1.26424	2.57014	3.65509	0.00031	0.01155	0.10297
ENSG00000204663	164380	CST13P	cystatin 13, pseudogene	-2.0445	-5.89058	-3.65473	0.00032	0.01155	0.11712
ENSG00000174928	285315	C3orf33	chromosome 3 open reading frame 33	-1.51877	1.67984	-3.6535	0.00032	0.01156	0.13231
ENSG00000115884	6382	SDC1	syndecan 1	1.05848	9.58939	3.65329	0.00032	0.01156	-0.21737
ENSG00000140932	146225	CMTM2	CKLF like MARVEL transmembrane domain containing 2	-2.30395	-1.3877	-3.65271	0.00032	0.01156	0.12132
ENSG00000205442	100129669	IZUMO3	IZUMO family member 3	-1.35472	-6.10665	-3.65259	0.00032	0.01156	0.10417
ENSG00000091640	9552	SPAG7	sperm associated antigen 7	-1.04018	5.25352	-3.65212	0.00032	0.01156	0.06277
ENSG00000178591	245938	DEFB125	defensin beta 125	-1.41119	-6.11525	-3.6508	0.00032	0.0116	0.0983
ENSG00000178719	2907	GRINA	glutamate ionotropic receptor NMDA type subunit associated protein 1	0.88271	8.34101	3.64605	0.00033	0.01178	-0.16077
ENSG00000179010	93621	MRFAP1	Morf4 family associated protein 1	-0.93696	7.48382	-3.64266	0.00033	0.01191	-0.18959
ENSG00000126698	22826	DNAJC8	DnaJ heat shock protein family (Hsp40) member C8	-0.96462	5.51329	-3.6389	0.00033	0.01206	-0.03587
ENSG00000146856	340351	AGBL3	ATP/GTP binding protein like 3	-1.32395	0.09981	-3.63731	0.00034	0.01211	0.08069
ENSG00000186977	337972	KRTAP19-5	keratin associated protein 19-5	-1.37692	-6.08398	-3.6346	0.00034	0.01219	0.04703
ENSG00000160867	2264	FGFR4	fibroblast growth factor receptor 4	2.14185	6.91422	3.63446	0.00034	0.01219	-0.03258
ENSG00000057663	9474	ATG5	autophagy related 5	-1.03408	4.58805	-3.63373	0.00034	0.0122	0.03457
ENSG00000143105	3744	KCNA10	potassium voltage-gated channel subfamily A member 10	-1.77532	-5.94768	-3.63282	0.00034	0.01222	0.05201
ENSG00000232490	100874206	OSBPL10-AS1	OSBPL10 antisense RNA 1	-2.08166	-5.77938	-3.63241	0.00034	0.01222	0.05143
ENSG00000226430	392197	USP17L7	ubiquitin specific peptidase 17 like family member 7	-1.71104	-5.93531	-3.63199	0.00034	0.01222	0.04228
ENSG00000199390	767583	SNORD114-7	small nucleolar RNA, C/D box 114-7	-0.99605	-6.12626	-3.63133	0.00034	0.01222	0.0355
ENSG00000107438	9124	PDLIM1	PDZ and LIM domain 1	-1.19302	6.58488	-3.63089	0.00034	0.01222	-0.10369
ENSG00000116704	23169	SLC35D1	solute carrier family 35 member D1	1.57282	6.97718	3.63068	0.00034	0.01222	-0.14364
ENSG00000223949	101927034	ROR1-AS1	ROR1 antisense RNA 1	-2.34636	-5.7413	-3.62924	0.00035	0.01226	0.04521
ENSG00000160472	147744	TMEM190	transmembrane protein 190	-1.83341	-5.79828	-3.62857	0.00035	0.01227	0.03004
ENSG00000264482	100616239	MIR4705	microRNA 4705	-1.03649	-6.15526	-3.62791	0.00035	0.01228	0.02164
ENSG00000229089	729171	ANKRD20A8P	ankyrin repeat domain 20 family member A8, pseudogene	-1.77007	-5.86685	-3.62721	0.00035	0.01228	0.03824
ENSG00000134588	83844	USP26	ubiquitin specific peptidase 26	-1.74077	-5.97987	-3.62667	0.00035	0.01228	0.03224
ENSG00000182674	9312	KCNB2	potassium voltage-gated channel subfamily B member 2	-2.43688	-5.68101	-3.62608	0.00035	0.01228	0.03601
ENSG00000188315	375341	C3orf62	chromosome 3 open reading frame 62	1.74791	3.04711	3.62586	0.00035	0.01228	0.04387
ENSG00000148834	9446	GSTO1	glutathione S-transferase omega 1	-1.33469	7.35864	-3.62548	0.00035	0.01228	-0.13018
ENSG00000265137	100422875	MIR3192	microRNA 3192	-0.96185	-6.15526	-3.62297	0.00035	0.01237	0.00551
ENSG00000165762	390431	OR4K2	olfactory receptor family 4 subfamily K member 2	-1.55169	-6.06813	-3.62238	0.00036	0.01237	0.00648
ENSG00000227418	64002	PCGEM1	PCGEM1 prostate-specific transcript	-1.13454	-6.1287	-3.62232	0.00036	0.01237	0.00519
ENSG00000128886	80237	ELL3	elongation factor for RNA polymerase II 3	-1.66051	-0.50347	-3.62102	0.00036	0.0124	0.01141
ENSG00000160877	112939	NACC1	nucleus accumbens associated 1	1.86998	5.15818	3.62036	0.00036	0.01241	-0.06875
ENSG00000180999	92346	C1orf105	chromosome 1 open reading frame 105	-2.83606	-3.19991	-3.6192	0.00036	0.01244	0.01119
ENSG00000253898	103352670	LINC01419	long intergenic non-protein coding RNA 1419	-1.17459	-6.11571	-3.61882	0.00036	0.01244	-0.00622
ENSG00000197123	168417	ZNF679	zinc finger protein 679	-1.41119	-6.0867	-3.61402	0.00037	0.01264	-0.02182
ENSG00000226167	100287722	AP4B1-AS1	AP4B1 antisense RNA 1	-1.45203	-0.58002	-3.61212	0.00037	0.01271	-0.02011
ENSG00000279012	79345	OR51B2	olfactory receptor family 51 subfamily B member 2 (gene/pseudogene)	-1.52953	-5.98922	-3.60992	0.00037	0.01279	-0.02927
ENSG00000125868	11034	DSTN	destrin, actin depolymerizing factor	-0.87441	6.96233	-3.60946	0.00037	0.01279	-0.20841
ENSG00000177476	81469	OR2G3	olfactory receptor family 2 subfamily G member 3	-1.32785	-6.12824	-3.60867	0.00037	0.01281	-0.04041
ENSG00000140992	5170	PDPK1	3-phosphoinositide dependent protein kinase 1	1.12554	5.07594	3.60186	0.00038	0.01311	-0.1307
ENSG00000261683	100505583	LINC00838	long intergenic non-protein coding RNA 838	-1.32785	-6.11269	-3.59983	0.00039	0.01319	-0.06909
ENSG00000135740	6553	SLC9A5	solute carrier family 9 member A5	-1.98484	-0.38909	-3.59925	0.00039	0.01319	-0.04047
ENSG00000261738	645355	MIR3976HG	MIR3976 host gene	-1.3519	-6.10876	-3.59809	0.00039	0.01323	-0.07125
ENSG00000201679	100033453	SNORD115-15	small nucleolar RNA, C/D box 115-15	-1.09789	-6.16374	-3.59754	0.00039	0.01323	-0.07799
ENSG00000207991	693186	MIR601	microRNA 601	-1.18474	-6.045	-3.59666	0.00039	0.01325	-0.06814
ENSG00000126709	2537	IFI6	interferon alpha inducible protein 6	4.63473	4.7101	3.58812	0.0004	0.01365	-0.14936
ENSG00000107201	23586	DDX58	DExD/H-box helicase 58	1.53268	3.95935	3.58666	0.0004	0.0137	-0.17452
ENSG00000207766	693211	MIR626	microRNA 626	-1.01928	-6.16027	-3.58457	0.00041	0.01378	-0.11848
ENSG00000187109	4673	NAP1L1	nucleosome assembly protein 1 like 1	-0.96533	6.57152	-3.58196	0.00041	0.01387	-0.38364
ENSG00000204438	7918	GPANK1	G-patch domain and ankyrin repeats 1	-1.60244	3.50831	-3.5819	0.00041	0.01387	-0.09488
ENSG00000011590	27033	ZBTB32	zinc finger and BTB domain containing 32	-1.81142	-2.17267	-3.57826	0.00042	0.01403	-0.12703
ENSG00000154040	26256	CABYR	calcium binding tyrosine phosphorylation regulated	-2.30683	-1.09644	-3.57694	0.00042	0.01408	-0.11212
ENSG00000125971	83658	DYNLRB1	dynein light chain roadblock-type 1	-1.12369	5.03385	-3.57486	0.00042	0.01416	-0.19411
ENSG00000221963	80830	APOL6	apolipoprotein L6	1.11674	6.96608	3.57423	0.00042	0.01417	-0.46865
ENSG00000283699	100616320	MIR4481	microRNA 4481	-1.09789	-6.16374	-3.5736	0.00042	0.01417	-0.15537
ENSG00000207726	619556	MIR455	microRNA 455	-1.35472	-5.99709	-3.57205	0.00043	0.01417	-0.15759
ENSG00000199072	406888	MIRLET7F1	microRNA let-7f-1	-0.96185	-6.17475	-3.57195	0.00043	0.01417	-0.15979
ENSG00000166394	51700	CYB5R2	cytochrome b5 reductase 2	-2.06388	1.72478	-3.57189	0.00043	0.01417	-0.12653
ENSG00000275816	102466656	MIR6500	microRNA 6500	-1.09789	-6.17024	-3.5717	0.00043	0.01417	-0.16147
ENSG00000127580	84219	WDR24	WD repeat domain 24	1.30927	4.23564	3.57121	0.00043	0.01417	-0.14087
ENSG00000197586	955	ENTPD6	ectonucleoside triphosphate diphosphohydrolase 6	1.19227	6.04154	3.57098	0.00043	0.01417	-0.22413
ENSG00000101474	57136	APMAP	adipocyte plasma membrane associated protein	1.437	8.37782	3.5708	0.00043	0.01417	-0.41865
ENSG00000196248	219873	OR10S1	olfactory receptor family 10 subfamily S member 1	-1.37464	-6.06825	-3.57013	0.00043	0.01418	-0.1596
ENSG00000171481	26735	OR1L3	olfactory receptor family 1 subfamily L member 3	-1.41119	-6.07565	-3.56713	0.00043	0.01431	-0.1734
ENSG00000156885	1339	COX6A2	cytochrome c oxidase subunit 6A2	-2.41186	0.22183	-3.56243	0.00044	0.01454	-0.16614
ENSG00000185608	64976	MRPL40	mitochondrial ribosomal protein L40	-1.63037	5.17212	-3.56116	0.00044	0.01458	-0.20581
ENSG00000203878	149620	CHIAP2	chitinase, acidic pseudogene 2	-1.57206	-5.95372	-3.56069	0.00044	0.01458	-0.18367
ENSG00000065518	4710	NDUFB4	NADH:ubiquinone oxidoreductase subunit B4	-1.51783	5.662	-3.55996	0.00045	0.01459	-0.22415
ENSG00000180432	1582	CYP8B1	cytochrome P450 family 8 subfamily B member 1	1.31389	9.36686	3.55966	0.00045	0.01459	-0.52249
ENSG00000251562	378938	MALAT1	metastasis associated lung adenocarcinoma transcript 1	1.74137	8.49913	3.55609	0.00045	0.01475	-0.39408
ENSG00000197496	81031	SLC2A10	solute carrier family 2 member 10	2.18079	6.35941	3.55582	0.00045	0.01475	-0.36124
ENSG00000115267	64135	IFIH1	interferon induced with helicase C domain 1	1.59684	3.82753	3.55472	0.00045	0.01477	-0.27826
ENSG00000105726	57130	ATP13A1	ATPase 13A1	0.96562	5.89519	3.55456	0.00045	0.01477	-0.27224
ENSG00000130255	25873	RPL36	ribosomal protein L36	-0.91328	7.28991	-3.55281	0.00046	0.01484	-0.47656
ENSG00000170310	9482	STX8	syntaxin 8	-1.31359	3.24117	-3.55175	0.00046	0.01488	-0.22666
ENSG00000264616	100616434	MIR4755	microRNA 4755	-1.08303	-6.10405	-3.54953	0.00046	0.01496	-0.22801
ENSG00000185721	4733	DRG1	developmentally regulated GTP binding protein 1	-1.45503	4.75455	-3.54942	0.00046	0.01496	-0.24541
ENSG00000234479	23782	AP1B1P1	AP1B1 pseudogene 1	-1.55602	-6.03726	-3.54509	0.00047	0.01517	-0.23514
ENSG00000266104	100422945	MIR4326	microRNA 4326	-1.22879	-6.14723	-3.54249	0.00047	0.01529	-0.2543
ENSG00000202261	100033818	SNORD115-44	small nucleolar RNA, C/D box 115-44	-1.0607	-6.15259	-3.54084	0.00048	0.01535	-0.25889
ENSG00000104529	1936	EEF1D	eukaryotic translation elongation factor 1 delta	-0.74111	6.30845	-3.54015	0.00048	0.01537	-0.47333
ENSG00000181191	64219	PJA1	praja ring finger ubiquitin ligase 1	-1.73621	3.07418	-3.53511	0.00049	0.01563	-0.25029
ENSG00000136197	79020	C7orf25	chromosome 7 open reading frame 25	-1.67854	2.57258	-3.53179	0.00049	0.01578	-0.27463
ENSG00000082641	4779	NFE2L1	nuclear factor, erythroid 2 like 1	0.80619	7.74397	3.53099	0.00049	0.01578	-0.60203
ENSG00000198331	219844	HYLS1	HYLS1 centriolar and ciliogenesis associated	-1.86641	2.19617	-3.53065	0.0005	0.01578	-0.25436
ENSG00000170265	8427	ZNF282	zinc finger protein 282	1.14298	4.69727	3.53055	0.0005	0.01578	-0.29021
ENSG00000178053	4291	MLF1	myeloid leukemia factor 1	-2.17746	-1.02025	-3.53029	0.0005	0.01578	-0.25599
ENSG00000008324	51188	SS18L2	SS18 like 2	-1.53814	3.36666	-3.52963	0.0005	0.01579	-0.25739
ENSG00000231671	104355286	LINC01307	long intergenic non-protein coding RNA 1307	-1.60407	-6.05296	-3.52853	0.0005	0.01583	-0.29542
ENSG00000233932	399697	CTXN2	cortexin 2	-1.41119	-6.0752	-3.52761	0.0005	0.01583	-0.29977
ENSG00000142327	57140	RNPEPL1	arginyl aminopeptidase like 1	1.45781	6.28556	3.52751	0.0005	0.01583	-0.4297
ENSG00000207954	406929	MIR138-1	microRNA 138-1	-1.08034	-6.15075	-3.5273	0.0005	0.01583	-0.2997
ENSG00000197150	11194	ABCB8	ATP binding cassette subfamily B member 8	1.27518	5.4865	3.52647	0.0005	0.01585	-0.31783
ENSG00000164300	256987	SERINC5	serine incorporator 5	1.53437	6.6804	3.52267	0.00051	0.01605	-0.57587
ENSG00000203667	116228	COX20	cytochrome c oxidase assembly factor COX20	-0.90834	-0.44205	-3.52153	0.00051	0.01609	-0.38074
ENSG00000255737	100130776	AGAP2-AS1	AGAP2 antisense RNA 1	-1.83873	-1.45936	-3.51731	0.00052	0.01626	-0.29863
ENSG00000265596	100500801	MIR3659	microRNA 3659	-1.09789	-6.16374	-3.51726	0.00052	0.01626	-0.33559
ENSG00000120533	56943	ENY2	ENY2 transcription and export complex 2 subunit	-1.02921	5.28692	-3.51676	0.00052	0.01626	-0.42833
ENSG00000103067	80004	ESRP2	epithelial splicing regulatory protein 2	1.81987	6.70699	3.5167	0.00052	0.01626	-0.41406
ENSG00000127561	9143	SYNGR3	synaptogyrin 3	-1.92227	-2.09642	-3.51651	0.00052	0.01626	-0.31192
ENSG00000134326	129607	CMPK2	cytidine/uridine monophosphate kinase 2	2.58535	1.93546	3.51526	0.00052	0.01631	-0.34361
ENSG00000172717	161142	FAM71D	family with sequence similarity 71 member D	-1.93054	-1.86971	-3.51335	0.00053	0.0164	-0.31393
ENSG00000132912	51164	DCTN4	dynactin subunit 4	-0.71812	5.32294	-3.51251	0.00053	0.01641	-0.48185
ENSG00000178951	51341	ZBTB7A	zinc finger and BTB domain containing 7A	1.10783	5.51754	3.51232	0.00053	0.01641	-0.49369
ENSG00000196262	5478	PPIA	peptidylprolyl isomerase A	-1.07756	7.93298	-3.51148	0.00053	0.01641	-0.57673
ENSG00000079785	1653	DDX1	DEAD-box helicase 1	-1.48126	5.7697	-3.51131	0.00053	0.01641	-0.4755
ENSG00000245832	101928989	MIR4300HG	MIR4300 host gene	-1.70642	-5.9943	-3.51095	0.00053	0.01641	-0.3389
ENSG00000106268	4521	NUDT1	nudix hydrolase 1	-1.76188	0.82231	-3.50961	0.00053	0.01647	-0.32095
ENSG00000263785	100422853	MIR3182	microRNA 3182	-1.08034	-6.16374	-3.50922	0.00053	0.01647	-0.35705
ENSG00000185847	100131138	LINC01405	long intergenic non-protein coding RNA 1405	-2.26351	-5.62268	-3.50692	0.00054	0.01658	-0.35502
ENSG00000236036	100507114	LINC00445	long intergenic non-protein coding RNA 445	-1.23506	-6.10317	-3.50349	0.00055	0.01676	-0.36846
ENSG00000166311	6609	SMPD1	sphingomyelin phosphodiesterase 1	1.68456	6.39712	3.50096	0.00055	0.01688	-0.48098
ENSG00000133105	122042	RXFP2	relaxin family peptide receptor 2	-1.83446	-5.92239	-3.50076	0.00055	0.01688	-0.37357
ENSG00000188986	25920	NELFB	negative elongation factor complex member B	0.93991	5.54236	3.50022	0.00055	0.01688	-0.44556
ENSG00000196476	140680	C20orf96	chromosome 20 open reading frame 96	2.37972	2.42152	3.4998	0.00055	0.01688	-0.35056
ENSG00000137843	56924	PAK6	p21 (RAC1) activated kinase 6	-2.09415	-1.79252	-3.49471	0.00056	0.01717	-0.37162
ENSG00000090539	8646	CHRD	chordin	1.87107	8.26449	3.49424	0.00056	0.01717	-0.45991
ENSG00000182187	1419	CRYGB	crystallin gamma B	-1.17357	-6.13577	-3.49346	0.00057	0.01717	-0.40931
ENSG00000162923	80232	WDR26	WD repeat domain 26	-0.64453	6.58947	-3.49346	0.00057	0.01717	-0.66151
ENSG00000163884	28999	KLF15	Kruppel like factor 15	2.08738	6.84495	3.49273	0.00057	0.01719	-0.56125
ENSG00000200089	767612	SNORD114-31	small nucleolar RNA, C/D box 114-31	-1.01928	-6.16027	-3.4832	0.00059	0.01775	-0.44166
ENSG00000281708	711	ERC2-IT1	ERC2 intronic transcript 1	-1.18218	-6.12175	-3.48282	0.00059	0.01775	-0.43886
ENSG00000089127	4938	OAS1	2'-5'-oligoadenylate synthetase 1	3.30359	4.72513	3.4825	0.00059	0.01775	-0.47531
ENSG00000166200	9318	COPS2	COP9 signalosome subunit 2	-1.10038	5.43483	-3.48208	0.00059	0.01775	-0.61665
ENSG00000181761	390152	OR8H3	olfactory receptor family 8 subfamily H member 3	-1.17357	-6.14471	-3.48145	0.00059	0.01777	-0.44715
ENSG00000177885	2885	GRB2	growth factor receptor bound protein 2	0.81098	6.51138	3.48075	0.00059	0.01778	-0.63955
ENSG00000171530	6902	TBCA	tubulin folding cofactor A	-1.16131	6.09965	-3.48041	0.00059	0.01778	-0.61195
ENSG00000161999	339123	JMJD8	jumonji domain containing 8	1.14008	4.47993	3.478	0.0006	0.01791	-0.51385
ENSG00000173531	4485	MST1	macrophage stimulating 1	1.14279	9.62008	3.4761	0.0006	0.018	-0.67761
ENSG00000221883	646450	ARIH2OS	ariadne RBR E3 ubiquitin protein ligase 2 opposite strand	-1.55574	0.16053	-3.47529	0.0006	0.01803	-0.43623
ENSG00000163864	349565	NMNAT3	nicotinamide nucleotide adenylyltransferase 3	-1.82576	1.64962	-3.47399	0.00061	0.01809	-0.42915
ENSG00000197497	79788	ZNF665	zinc finger protein 665	-1.94608	-1.41156	-3.47189	0.00061	0.0182	-0.43666
ENSG00000198934	57692	MAGEE1	MAGE family member E1	-1.78173	-0.44388	-3.46955	0.00062	0.01832	-0.44386
ENSG00000111678	113246	C12orf57	chromosome 12 open reading frame 57	-1.3165	4.4633	-3.46672	0.00062	0.01845	-0.5537
ENSG00000200823	767578	SNORD114-2	small nucleolar RNA, C/D box 114-2	-1.21499	-6.10009	-3.46651	0.00062	0.01845	-0.49405
ENSG00000224074	152024	LINC00691	long intergenic non-protein coding RNA 691	-2.05455	-5.83513	-3.46596	0.00062	0.01845	-0.4839
ENSG00000140948	23174	ZCCHC14	zinc finger CCHC-type containing 14	1.31826	6.44152	3.46564	0.00062	0.01845	-0.69634
ENSG00000185133	27124	INPP5J	inositol polyphosphate-5-phosphatase J	-1.82155	-0.72217	-3.46559	0.00062	0.01845	-0.45585
ENSG00000159224	2695	GIP	gastric inhibitory polypeptide	-1.40296	-6.06779	-3.46504	0.00063	0.01846	-0.48966
ENSG00000136930	5695	PSMB7	proteasome 20S subunit beta 7	-1.10213	6.55946	-3.46323	0.00063	0.01855	-0.63559
ENSG00000243130	5680	PSG11	pregnancy specific beta-1-glycoprotein 11	-1.51954	-6.0817	-3.46265	0.00063	0.01856	-0.49488
ENSG00000204478	645425	PRAMEF20	PRAME family member 20	-1.72088	-5.99563	-3.45876	0.00064	0.01877	-0.50219
ENSG00000122335	84947	SERAC1	serine active site containing 1	1.24415	2.73529	3.45874	0.00064	0.01877	-0.48322
ENSG00000197808	92283	ZNF461	zinc finger protein 461	1.50908	1.42628	3.45702	0.00064	0.01886	-0.47955
ENSG00000171956	27023	FOXB1	forkhead box B1	-1.98561	-5.64289	-3.45483	0.00065	0.01898	-0.51603
ENSG00000136003	23479	ISCU	iron-sulfur cluster assembly enzyme	-0.72136	5.9035	-3.4525	0.00065	0.01911	-0.66133
ENSG00000272523	100652853	LINC01023	long intergenic non-protein coding RNA 1023	-1.56649	-0.27192	-3.45173	0.00066	0.01914	-0.52279
ENSG00000157601	4599	MX1	MX dynamin like GTPase 1	2.684	4.76185	3.44847	0.00066	0.0193	-0.74747
ENSG00000130675	3110	MNX1	motor neuron and pancreas homeobox 1	-3.12405	-4.76287	-3.44811	0.00066	0.0193	-0.51833
ENSG00000183024	8390	OR1G1	olfactory receptor family 1 subfamily G member 1	-1.3519	-6.0793	-3.44787	0.00067	0.0193	-0.5482
ENSG00000111335	4939	OAS2	2'-5'-oligoadenylate synthetase 2	3.16462	3.47188	3.44776	0.00067	0.0193	-0.61741
ENSG00000106327	7036	TFR2	transferrin receptor 2	0.98686	9.88135	3.44536	0.00067	0.01943	-0.90587
ENSG00000131748	10948	STARD3	StAR related lipid transfer domain containing 3	0.82708	5.45934	3.44507	0.00067	0.01943	-0.64036
ENSG00000162444	116362	RBP7	retinol binding protein 7	-2.41527	0.72475	-3.44322	0.00068	0.01953	-0.52324
ENSG00000247775	644248	SNCA-AS1	SNCA antisense RNA 1	-1.63605	-5.98646	-3.44007	0.00068	0.01972	-0.56676
ENSG00000116985	656	BMP8B	bone morphogenetic protein 8b	1.84001	0.75585	3.43869	0.00069	0.01979	-0.53917
ENSG00000112651	51069	MRPL2	mitochondrial ribosomal protein L2	-1.34356	5.28896	-3.43763	0.00069	0.01982	-0.59971
ENSG00000156150	257	ALX3	ALX homeobox 3	-1.35472	-6.01525	-3.43678	0.00069	0.01982	-0.5854
ENSG00000248221	104472519	STX18-IT1	STX18 intronic transcript 1	-1.28009	-5.95609	-3.43667	0.00069	0.01982	-0.57448
ENSG00000201331	100033800	SNORD115-23	small nucleolar RNA, C/D box 115-23	-1.09789	-6.15423	-3.43666	0.00069	0.01982	-0.58899
ENSG00000233701	389152	PRR23C	proline rich 23C	-1.38498	-6.04819	-3.43586	0.00069	0.01985	-0.57831
ENSG00000176787	119678	OR52E2	olfactory receptor family 52 subfamily E member 2	-1.35472	-6.05725	-3.43448	0.0007	0.01992	-0.59254
ENSG00000144791	8994	LIMD1	LIM domains containing 1	1.11382	5.75145	3.43325	0.0007	0.01998	-0.82805
ENSG00000272460	100033814	SNORD115-40	small nucleolar RNA, C/D box 115-40	-0.94741	-6.17024	-3.43219	0.0007	0.02002	-0.60288
ENSG00000257103	26065	LSM14A	LSM14A mRNA processing body assembly factor	-0.7365	6.02069	-3.43193	0.0007	0.02002	-0.63939
ENSG00000278447	102465468	MIR6781	microRNA 6781	-0.94741	-6.15725	-3.43079	0.00071	0.02005	-0.60721
ENSG00000137522	55298	RNF121	ring finger protein 121	1.16949	4.08284	3.43064	0.00071	0.02005	-0.59285
ENSG00000250223	100874275	LINC01216	long intergenic non-protein coding RNA 1216	-1.12039	-6.14773	-3.43015	0.00071	0.02005	-0.60483
ENSG00000261432	106146149	LINC01613	long intergenic non-protein coding RNA 1613	-1.37219	-6.04363	-3.42954	0.00071	0.02005	-0.60302
ENSG00000174500	257144	GCSAM	germinal center associated signaling and motility	-2.07452	-1.3914	-3.42954	0.00071	0.02005	-0.57388
ENSG00000181752	219453	OR8K5	olfactory receptor family 8 subfamily K member 5	-1.26088	-6.11269	-3.42861	0.00071	0.02009	-0.60824
ENSG00000100442	2287	FKBP3	FKBP prolyl isomerase 3	-1.12983	4.68479	-3.42739	0.00072	0.02015	-0.67142
ENSG00000169251	51068	NMD3	NMD3 ribosome export adaptor	-0.97361	5.86268	-3.42654	0.00072	0.02016	-0.74813
ENSG00000121594	941	CD80	CD80 molecule	2.92859	-2.37341	3.4265	0.00072	0.02016	-0.5779
ENSG00000113851	51185	CRBN	cereblon	-0.84473	4.42803	-3.42295	0.00073	0.02038	-0.73001
ENSG00000164615	819	CAMLG	calcium modulating ligand	-1.0421	4.25386	-3.42247	0.00073	0.02039	-0.63624
ENSG00000281560	101234261	LSINCT5	long stress-induced non-coding transcript 5	-1.31102	-6.0687	-3.4211	0.00073	0.02046	-0.62995
ENSG00000225581	642569	TRIM53AP	tripartite motif containing 53A, pseudogene	-1.09789	-6.16072	-3.41825	0.00074	0.02062	-0.64612
ENSG00000207938	574445	MIR511	microRNA 511	-0.94741	-6.15423	-3.41782	0.00074	0.02062	-0.64745
ENSG00000264623	100616166	MIR4796	microRNA 4796	-1.03649	-6.12939	-3.4177	0.00074	0.02062	-0.64679
ENSG00000227674	144766	LINC00355	long intergenic non-protein coding RNA 355	-1.35857	-6.06557	-3.4171	0.00074	0.02062	-0.6317
ENSG00000102302	2245	FGD1	FYVE, RhoGEF and PH domain containing 1	-1.53081	1.57475	-3.41692	0.00074	0.02062	-0.60178
ENSG00000065361	2065	ERBB3	erb-b2 receptor tyrosine kinase 3	1.47757	7.4894	3.41571	0.00074	0.02064	-0.91527
ENSG00000131068	117285	DEFB118	defensin beta 118	-1.21499	-6.09879	-3.41543	0.00075	0.02064	-0.65306
ENSG00000228135	101928537	LINC01494	long intergenic non-protein coding RNA 1494	-1.3373	-6.05828	-3.41535	0.00075	0.02064	-0.64837
ENSG00000156831	286053	NSMCE2	NSE2 (MMS21) homolog, SMC5-SMC6 complex SUMO ligase	-1.24852	2.81137	-3.41513	0.00075	0.02064	-0.61722
ENSG00000224308	101927988	LINC01527	long intergenic non-protein coding RNA 1527	-1.21499	-6.11223	-3.41376	0.00075	0.02072	-0.65822
ENSG00000102181	83692	CD99L2	CD99 molecule like 2	1.28762	6.46534	3.41047	0.00076	0.02093	-0.85563
ENSG00000141946	114026	ZIM3	zinc finger imprinted 3	-1.57304	-5.95663	-3.40888	0.00076	0.02102	-0.66213
ENSG00000204469	7916	PRRC2A	proline rich coiled-coil 2A	0.96719	6.74881	3.40819	0.00076	0.02104	-0.75185
ENSG00000239590	26219	OR1J4	olfactory receptor family 1 subfamily J member 4	-1.71583	-5.96973	-3.4071	0.00077	0.02107	-0.66882
ENSG00000108826	51264	MRPL27	mitochondrial ribosomal protein L27	-1.18653	5.07588	-3.40699	0.00077	0.02107	-0.69843
ENSG00000181751	90355	C5orf30	chromosome 5 open reading frame 30	-2.0559	0.04269	-3.40568	0.00077	0.02114	-0.63925
ENSG00000164258	4724	NDUFS4	NADH:ubiquinone oxidoreductase subunit S4	-1.69503	4.60231	-3.40022	0.00079	0.02152	-0.73266
ENSG00000259527	145978	LINC00052	long intergenic non-protein coding RNA 52	-1.18457	-6.12522	-3.39937	0.00079	0.02156	-0.69681
ENSG00000226317	100874137	LINC00351	long intergenic non-protein coding RNA 351	-1.10212	-6.13822	-3.39866	0.00079	0.02158	-0.70477
ENSG00000144048	8446	DUSP11	dual specificity phosphatase 11	-1.11195	3.50844	-3.39749	0.00079	0.02164	-0.69596
ENSG00000224424	100506637	PRKAR2A-AS1	PRKAR2A antisense RNA 1	-1.69763	-0.34469	-3.39697	0.0008	0.02165	-0.66497
ENSG00000265681	6139	RPL17	ribosomal protein L17	1.61245	7.81059	3.39658	0.0008	0.02166	-0.66227
ENSG00000261666	100861553	LINC00560	long intergenic non-protein coding RNA 560	-1.21499	-6.13748	-3.39535	0.0008	0.02168	-0.71496
ENSG00000275763	400658	C18orf65	chromosome 18 open reading frame 65	-1.65151	-1.73993	-3.39521	0.0008	0.02168	-0.69933
ENSG00000138771	57619	SHROOM3	shroom family member 3	1.68691	5.30879	3.39518	0.0008	0.02168	-0.878
ENSG00000266383	100847021	MIR5002	microRNA 5002	-0.94741	-6.16374	-3.39433	0.0008	0.02171	-0.71994
ENSG00000112308	81688	C6orf62	chromosome 6 open reading frame 62	0.79154	6.81153	3.39351	0.00081	0.02175	-0.99132
ENSG00000172459	219493	OR5AR1	olfactory receptor family 5 subfamily AR member 1 (gene/pseudogene)	-1.37114	-6.06978	-3.39295	0.00081	0.02175	-0.72084
ENSG00000103249	1186	CLCN7	chloride voltage-gated channel 7	1.30794	5.55815	3.39246	0.00081	0.02175	-0.84291
ENSG00000177889	7334	UBE2N	ubiquitin conjugating enzyme E2 N	-1.15854	5.11643	-3.39237	0.00081	0.02175	-0.76483
ENSG00000196772	284532	OR14A16	olfactory receptor family 14 subfamily A member 16	-1.21499	-6.11918	-3.38951	0.00082	0.02194	-0.73291
ENSG00000257642	105369954	KCCAT198	renal clear cell carcinoma-associated transcript 198	-1.80674	-5.82941	-3.38868	0.00082	0.02197	-0.72875
ENSG00000117362	51107	APH1A	aph-1 homolog A, gamma-secretase subunit	0.97137	7.04067	3.38805	0.00082	0.02199	-0.90988
ENSG00000197915	388697	HRNR	hornerin	-1.99049	-1.86915	-3.38355	0.00083	0.02229	-0.7391
ENSG00000176953	84901	NFATC2IP	nuclear factor of activated T cells 2 interacting protein	0.87787	5.41973	3.38353	0.00083	0.02229	-0.8162
ENSG00000101558	9218	VAPA	VAMP associated protein A	-0.89912	6.37284	-3.38313	0.00083	0.02229	-0.98231
ENSG00000264160	100616253	MIR4762	microRNA 4762	-0.94741	-6.13156	-3.38117	0.00084	0.02239	-0.76034
ENSG00000182446	55666	NPLOC4	NPL4 homolog, ubiquitin recognition factor	0.8479	7.05121	3.38115	0.00084	0.02239	-0.98844
ENSG00000136938	10541	ANP32B	acidic nuclear phosphoprotein 32 family member B	-1.41237	5.79626	-3.3806	0.00084	0.02239	-0.8983
ENSG00000182871	80781	COL18A1	collagen type XVIII alpha 1 chain	0.87786	9.71112	3.38042	0.00084	0.02239	-1.11957
ENSG00000235123	100506492	DSCAM-AS1	DSCAM antisense RNA 1	-1.50876	-6.04466	-3.37964	0.00084	0.0224	-0.75313
ENSG00000212933	386684	KRTAP12-4	keratin associated protein 12-4	-1.10212	-6.12129	-3.37952	0.00085	0.0224	-0.76354
ENSG00000141098	81577	GFOD2	glucose-fructose oxidoreductase domain containing 2	1.258	6.02082	3.37921	0.00085	0.0224	-0.90822
ENSG00000167360	390061	OR51Q1	olfactory receptor family 51 subfamily Q member 1 (gene/pseudogene)	-1.72472	-5.91674	-3.37661	0.00085	0.02257	-0.76786
ENSG00000183579	84133	ZNRF3	zinc and ring finger 3	1.8902	4.28833	3.37568	0.00086	0.02261	-0.78829
ENSG00000184698	390059	OR51M1	olfactory receptor family 51 subfamily M member 1	-1.58228	-5.99423	-3.37422	0.00086	0.0227	-0.7731
ENSG00000135404	967	CD63	CD63 molecule	-1.73354	7.3789	-3.37266	0.00087	0.02279	-0.93625
ENSG00000223850	103752554	MYCNUT	MYCN upstream transcript	-1.2601	-6.13156	-3.37123	0.00087	0.02288	-0.77813
ENSG00000164898	154791	FMC1	formation of mitochondrial complex V assembly factor 1 homolog	-2.50783	3.56612	-3.3699	0.00087	0.02296	-0.75445
ENSG00000125870	6629	SNRPB2	small nuclear ribonucleoprotein polypeptide B2	-1.42944	4.34085	-3.36792	0.00088	0.02309	-0.80148
ENSG00000111843	51522	TMEM14C	transmembrane protein 14C	-1.18231	5.49434	-3.36721	0.00088	0.02311	-0.8494
ENSG00000142002	91039	DPP9	dipeptidyl peptidase 9	1.01391	6.85651	3.36646	0.00088	0.02314	-0.97442
ENSG00000215474	652991	SKOR2	SKI family transcriptional corepressor 2	-1.83084	-5.88456	-3.36618	0.00089	0.02314	-0.77809
ENSG00000264802	100847050	MIR5191	microRNA 5191	-1.04473	-6.15075	-3.36441	0.00089	0.02325	-0.81159
ENSG00000111906	51020	HDDC2	HD domain containing 2	-1.29939	3.59381	-3.36313	0.00089	0.02333	-0.80156
ENSG00000236130	101928337	PTCSC2	papillary thyroid carcinoma susceptibility candidate 2	-1.09789	-6.14426	-3.36193	0.0009	0.02337	-0.81915
ENSG00000185722	51479	ANKFY1	ankyrin repeat and FYVE domain containing 1	0.90202	5.46819	3.36188	0.0009	0.02337	-1.02239
ENSG00000152763	79819	WDR78	WD repeat domain 78	-1.8501	0.09326	-3.35991	0.0009	0.0235	-0.77208
ENSG00000121766	51538	ZCCHC17	zinc finger CCHC-type containing 17	-1.00834	3.58671	-3.35922	0.00091	0.02353	-0.83553
ENSG00000149150	8501	SLC43A1	solute carrier family 43 member 1	1.1413	7.28472	3.35765	0.00091	0.02362	-0.99697
ENSG00000228853	100852409	NEGR1-IT1	NEGR1 intronic transcript 1	-0.94741	-6.17024	-3.35674	0.00091	0.02367	-0.83497
ENSG00000187537	404785	POTEG	POTE ankyrin domain family member G	-2.02601	-5.50405	-3.35506	0.00092	0.02378	-0.83052
ENSG00000182652	441669	OR4Q3	olfactory receptor family 4 subfamily Q member 3	-1.1236	-6.11525	-3.3514	0.00093	0.02402	-0.84933
ENSG00000176302	283150	FOXR1	forkhead box R1	-1.93037	-5.77896	-3.35125	0.00093	0.02402	-0.83977
ENSG00000088756	79822	ARHGAP28	Rho GTPase activating protein 28	-2.59754	-1.64482	-3.35107	0.00093	0.02402	-0.80172
ENSG00000226869	645591	LHFPL3-AS1	LHFPL3 antisense RNA 1	-2.24345	-5.71924	-3.34978	0.00094	0.0241	-0.82287
ENSG00000018869	147948	ZNF582	zinc finger protein 582	-1.88637	1.05435	-3.34863	0.00094	0.02416	-0.80581
ENSG00000173612	222545	GPRC6A	G protein-coupled receptor class C group 6 member A	-1.84366	-5.92282	-3.34822	0.00094	0.02417	-0.83329
ENSG00000122026	6144	RPL21	ribosomal protein L21	-0.86437	7.77065	-3.3467	0.00095	0.02424	-1.08719
ENSG00000277449	101927559	CEBPB-AS1	CEBPB antisense RNA 1	-1.28777	-0.53703	-3.34653	0.00095	0.02424	-0.83854
ENSG00000130385	9210	BMP15	bone morphogenetic protein 15	-1.3373	-6.10073	-3.34617	0.00095	0.02424	-0.85996
ENSG00000207785	574502	MIR500A	microRNA 500a	-1.00524	-6.14426	-3.34558	0.00095	0.02424	-0.86417
ENSG00000259120	100130933	SMIM6	small integral membrane protein 6	-1.89866	1.26461	-3.34521	0.00095	0.02424	-0.81592
ENSG00000260880	283902	HCCAT5	hepatocellular carcinoma associated transcript 5	-1.78408	-5.87423	-3.34491	0.00095	0.02424	-0.8643
ENSG00000198752	9578	CDC42BPB	CDC42 binding protein kinase beta	0.60585	6.78672	3.34489	0.00095	0.02424	-1.16922
ENSG00000163694	54502	RBM47	RNA binding motif protein 47	0.94709	6.39754	3.3442	0.00096	0.02427	-1.12396
ENSG00000125998	128876	FAM83C	family with sequence similarity 83 member C	-2.28537	-3.02566	-3.34349	0.00096	0.0243	-0.84711
ENSG00000166183	374569	ASPG	asparaginase	1.74536	7.84762	3.34097	0.00097	0.02448	-0.99145
ENSG00000167978	23524	SRRM2	serine/arginine repetitive matrix 2	0.92998	10.0453	3.34047	0.00097	0.02449	-1.23738
ENSG00000184350	116534	MRGPRE	MAS related GPR family member E	-1.74256	-5.90556	-3.33989	0.00097	0.02451	-0.86803
ENSG00000183011	84316	NAA38	N(alpha)-acetyltransferase 38, NatC auxiliary subunit	-1.37246	4.12215	-3.3376	0.00098	0.02467	-0.88739
ENSG00000065978	4904	YBX1	Y-box binding protein 1	-1.09147	7.57671	-3.33726	0.00098	0.02467	-1.23325
ENSG00000235927	374987	NEXN-AS1	NEXN antisense RNA 1	-2.39077	-3.75856	-3.33632	0.00098	0.02472	-0.87208
ENSG00000198689	10479	SLC9A6	solute carrier family 9 member A6	1.11562	3.26843	3.33569	0.00098	0.02473	-0.86088
ENSG00000138175	403	ARL3	ADP ribosylation factor like GTPase 3	-1.36823	3.14875	-3.33556	0.00098	0.02473	-0.85606
ENSG00000166974	10982	MAPRE2	microtubule associated protein RP/EB family member 2	-1.15101	5.28025	-3.33503	0.00099	0.02475	-1.02434
ENSG00000235016	100129060	SEMA3F-AS1	SEMA3F antisense RNA 1	-1.60837	1.85638	-3.33462	0.00099	0.02475	-0.87216
ENSG00000178982	27335	EIF3K	eukaryotic translation initiation factor 3 subunit K	-1.08186	6.17545	-3.33412	0.00099	0.02476	-1.03703
ENSG00000134575	53	ACP2	acid phosphatase 2, lysosomal	1.13738	6.50992	3.33331	0.00099	0.0248	-1.05471
ENSG00000121039	157506	RDH10	retinol dehydrogenase 10	1.68032	6.08306	3.33103	0.001	0.02497	-1.1292
ENSG00000186393	353288	KRT26	keratin 26	-1.86479	-5.78	-3.32486	0.00102	0.02547	-0.92431
ENSG00000073169	83642	SELENOO	selenoprotein O	1.40597	7.06347	3.3231	0.00103	0.02558	-1.04717
ENSG00000105146	6795	AURKC	aurora kinase C	-1.75763	0.7575	-3.32274	0.00103	0.02558	-0.8838
ENSG00000199990	56664	VTRNA1-1	vault RNA 1-1	-1.69383	-5.92304	-3.32254	0.00103	0.02558	-0.89877
ENSG00000137491	11309	SLCO2B1	solute carrier organic anion transporter family member 2B1	1.62991	8.36084	3.32182	0.00103	0.02562	-1.21978
ENSG00000234284	345462	ZNF879	zinc finger protein 879	-1.57796	0.65773	-3.32106	0.00103	0.02565	-0.88761
ENSG00000207633	574508	MIR505	microRNA 505	-1.05318	-6.105	-3.32074	0.00104	0.02565	-0.93237
ENSG00000214782	728588	MS4A18	membrane spanning 4-domains A18	-1.21499	-6.09879	-3.31684	0.00105	0.02594	-0.95389
ENSG00000198732	64093	SMOC1	SPARC related modular calcium binding 1	1.62573	6.76115	3.31682	0.00105	0.02594	-1.06334
ENSG00000176895	119687	OR51A7	olfactory receptor family 51 subfamily A member 7	-1.21499	-6.08579	-3.31586	0.00105	0.02599	-0.95683
ENSG00000182931	280664	WFDC10B	WAP four-disulfide core domain 10B	-2.11398	-5.66825	-3.31174	0.00107	0.02633	-0.96124
ENSG00000203733	100126572	GJE1	gap junction protein epsilon 1	-0.96185	-6.15873	-3.31016	0.00107	0.02642	-0.9748
ENSG00000141194	26689	OR4D1	olfactory receptor family 4 subfamily D member 1	-1.3373	-6.08865	-3.30999	0.00107	0.02642	-0.96904
ENSG00000179604	23580	CDC42EP4	CDC42 effector protein 4	1.06348	5.6842	3.30942	0.00108	0.02645	-1.10323
ENSG00000134809	26519	TIMM10	translocase of inner mitochondrial membrane 10	-1.67593	4.1612	-3.30874	0.00108	0.02648	-0.94469
ENSG00000214300	441272	SPDYE3	speedy/RINGO cell cycle regulator family member E3	-1.29605	-0.00052	-3.30725	0.00108	0.02658	-0.98107
ENSG00000103769	8766	RAB11A	RAB11A, member RAS oncogene family	-0.94699	5.65048	-3.3036	0.0011	0.02688	-1.11109
ENSG00000107859	5309	PITX3	paired like homeodomain 3	-2.09299	-5.52578	-3.30288	0.0011	0.02692	-0.97892
ENSG00000168124	4992	OR1F1	olfactory receptor family 1 subfamily F member 1	-1.66718	-5.92045	-3.30239	0.0011	0.02693	-0.97889
ENSG00000201098	6084	RNY1	RNA, Ro60-associated Y1	-2.63819	-5.20157	-3.30036	0.00111	0.02709	-0.95161
ENSG00000205328	403282	OR6C65	olfactory receptor family 6 subfamily C member 65	-1.41119	-6.07069	-3.29809	0.00112	0.02726	-1.00855
ENSG00000179029	84314	TMEM107	transmembrane protein 107	-1.55649	0.98731	-3.29761	0.00112	0.02728	-0.9563
ENSG00000196071	284521	OR2L13	olfactory receptor family 2 subfamily L member 13	-1.58766	-5.95173	-3.29551	0.00113	0.02744	-1.00935
ENSG00000228627	105375283	GS1-278J22.2	uncharacterized GS1-278J22.2	-1.09789	-6.14819	-3.29433	0.00113	0.02752	-1.02342
ENSG00000144848	64422	ATG3	autophagy related 3	-1.40667	4.75047	-3.29272	0.00114	0.02764	-1.11581
ENSG00000212493	692089	SNORD19	small nucleolar RNA, C/D box 19	-1.15795	-6.03662	-3.29089	0.00115	0.02775	-1.01923
ENSG00000111640	2597	GAPDH	glyceraldehyde-3-phosphate dehydrogenase	-1.26373	9.45746	-3.29087	0.00115	0.02775	-1.40693
ENSG00000184076	29796	UQCR10	ubiquinol-cytochrome c reductase, complex III subunit X	-1.17459	5.73655	-3.28984	0.00115	0.02781	-1.09053
ENSG00000196565	3048	HBG2	hemoglobin subunit gamma 2	-3.30184	-1.96683	-3.28945	0.00115	0.02781	-0.98647
ENSG00000283275	100422937	MIR4275	microRNA 4275	-0.88424	-6.17674	-3.28918	0.00115	0.02781	-1.03884
ENSG00000008988	6224	RPS20	ribosomal protein S20	-0.688	8.46254	-3.28768	0.00116	0.02792	-1.39023
ENSG00000115297	3196	TLX2	T cell leukemia homeobox 2	-2.65116	-4.88026	-3.28685	0.00116	0.02796	-1.01579
ENSG00000251359	152641	WWC2-AS2	WWC2 antisense RNA 2	-1.67501	-0.23902	-3.28642	0.00116	0.02796	-0.99434
ENSG00000251576	101927565	LINC01267	long intergenic non-protein coding RNA 1267	-1.61569	-5.95662	-3.28625	0.00116	0.02796	-1.03769
ENSG00000136122	79866	BORA	BORA aurora kinase A activator	1.58085	0.26203	3.28448	0.00117	0.0281	-0.99204
ENSG00000235531	100132891	MSC-AS1	MSC antisense RNA 1	-2.13118	0.46053	-3.2821	0.00118	0.0283	-1.0046
ENSG00000176774	286514	MAGEB18	MAGE family member B18	-1.06391	-6.14471	-3.28031	0.00119	0.0284	-1.06031
ENSG00000225179	100874179	LINC00457	long intergenic non-protein coding RNA 457	-1.20901	-6.14208	-3.2802	0.00119	0.0284	-1.05392
ENSG00000263908	100422902	MIR3116-1	microRNA 3116-1	-0.87831	-6.14426	-3.2798	0.00119	0.0284	-1.06174
ENSG00000079931	26002	MOXD1	monooxygenase DBH like 1	-3.05318	0.49253	-3.27966	0.00119	0.0284	-1.01379
ENSG00000128928	3712	IVD	isovaleryl-CoA dehydrogenase	1.21649	8.07329	3.27855	0.0012	0.02848	-1.33159
ENSG00000198911	6721	SREBF2	sterol regulatory element binding transcription factor 2	1.27427	7.12444	3.27801	0.0012	0.02849	-1.35573
ENSG00000207583	693191	MIR606	microRNA 606	-0.91679	-6.10107	-3.2759	0.00121	0.02867	-1.06775
ENSG00000134250	4853	NOTCH2	notch receptor 2	0.90848	6.52918	3.27495	0.00121	0.02873	-1.36518
ENSG00000111832	51389	RWDD1	RWD domain containing 1	-1.29787	4.72051	-3.27274	0.00122	0.02891	-1.18872
ENSG00000197745	404552	SCGB1D4	secretoglobin family 1D member 4	-1.29605	-6.06027	-3.27217	0.00122	0.02893	-1.08588
ENSG00000078081	27074	LAMP3	lysosomal associated membrane protein 3	2.64109	-1.52561	3.2717	0.00122	0.02895	-1.03879
ENSG00000273769	100996465	LCA10	lung carcinoma-associated 10	-1.51837	-5.91024	-3.27088	0.00123	0.02899	-1.07084
ENSG00000177700	5441	POLR2L	RNA polymerase II subunit L	-1.13207	5.8931	-3.27064	0.00123	0.02899	-1.14874
ENSG00000073350	3993	LLGL2	LLGL scribble cell polarity complex component 2	1.32812	6.45887	3.26904	0.00123	0.02906	-1.18814
ENSG00000065135	2773	GNAI3	G protein subunit alpha i3	-0.98279	5.62468	-3.26904	0.00123	0.02906	-1.27459
ENSG00000184992	140707	BRI3BP	BRI3 binding protein	1.6727	4.021	3.26871	0.00124	0.02906	-1.15591
ENSG00000278349	102466728	MIR6754	microRNA 6754	-0.88424	-6.16374	-3.26857	0.00124	0.02906	-1.10026
ENSG00000068079	3430	IFI35	interferon induced protein 35	1.64444	4.3035	3.2665	0.00125	0.02923	-1.10188
ENSG00000234177	284998	LINC01114	long intergenic non-protein coding RNA 1114	-1.64006	-5.94996	-3.26543	0.00125	0.0293	-1.0952
ENSG00000105699	51599	LSR	lipolysis stimulated lipoprotein receptor	1.31475	7.13508	3.26515	0.00125	0.0293	-1.26059
ENSG00000265110	100616125	MIR4731	microRNA 4731	-0.88424	-6.14773	-3.26477	0.00125	0.0293	-1.11158
ENSG00000060762	51660	MPC1	mitochondrial pyruvate carrier 1	-1.28922	7.08779	-3.26415	0.00126	0.02933	-1.32235
ENSG00000187730	2563	GABRD	gamma-aminobutyric acid type A receptor delta subunit	-2.10244	-2.2978	-3.25948	0.00128	0.02976	-1.10599
ENSG00000183798	90187	EMILIN3	elastin microfibril interfacer 3	-2.31997	-1.26665	-3.25886	0.00128	0.02979	-1.09018
ENSG00000100418	27351	DESI1	desumoylating isopeptidase 1	0.93777	6.70437	3.25721	0.00128	0.02993	-1.35609
ENSG00000214827	4515	MTCP1	mature T cell proliferation 1	-1.92202	2.61155	-3.25577	0.00129	0.03	-1.07799
ENSG00000155367	333926	PPM1J	protein phosphatase, Mg2+/Mn2+ dependent 1J	-1.73359	-0.48246	-3.25574	0.00129	0.03	-1.10261
ENSG00000103449	6299	SALL1	spalt like transcription factor 1	1.49869	6.3532	3.25553	0.00129	0.03	-1.28834
ENSG00000131495	4695	NDUFA2	NADH:ubiquinone oxidoreductase subunit A2	-1.1079	5.052	-3.25448	0.0013	0.03007	-1.18797
ENSG00000106410	135935	NOBOX	NOBOX oogenesis homeobox	-1.53877	-5.98694	-3.25358	0.0013	0.03013	-1.11524
ENSG00000254266	101927003	PKIA-AS1	PKIA antisense RNA 1	-2.19779	-5.64735	-3.25032	0.00132	0.03042	-1.13458
ENSG00000120306	84418	CYSTM1	cysteine rich transmembrane module containing 1	-1.49796	4.72038	-3.2501	0.00132	0.03042	-1.18679
ENSG00000128654	10651	MTX2	metaxin 2	-1.05526	4.29507	-3.24492	0.00134	0.03089	-1.14299
ENSG00000181904	134553	C5orf24	chromosome 5 open reading frame 24	1.41879	5.94919	3.24485	0.00134	0.03089	-1.36833
ENSG00000172426	221421	RSPH9	radial spoke head component 9	-1.17326	-1.21967	-3.2428	0.00135	0.03107	-1.14083
ENSG00000183145	53820	RIPPLY3	ripply transcriptional repressor 3	-2.34591	-3.24846	-3.24215	0.00135	0.0311	-1.15769
ENSG00000163466	10109	ARPC2	actin related protein 2/3 complex subunit 2	-1.05945	6.45163	-3.24162	0.00135	0.03113	-1.43063
ENSG00000171858	6227	RPS21	ribosomal protein S21	-1.27845	6.59815	-3.23977	0.00136	0.03129	-1.32518
ENSG00000130749	23211	ZC3H4	zinc finger CCCH-type containing 4	0.9913	4.99206	3.23891	0.00137	0.03134	-1.29377
ENSG00000129235	84817	TXNDC17	thioredoxin domain containing 17	-1.98679	4.71495	-3.23763	0.00137	0.03139	-1.20214
ENSG00000266421	100616349	MIR4451	microRNA 4451	-0.88149	-6.1164	-3.23761	0.00137	0.03139	-1.17287
ENSG00000145431	56034	PDGFC	platelet derived growth factor C	1.38339	4.13321	3.23744	0.00137	0.03139	-1.21951
ENSG00000245614	100506660	DDX11-AS1	DDX11 antisense RNA 1	-1.90864	-2.32008	-3.2369	0.00138	0.03142	-1.17712
ENSG00000128463	51234	EMC4	ER membrane protein complex subunit 4	-1.43459	4.82321	-3.23345	0.00139	0.03175	-1.23463
ENSG00000196453	27153	ZNF777	zinc finger protein 777	1.09627	3.71772	3.23279	0.00139	0.03178	-1.18343
ENSG00000113141	3550	IK	IK cytokine	-0.87076	5.76853	-3.23167	0.0014	0.03187	-1.37592
ENSG00000183470	286023	FLJ40288	uncharacterized FLJ40288	-1.19001	-6.09259	-3.23004	0.00141	0.03201	-1.19988
ENSG00000011105	10867	TSPAN9	tetraspanin 9	1.06447	6.93517	3.22968	0.00141	0.03201	-1.42762
ENSG00000126934	5605	MAP2K2	mitogen-activated protein kinase kinase 2	1.11977	6.64533	3.22654	0.00142	0.03232	-1.35541
ENSG00000167103	138429	PIP5KL1	phosphatidylinositol-4-phosphate 5-kinase like 1	-1.70256	-1.57076	-3.22601	0.00143	0.03234	-1.1763
ENSG00000163541	8802	SUCLG1	succinate-CoA ligase alpha subunit	-1.14005	6.67233	-3.22521	0.00143	0.03239	-1.38528
ENSG00000214753	221092	HNRNPUL2	heterogeneous nuclear ribonucleoprotein U like 2	0.79764	6.18272	3.22213	0.00145	0.03269	-1.27396
ENSG00000183566	317716	BPIFA4P	BPI fold containing family A member 4, pseudogene	-1.2299	-6.07028	-3.22006	0.00146	0.03288	-1.21638
ENSG00000233954	440567	UQCRHL	ubiquinol-cytochrome c reductase hinge protein like	-1.84853	1.78063	-3.21875	0.00146	0.03299	-1.18307
ENSG00000246273	283104	SBF2-AS1	SBF2 antisense RNA 1	-1.33193	0.26716	-3.21664	0.00147	0.03316	-1.18667
ENSG00000187601	28986	MAGEH1	MAGE family member H1	-1.52373	3.37094	-3.2165	0.00147	0.03316	-1.18822
ENSG00000214401	644246	KANSL1-AS1	KANSL1 antisense RNA 1	-2.80141	0.97002	-3.21623	0.00147	0.03316	-1.22803
ENSG00000233570	100996597	LINC00690	long intergenic non-protein coding RNA 690	-1.51463	-6.02076	-3.21596	0.00148	0.03316	-1.24576
ENSG00000197454	81466	OR2L5	olfactory receptor family 2 subfamily L member 5	-1.17357	-6.11195	-3.21561	0.00148	0.03316	-1.25443
ENSG00000134330	285148	IAH1	isoamyl acetate hydrolyzing esterase 1 (putative)	-1.1184	4.59563	-3.21467	0.00148	0.03321	-1.2913
ENSG00000130193	51337	THEM6	thioesterase superfamily member 6	1.87255	5.58632	3.21455	0.00148	0.03321	-1.2979
ENSG00000057608	2665	GDI2	GDP dissociation inhibitor 2	-0.84256	7.34853	-3.21275	0.00149	0.03337	-1.57575
ENSG00000125826	10616	RBCK1	RANBP2-type and C3HC4-type zinc finger containing 1	1.10486	7.21853	3.2122	0.00149	0.03339	-1.4694
ENSG00000116819	339488	TFAP2E	transcription factor AP-2 epsilon	-1.58844	-1.24696	-3.2119	0.0015	0.03339	-1.2304
ENSG00000235304	286442	LINC01281	long intergenic non-protein coding RNA 1281	-1.53745	-5.98544	-3.21162	0.0015	0.03339	-1.25927
ENSG00000066379	30834	ZNRD1	zinc ribbon domain containing 1	-1.43872	2.5699	-3.21086	0.0015	0.03343	-1.20647
ENSG00000008952	7095	SEC62	SEC62 homolog, preprotein translocation factor	-0.65099	7.158	-3.21	0.00151	0.03343	-1.57494
ENSG00000106004	3202	HOXA5	homeobox A5	-1.90556	-1.36729	-3.20995	0.00151	0.03343	-1.24348
ENSG00000114378	3373	HYAL1	hyaluronidase 1	0.93716	7.70494	3.20987	0.00151	0.03343	-1.50562
ENSG00000197077	85379	KIAA1671	KIAA1671	0.86963	6.66292	3.20944	0.00151	0.03343	-1.57395
ENSG00000138036	51626	DYNC2LI1	dynein cytoplasmic 2 light intermediate chain 1	-1.18428	2.73486	-3.20935	0.00151	0.03343	-1.21771
ENSG00000139055	121506	ERP27	endoplasmic reticulum protein 27	-1.67463	-0.87578	-3.20834	0.00151	0.03349	-1.22359
ENSG00000161958	2256	FGF11	fibroblast growth factor 11	-1.89639	0.24647	-3.20817	0.00151	0.03349	-1.24103
ENSG00000229011	102724076	LINC01038	long intergenic non-protein coding RNA 1038	-1.00524	-6.14773	-3.20657	0.00152	0.03363	-1.27763
ENSG00000261446	100874187	LINC00559	long intergenic non-protein coding RNA 559	-1.23019	-6.03469	-3.20635	0.00152	0.03363	-1.27379
ENSG00000166946	23582	CCNDBP1	cyclin D1 binding protein 1	-1.19501	4.54438	-3.20553	0.00153	0.03368	-1.34242
ENSG00000238284	101928795	LINC01448	long intergenic non-protein coding RNA 1448	-1.09789	-6.15075	-3.2047	0.00153	0.03371	-1.28843
ENSG00000096401	988	CDC5L	cell division cycle 5 like	-0.77594	5.10251	-3.20464	0.00153	0.03371	-1.47094
ENSG00000249730	391121	OR10J4	olfactory receptor family 10 subfamily J member 4 (gene/pseudogene)	-1.30326	-5.9548	-3.20383	0.00154	0.03377	-1.28512
ENSG00000069345	10294	DNAJA2	DnaJ heat shock protein family (Hsp40) member A2	-0.88627	5.82014	-3.20336	0.00154	0.03378	-1.44716
ENSG00000245532	283131	NEAT1	nuclear paraspeckle assembly transcript 1	1.53213	10.9015	3.20197	0.00155	0.03391	-1.61579
ENSG00000233056	90625	ERVH48-1	endogenous retrovirus group 48 member 1	-2.19458	-2.66652	-3.19928	0.00156	0.03414	-1.25979
ENSG00000169174	255738	PCSK9	proprotein convertase subtilisin/kexin type 9	2.78143	6.43713	3.19926	0.00156	0.03414	-1.37406
ENSG00000278615	102288414	C11orf98	chromosome 11 open reading frame 98	-1.41119	0.1022	-3.19875	0.00156	0.03416	-1.30186
ENSG00000174628	124152	IQCK	IQ motif containing K	-1.26179	0.61436	-3.19783	0.00157	0.03423	-1.24065
ENSG00000223806	400866	LINC00114	long intergenic non-protein coding RNA 114	-2.02416	-5.62961	-3.19668	0.00157	0.03433	-1.29497
ENSG00000253008	100423036	MIR2355	microRNA 2355	-0.88424	-6.14773	-3.19574	0.00158	0.0344	-1.31454
ENSG00000113387	10923	SUB1	SUB1 regulator of transcription	-0.80729	6.05935	-3.19516	0.00158	0.0344	-1.49681
ENSG00000171217	49861	CLDN20	claudin 20	-1.78987	-2.5289	-3.19508	0.00158	0.0344	-1.30742
ENSG00000163930	8314	BAP1	BRCA1 associated protein 1	0.88149	6.35042	3.19443	0.00159	0.03444	-1.47493
ENSG00000179615	121129	OR2AP1	olfactory receptor family 2 subfamily AP member 1	-1.09789	-6.11827	-3.19342	0.00159	0.03448	-1.3213
ENSG00000152332	127933	UHMK1	U2AF homology motif kinase 1	0.74652	6.68754	3.19338	0.00159	0.03448	-1.63688
ENSG00000117408	9670	IPO13	importin 13	1.35856	4.97194	3.19298	0.00159	0.03448	-1.35134
ENSG00000091262	368	ABCC6	ATP binding cassette subfamily C member 6	2.2289	7.38089	3.19284	0.00159	0.03448	-1.33825
ENSG00000196634	106182249	LUADT1	lung adenocarcinoma associated transcript 1	-1.09789	-6.13776	-3.1923	0.0016	0.03451	-1.32457
ENSG00000012061	2067	ERCC1	ERCC excision repair 1, endonuclease non-catalytic subunit	-1.27712	4.78966	-3.19107	0.0016	0.03461	-1.38274
ENSG00000164695	92421	CHMP4C	charged multivesicular body protein 4C	-1.79199	2.77709	-3.19011	0.00161	0.03469	-1.28488
ENSG00000182854	390649	OR4F15	olfactory receptor family 4 subfamily F member 15	-1.21403	-6.08323	-3.18722	0.00162	0.03498	-1.33393
ENSG00000162892	11009	IL24	interleukin 24	-2.28434	-0.62676	-3.18696	0.00163	0.03498	-1.31108
ENSG00000170948	85509	MBD3L1	methyl-CpG binding domain protein 3 like 1	-1.6065	-5.90072	-3.18593	0.00163	0.03507	-1.32904
ENSG00000183617	116541	MRPL54	mitochondrial ribosomal protein L54	-1.08574	4.88208	-3.18486	0.00164	0.03512	-1.37078
ENSG00000091164	9352	TXNL1	thioredoxin like 1	-0.97009	5.7099	-3.18463	0.00164	0.03512	-1.47811
ENSG00000249709	163050	ZNF564	zinc finger protein 564	-1.46475	2.93181	-3.18451	0.00164	0.03512	-1.29166
ENSG00000183648	4707	NDUFB1	NADH:ubiquinone oxidoreductase subunit B1	-1.53041	5.32118	-3.18353	0.00164	0.0352	-1.35245
ENSG00000099960	6545	SLC7A4	solute carrier family 7 member 4	-2.22669	-1.87562	-3.18242	0.00165	0.0353	-1.33604
ENSG00000204363	494197	SPANXN5	SPANX family member N5	-1.47481	-5.97992	-3.18141	0.00166	0.03538	-1.3472
ENSG00000170385	7779	SLC30A1	solute carrier family 30 member 1	1.39228	7.25817	3.18034	0.00166	0.03547	-1.6391
ENSG00000132563	51308	REEP2	receptor accessory protein 2	-1.62708	-1.94329	-3.17987	0.00166	0.03549	-1.33492
ENSG00000076555	32	ACACB	acetyl-CoA carboxylase beta	1.4441	8.05691	3.17717	0.00168	0.03573	-1.71249
ENSG00000258689	103695436	LINC01269	long intergenic non-protein coding RNA 1269	-1.70885	-5.81652	-3.17715	0.00168	0.03573	-1.36067
ENSG00000233997	101927821	LINC01425	long intergenic non-protein coding RNA 1425	-1.08034	-6.13776	-3.17608	0.00169	0.03582	-1.36621
ENSG00000124782	6239	RREB1	ras responsive element binding protein 1	1.01725	6.50498	3.1753	0.00169	0.03586	-1.68447
ENSG00000207005	26870	RNU1-2	RNA, U1 small nuclear 2	-1.48481	-5.89132	-3.17516	0.00169	0.03586	-1.33615
ENSG00000171462	65989	DLK2	delta like non-canonical Notch ligand 2	-1.42891	-0.14252	-3.17483	0.00169	0.03586	-1.35591
ENSG00000135577	4829	NMBR	neuromedin B receptor	-1.39068	-6.02712	-3.17412	0.0017	0.03591	-1.36907
ENSG00000149177	5795	PTPRJ	protein tyrosine phosphatase receptor type J	1.22773	5.7204	3.17292	0.0017	0.03599	-1.57049
ENSG00000115677	3069	HDLBP	high density lipoprotein binding protein	-0.69968	9.08533	-3.17279	0.0017	0.03599	-1.77821
ENSG00000116745	6121	RPE65	retinoid isomerohydrolase RPE65	-1.50769	-5.9439	-3.17253	0.0017	0.03599	-1.37312
ENSG00000178243	157927	C9orf62	chromosome 9 open reading frame 62	-1.30178	-6.03237	-3.17211	0.00171	0.036	-1.35268
ENSG00000256069	3	A2MP1	alpha-2-macroglobulin pseudogene 1	-1.64792	-1.05542	-3.17188	0.00171	0.036	-1.34731
ENSG00000279968	100507462	GVQW2	GVQW motif containing 2	-1.96135	-0.64435	-3.17154	0.00171	0.036	-1.34454
ENSG00000102043	55613	MTMR8	myotubularin related protein 8	1.40465	-1.61624	3.17061	0.00172	0.03608	-1.33037
ENSG00000170820	2492	FSHR	follicle stimulating hormone receptor	-1.90649	-5.76153	-3.16984	0.00172	0.03613	-1.3802
ENSG00000204345	100131439	CD300LD	CD300 molecule like family member d	-1.83581	-5.79891	-3.16843	0.00173	0.03626	-1.38018
ENSG00000125531	79025	FNDC11	fibronectin type III domain containing 11	-2.50198	-3.3015	-3.16704	0.00174	0.03639	-1.35967
ENSG00000139641	23344	ESYT1	extended synaptotagmin 1	0.9995	6.79321	3.16618	0.00174	0.03646	-1.60662
ENSG00000257612	101927081	MIR4307HG	MIR4307 host gene	-0.94741	-6.15075	-3.16467	0.00175	0.03661	-1.40462
ENSG00000133243	55643	BTBD2	BTB domain containing 2	0.98474	5.85577	3.16356	0.00176	0.03671	-1.5255
ENSG00000137413	129685	TAF8	TATA-box binding protein associated factor 8	0.95604	4.34495	3.16254	0.00176	0.03679	-1.49262
ENSG00000235217	128854	TSPY26P	testis specific protein Y-linked 26, pseudogene	-1.54467	-0.32161	-3.16123	0.00177	0.03691	-1.35941
ENSG00000266472	54460	MRPS21	mitochondrial ribosomal protein S21	-1.03481	5.29563	-3.16077	0.00177	0.03692	-1.45604
ENSG00000179456	10472	ZBTB18	zinc finger and BTB domain containing 18	1.58073	5.25176	3.16059	0.00177	0.03692	-1.48249
ENSG00000236276	100873919	NDP-AS1	NDP antisense RNA 1	-1.00524	-6.14426	-3.15939	0.00178	0.03702	-1.41433
ENSG00000230561	728586	CCDC192	coiled-coil domain containing 192	-2.11722	-3.67553	-3.15913	0.00178	0.03702	-1.39728
ENSG00000143499	56950	SMYD2	SET and MYND domain containing 2	-0.94636	5.10635	-3.15853	0.00179	0.03704	-1.52603
ENSG00000151148	89910	UBE3B	ubiquitin protein ligase E3B	0.70387	5.4604	3.15842	0.00179	0.03704	-1.55427
ENSG00000126550	3346	HTN1	histatin 1	-1.06391	-6.09924	-3.15746	0.00179	0.03711	-1.4199
ENSG00000065320	9423	NTN1	netrin 1	2.44307	4.38923	3.15724	0.00179	0.03711	-1.42669
ENSG00000227145	100996941	IL21-AS1	IL21 antisense RNA 1	-1.8452	-5.78525	-3.15549	0.0018	0.03729	-1.4137
ENSG00000126264	10870	HCST	hematopoietic cell signal transducer	1.61533	-0.48597	3.15418	0.00181	0.03741	-1.38158
ENSG00000272143	283481	FGF14-AS2	FGF14 antisense RNA 2	-2.16046	1.21772	-3.15362	0.00181	0.03744	-1.37107
ENSG00000179743	729614	FLJ37453	uncharacterized LOC729614	-1.84124	1.41862	-3.1522	0.00182	0.03758	-1.37134
ENSG00000166086	83700	JAM3	junctional adhesion molecule 3	-1.97407	2.52859	-3.15166	0.00183	0.03761	-1.37355
ENSG00000133606	23608	MKRN1	makorin ring finger protein 1	-0.55822	5.81474	-3.15125	0.00183	0.03762	-1.66165
ENSG00000144792	285349	ZNF660	zinc finger protein 660	-1.56062	-0.23646	-3.14961	0.00184	0.03779	-1.37698
ENSG00000131943	83636	C19orf12	chromosome 19 open reading frame 12	1.54526	5.96527	3.14765	0.00185	0.038	-1.53659
ENSG00000235958	100134015	UBOX5-AS1	UBOX5 antisense RNA 1	-1.65487	-2.66604	-3.14714	0.00185	0.03802	-1.44514
ENSG00000197309	26497	OR10D3	olfactory receptor family 10 subfamily D member 3 (putative)	-1.12456	-6.13771	-3.14593	0.00186	0.03814	-1.44691
ENSG00000161850	3888	KRT82	keratin 82	-2.1254	-5.49547	-3.1441	0.00187	0.03833	-1.44062
ENSG00000105193	6217	RPS16	ribosomal protein S16	-0.75893	8.25672	-3.1435	0.00188	0.03835	-1.76802
ENSG00000277387	102465863	MIR8058	microRNA 8058	-0.88424	-6.16374	-3.14333	0.00188	0.03835	-1.46602
ENSG00000173120	22992	KDM2A	lysine demethylase 2A	0.53865	7.03744	3.14266	0.00188	0.0384	-1.74626
ENSG00000255302	23741	EID1	EP300 interacting inhibitor of differentiation 1	-0.93057	6.09292	-3.14101	0.00189	0.03857	-1.64507
ENSG00000172680	4342	MOS	MOS proto-oncogene, serine/threonine kinase	-1.21499	-6.09622	-3.14062	0.00189	0.03858	-1.47156
ENSG00000139168	85437	ZCRB1	zinc finger CCHC-type and RNA binding motif containing 1	-1.20566	4.38125	-3.13915	0.0019	0.03873	-1.57929
ENSG00000104671	10671	DCTN6	dynactin subunit 6	-1.38575	3.69008	-3.13808	0.00191	0.0388	-1.44965
ENSG00000149596	57158	JPH2	junctophilin 2	-2.09951	-0.60359	-3.13785	0.00191	0.0388	-1.42302
ENSG00000110931	10645	CAMKK2	calcium/calmodulin dependent protein kinase kinase 2	1.00058	6.15422	3.13769	0.00191	0.0388	-1.62779
ENSG00000267080	339201	ASB16-AS1	ASB16 antisense RNA 1	1.91653	2.32695	3.13634	0.00192	0.03891	-1.41991
ENSG00000108950	54757	FAM20A	FAM20A golgi associated secretory pathway pseudokinase	1.43028	7.31077	3.13622	0.00192	0.03891	-1.65099
ENSG00000141579	79755	ZNF750	zinc finger protein 750	-1.82663	-2.26222	-3.13535	0.00193	0.03899	-1.46707
ENSG00000083845	6193	RPS5	ribosomal protein S5	-0.82707	8.24458	-3.13496	0.00193	0.039	-1.86171
ENSG00000115415	6772	STAT1	signal transducer and activator of transcription 1	1.39401	6.32751	3.13451	0.00193	0.03902	-1.7887
ENSG00000197037	221785	ZSCAN25	zinc finger and SCAN domain containing 25	1.1613	3.18488	3.13408	0.00193	0.03904	-1.45586
ENSG00000165669	63877	FAM204A	family with sequence similarity 204 member A	-0.79279	4.29581	-3.1337	0.00194	0.03905	-1.55451
ENSG00000117707	5629	PROX1	prospero homeobox 1	1.06008	7.72625	3.13232	0.00195	0.03919	-1.87329
ENSG00000166347	1528	CYB5A	cytochrome b5 type A	-0.95243	8.86755	-3.1314	0.00195	0.03927	-1.89095
ENSG00000153923	9629	CLCA3P	chloride channel accessory 3, pseudogene	-1.87827	-5.66746	-3.12961	0.00196	0.03946	-1.49623
ENSG00000183535	378832	COL18A1-AS1	COL18A1 antisense RNA 1	-2.36841	-4.42548	-3.12908	0.00197	0.03949	-1.47992
ENSG00000131435	8572	PDLIM4	PDZ and LIM domain 4	-2.38306	-0.53316	-3.12835	0.00197	0.03952	-1.46708
ENSG00000220749	100131205	RPL21P28	ribosomal protein L21 pseudogene 28	-1.17623	-1.78256	-3.12824	0.00197	0.03952	-1.44919
ENSG00000148950	196294	IMMP1L	inner mitochondrial membrane peptidase subunit 1	-1.26822	2.19876	-3.12682	0.00198	0.03966	-1.43938
ENSG00000166793	219539	YPEL4	yippee like 4	-1.90511	0.18665	-3.12657	0.00198	0.03966	-1.44116
ENSG00000132694	9826	ARHGEF11	Rho guanine nucleotide exchange factor 11	0.76059	5.69214	3.12466	0.002	0.03988	-1.70183
ENSG00000163132	4487	MSX1	msh homeobox 1	-1.87978	-1.06365	-3.12348	0.002	0.03998	-1.47513
ENSG00000163608	25871	NEPRO	nucleolus and neural progenitor protein	-0.93953	4.68133	-3.12312	0.00201	0.03998	-1.53809
ENSG00000090554	2323	FLT3LG	fms related tyrosine kinase 3 ligand	-1.81095	1.98817	-3.12299	0.00201	0.03998	-1.4681
ENSG00000163521	79411	GLB1L	galactosidase beta 1 like	-1.67532	2.07385	-3.12261	0.00201	0.03999	-1.45619
ENSG00000176742	283111	OR51V1	olfactory receptor family 51 subfamily V member 1	-1.19321	-6.05725	-3.12163	0.00202	0.04008	-1.52392
ENSG00000109272	5197	PF4V1	platelet factor 4 variant 1	-2.35399	-3.11333	-3.12091	0.00202	0.0401	-1.49812
ENSG00000159527	114771	PGLYRP3	peptidoglycan recognition protein 3	-2.29744	-5.40034	-3.12085	0.00202	0.0401	-1.51028
ENSG00000148516	6935	ZEB1	zinc finger E-box binding homeobox 1	-0.90515	4.47349	-3.12065	0.00202	0.0401	-1.75011
ENSG00000176340	1351	COX8A	cytochrome c oxidase subunit 8A	-1.34864	6.14678	-3.11987	0.00203	0.04016	-1.52684
ENSG00000103653	1445	CSK	C-terminal Src kinase	1.26615	6.02427	3.11904	0.00203	0.04023	-1.64372
ENSG00000176974	6470	SHMT1	serine hydroxymethyltransferase 1	1.23755	8.67171	3.11847	0.00204	0.04023	-1.87084
ENSG00000117472	10103	TSPAN1	tetraspanin 1	-1.87752	2.35087	-3.11846	0.00204	0.04023	-1.46749
ENSG00000201557	767593	SNORD114-15	small nucleolar RNA, C/D box 114-15	-0.87905	-6.15121	-3.11776	0.00204	0.04028	-1.52975
ENSG00000105202	2091	FBL	fibrillarin	-1.25375	5.25424	-3.11696	0.00205	0.04035	-1.593
ENSG00000234474	101927704	MIR3663HG	MIR3663 host gene	-1.29062	-6.02716	-3.11592	0.00205	0.04045	-1.52121
ENSG00000074416	11343	MGLL	monoglyceride lipase	0.87887	7.93108	3.11437	0.00206	0.04062	-1.892
ENSG00000263744	100500844	MIR3664	microRNA 3664	1.02981	-6.10508	3.11276	0.00207	0.04075	-1.53166
ENSG00000077498	7299	TYR	tyrosinase	-1.62183	-5.92932	-3.11276	0.00207	0.04075	-1.53848
ENSG00000275373	102466906	MIR6124	microRNA 6124	-0.94741	-6.12175	-3.10931	0.0021	0.04115	-1.56311
ENSG00000151881	64417	TMEM267	transmembrane protein 267	1.4267	2.41101	3.10863	0.0021	0.04115	-1.48798
ENSG00000138867	83606	GUCD1	guanylyl cyclase domain containing 1	1.0723	7.76766	3.10863	0.0021	0.04115	-1.89975
ENSG00000153790	136895	C7orf31	chromosome 7 open reading frame 31	-1.63281	0.50467	-3.1084	0.0021	0.04115	-1.49153
ENSG00000171136	117579	RLN3	relaxin 3	-1.63163	-5.79647	-3.10835	0.0021	0.04115	-1.55311
ENSG00000172936	4615	MYD88	MYD88 innate immune signal transduction adaptor	1.11466	6.16876	3.10702	0.00211	0.04129	-1.73393
ENSG00000177125	403341	ZBTB34	zinc finger and BTB domain containing 34	1.16085	3.46357	3.1064	0.00212	0.04134	-1.54455
ENSG00000030582	2896	GRN	granulin precursor	1.75832	6.47976	3.10598	0.00212	0.04135	-1.65168
ENSG00000123191	540	ATP7B	ATPase copper transporting beta	1.44206	5.53953	3.10504	0.00213	0.04144	-1.72619
ENSG00000172244	375444	C5orf34	chromosome 5 open reading frame 34	-1.41137	-1.19554	-3.10313	0.00214	0.04164	-1.52178
ENSG00000119402	26190	FBXW2	F-box and WD repeat domain containing 2	0.79776	6.3098	3.10299	0.00214	0.04164	-1.81147
ENSG00000273520	102723849	SPDYE17	speedy/RINGO cell cycle regulator family member E17	-0.99169	-6.16072	-3.10224	0.00215	0.0417	-1.57548
ENSG00000169783	84894	LINGO1	leucine rich repeat and Ig domain containing 1	-2.10242	0.05911	-3.10137	0.00215	0.04178	-1.51466
ENSG00000258710	348120	LINC01193	long intergenic non-protein coding RNA 1193	-1.21499	-6.07719	-3.10113	0.00215	0.04178	-1.58402
ENSG00000105397	7297	TYK2	tyrosine kinase 2	0.73233	6.66368	3.10002	0.00216	0.04189	-1.74888
ENSG00000103495	4150	MAZ	MYC associated zinc finger protein	1.14614	3.75555	3.09718	0.00218	0.04224	-1.76496
ENSG00000111596	4848	CNOT2	CCR4-NOT transcription complex subunit 2	-0.75017	5.43353	-3.09643	0.00219	0.0423	-1.74964
ENSG00000122033	219402	MTIF3	mitochondrial translational initiation factor 3	-0.85227	4.82196	-3.09612	0.00219	0.04231	-1.64183
ENSG00000256560	101928138	LINC01486	long intergenic non-protein coding RNA 1486	-1.29605	-6.05919	-3.09557	0.00219	0.04234	-1.59783
ENSG00000261949	100507003	GFY	golgi associated olfactory signaling regulator	-2.07595	-5.30253	-3.09516	0.0022	0.04236	-1.58857
ENSG00000155506	23367	LARP1	La ribonucleoprotein 1, translational regulator	0.62754	7.02	3.09348	0.00221	0.04255	-1.94
ENSG00000176040	344805	TMPRSS7	transmembrane serine protease 7	-1.61917	-5.9475	-3.09239	0.00222	0.04265	-1.59568
ENSG00000207245	100033821	SNORD116-29	small nucleolar RNA, C/D box 116-29	-0.88424	-6.11636	-3.09221	0.00222	0.04265	-1.61153
ENSG00000230876	285045	LINC00486	long intergenic non-protein coding RNA 486	-1.88547	-5.84506	-3.09117	0.00223	0.04274	-1.59082
ENSG00000230749	100873998	MEIS1-AS2	MEIS1 antisense RNA 2	-1.86153	-5.59959	-3.09073	0.00223	0.04274	-1.60199
ENSG00000250266	101928223	LINC01612	long intergenic non-protein coding RNA 1612	-3.43897	-0.57709	-3.09068	0.00223	0.04274	-1.56269
ENSG00000124201	57169	ZNFX1	zinc finger NFX1-type containing 1	1.05523	5.17962	3.09036	0.00223	0.04275	-1.85622
ENSG00000155368	1622	DBI	diazepam binding inhibitor, acyl-CoA binding protein	-1.04097	7.55039	-3.09006	0.00223	0.04275	-1.9096
ENSG00000259849	139538	VENTXP1	VENT homeobox pseudogene 1	-0.96185	-6.14272	-3.08531	0.00227	0.04337	-1.62968
ENSG00000206609	100033423	SNORD116-11	small nucleolar RNA, C/D box 116-11	-0.87931	-6.15725	-3.08488	0.00227	0.04339	-1.63436
ENSG00000134996	26578	OSTF1	osteoclast stimulating factor 1	-1.04832	4.72189	-3.08369	0.00228	0.04352	-1.72841
ENSG00000137707	54766	BTG4	BTG anti-proliferation factor 4	-1.70826	-5.85549	-3.08335	0.00228	0.04353	-1.62177
ENSG00000120265	5110	PCMT1	protein-L-isoaspartate (D-aspartate) O-methyltransferase	-1.30659	5.34739	-3.0822	0.00229	0.04365	-1.69937
ENSG00000130783	84660	CCDC62	coiled-coil domain containing 62	-1.98962	-2.08019	-3.08072	0.0023	0.04382	-1.5759
ENSG00000163515	84666	RETNLB	resistin like beta	-1.66851	-5.91133	-3.08009	0.00231	0.04383	-1.63238
ENSG00000104946	79735	TBC1D17	TBC1 domain family member 17	0.99121	6.206	3.08008	0.00231	0.04383	-1.7843
ENSG00000111144	4048	LTA4H	leukotriene A4 hydrolase	-0.92397	4.95746	-3.07868	0.00232	0.04399	-1.73843
ENSG00000111639	51258	MRPL51	mitochondrial ribosomal protein L51	-1.13031	5.44869	-3.07817	0.00232	0.04402	-1.71834
ENSG00000125247	84899	TMTC4	transmembrane O-mannosyltransferase targeting cadherins 4	1.27858	4.02147	3.07774	0.00232	0.04405	-1.64177
ENSG00000176678	2300	FOXL1	forkhead box L1	-2.37988	-1.60828	-3.07573	0.00234	0.04429	-1.59643
ENSG00000186440	128366	OR6P1	olfactory receptor family 6 subfamily P member 1	-1.00863	-6.14124	-3.07506	0.00234	0.04435	-1.65207
ENSG00000207280	6082	SNORD20	small nucleolar RNA, C/D box 20	-1.83868	-5.62741	-3.07449	0.00235	0.04436	-1.64478
ENSG00000107036	57589	RIC1	RIC1 homolog, RAB6A GEF complex partner 1	0.62678	4.6851	3.07437	0.00235	0.04436	-1.79985
ENSG00000188784	30814	PLA2G2E	phospholipase A2 group IIE	-1.18774	-6.01628	-3.07411	0.00235	0.04436	-1.65094
ENSG00000183092	57596	BEGAIN	brain enriched guanylate kinase associated	-1.87654	-0.16817	-3.07381	0.00235	0.04437	-1.59345
ENSG00000236991	101927983	EDRF1-AS1	EDRF1 antisense RNA 1	-1.24547	-1.34455	-3.07305	0.00236	0.04442	-1.64867
ENSG00000139193	939	CD27	CD27 molecule	-1.61424	-0.35256	-3.07288	0.00236	0.04442	-1.61355
ENSG00000133142	79921	TCEAL4	transcription elongation factor A like 4	-0.92747	5.78743	-3.07113	0.00237	0.04462	-1.76746
ENSG00000202569	574447	MIR146B	microRNA 146b	-0.94741	-6.15725	-3.07094	0.00238	0.04462	-1.67143
ENSG00000207133	100033419	SNORD116-7	small nucleolar RNA, C/D box 116-7	-0.98463	-6.13429	-3.06997	0.00238	0.04472	-1.67021
ENSG00000139890	161253	REM2	RRAD and GEM like GTPase 2	-1.78843	-0.95299	-3.06969	0.00238	0.04472	-1.63393
ENSG00000135486	3178	HNRNPA1	heterogeneous nuclear ribonucleoprotein A1	-0.77813	7.99286	-3.06554	0.00242	0.04528	-1.97341
ENSG00000283490	574477	MIR518C	microRNA 518c	-0.90313	-6.17326	-3.06391	0.00243	0.04548	-1.6933
ENSG00000114416	8087	FXR1	FMR1 autosomal homolog 1	-0.70241	5.73119	-3.06291	0.00244	0.04558	-1.92604
ENSG00000187514	5757	PTMA	prothymosin alpha	-0.99635	8.01173	-3.06167	0.00245	0.04573	-2.04232
ENSG00000106591	64983	MRPL32	mitochondrial ribosomal protein L32	-1.10443	5.59589	-3.06093	0.00245	0.04579	-1.72378
ENSG00000124222	8675	STX16	syntaxin 16	1.01158	6.74702	3.05756	0.00248	0.04625	-1.77496
ENSG00000137100	11258	DCTN3	dynactin subunit 3	-0.8444	4.79458	-3.05686	0.00249	0.04631	-1.71934
ENSG00000199212	26766	RNU105C	RNA, U105C small nucleolar	-0.90313	-6.17976	-3.05653	0.00249	0.04632	-1.71396
ENSG00000151322	64067	NPAS3	neuronal PAS domain protein 3	-2.13033	-2.34296	-3.056	0.00249	0.04636	-1.64458
ENSG00000254703	100507392	SENCR	smooth muscle and endothelial cell enriched migration/differentiation-associated lncRNA	-1.91916	-2.64665	-3.05345	0.00251	0.0467	-1.69395
ENSG00000155249	79544	OR4K1	olfactory receptor family 4 subfamily K member 1	-1.29605	-6.04922	-3.05232	0.00252	0.04683	-1.71923
ENSG00000124614	6204	RPS10	ribosomal protein S10	-1.41999	7.52668	-3.05166	0.00253	0.04687	-1.64662
ENSG00000108846	8714	ABCC3	ATP binding cassette subfamily C member 3	0.90315	8.46151	3.05151	0.00253	0.04687	-2.09316
ENSG00000264810	100616493	MIR4441	microRNA 4441	-1.06147	-6.06978	-3.05027	0.00254	0.04701	-1.72335
ENSG00000274134	102466732	MIR6774	microRNA 6774	-0.88133	-6.10221	-3.04791	0.00256	0.04728	-1.72993
ENSG00000183283	9802	DAZAP2	DAZ associated protein 2	-0.66758	7.08427	-3.04774	0.00256	0.04728	-2.02208
ENSG00000138600	84888	SPPL2A	signal peptide peptidase like 2A	0.87859	6.3455	3.04767	0.00256	0.04728	-1.98467
ENSG00000184524	51286	CEND1	cell cycle exit and neuronal differentiation 1	-1.78987	-1.94875	-3.04677	0.00257	0.04737	-1.72899
ENSG00000283556	574435	MIR376B	microRNA 376b	-0.90313	-6.17326	-3.04582	0.00258	0.04748	-1.74387
ENSG00000120688	11193	WBP4	WW domain binding protein 4	-0.69287	3.73908	-3.04477	0.00258	0.04757	-1.77377
ENSG00000119801	51646	YPEL5	yippee like 5	-0.88619	5.71575	-3.04465	0.00258	0.04757	-1.89862
ENSG00000165119	3190	HNRNPK	heterogeneous nuclear ribonucleoprotein K	-0.60672	8.20555	-3.04407	0.00259	0.0476	-2.10555
ENSG00000239314	100506506	MORC1-AS1	MORC1 antisense RNA 1	-0.90313	-6.17024	-3.04386	0.00259	0.0476	-1.74933
ENSG00000105549	51298	THEG	theg spermatid protein	-2.31719	-5.33298	-3.04362	0.00259	0.0476	-1.70944
ENSG00000224795	101929637	NTM-AS1	NTM antisense RNA 1	-1.39313	-6.04615	-3.04288	0.0026	0.04767	-1.74086
ENSG00000085982	55230	USP40	ubiquitin specific peptidase 40	0.96755	6.01962	3.04205	0.00261	0.04776	-1.90586
ENSG00000108839	239	ALOX12	arachidonate 12-lipoxygenase, 12S type	-1.37421	-0.49631	-3.04118	0.00261	0.04776	-1.70723
ENSG00000131584	116983	ACAP3	ArfGAP with coiled-coil, ankyrin repeat and PH domains 3	1.30507	5.90449	3.04118	0.00261	0.04776	-1.79306
ENSG00000182366	157693	FAM87A	family with sequence similarity 87 member A	-2.50706	-4.76356	-3.04104	0.00261	0.04776	-1.72679
ENSG00000100129	51386	EIF3L	eukaryotic translation initiation factor 3 subunit L	-1.39605	5.62336	-3.04095	0.00262	0.04776	-1.94008
ENSG00000089063	29058	TMEM230	transmembrane protein 230	-0.96716	6.29307	-3.03981	0.00263	0.04789	-1.89018
ENSG00000116218	7827	NPHS2	NPHS2 stomatin family member, podocin	-1.53043	-5.87707	-3.03811	0.00264	0.04811	-1.74178
ENSG00000234745	3106	HLA-B	major histocompatibility complex, class I, B	1.55556	8.49398	3.03663	0.00265	0.04824	-1.94993
ENSG00000166707	644353	ZCCHC18	zinc finger CCHC-type containing 18	-1.99071	-1.93213	-3.03624	0.00266	0.04824	-1.714
ENSG00000264468	100616401	MIR4520-1	microRNA 4520-1	-0.90313	-6.17976	-3.03616	0.00266	0.04824	-1.77075
ENSG00000207934	724024	MIR654	microRNA 654	-0.90313	-6.17976	-3.03616	0.00266	0.04824	-1.77075
ENSG00000260125	727915	AGBL1-AS1	AGBL1 antisense RNA 1	-1.50304	-5.95266	-3.03487	0.00267	0.04836	-1.73938
ENSG00000223403	100507257	MEG9	maternally expressed 9	-1.92837	-0.52616	-3.03486	0.00267	0.04836	-1.73978
ENSG00000234945	100505624	GTF3C2-AS1	GTF3C2 antisense RNA 1	-1.40338	-1.58746	-3.03442	0.00267	0.04837	-1.73951
ENSG00000121380	79370	BCL2L14	BCL2 like 14	-1.99532	-1.67479	-3.03422	0.00267	0.04837	-1.69939
ENSG00000070182	6710	SPTB	spectrin beta, erythrocytic	-2.07815	-0.02295	-3.03399	0.00267	0.04837	-1.75844
ENSG00000177689	139422	MAGEB10	MAGE family member B10	-1.06134	-6.11452	-3.03327	0.00268	0.04841	-1.76575
ENSG00000149609	128864	C20orf144	chromosome 20 open reading frame 144	-1.37037	-5.8867	-3.03318	0.00268	0.04841	-1.76323
ENSG00000108679	3959	LGALS3BP	galectin 3 binding protein	1.64899	6.74946	3.03234	0.00269	0.0485	-2.01111
ENSG00000266751	100500905	MIR3661	microRNA 3661	-0.90313	-6.16374	-3.03175	0.00269	0.04855	-1.78301
ENSG00000116132	5396	PRRX1	paired related homeobox 1	-2.46244	-0.2733	-3.0313	0.0027	0.04858	-1.70678
ENSG00000137198	2766	GMPR	guanosine monophosphate reductase	-1.57011	2.33637	-3.03073	0.0027	0.04862	-1.72049
ENSG00000155363	4343	MOV10	Mov10 RISC complex RNA helicase	1.06012	6.52165	3.02993	0.00271	0.04871	-1.92122
ENSG00000100575	26520	TIMM9	translocase of inner mitochondrial membrane 9	-1.40796	3.27778	-3.02953	0.00271	0.04873	-1.7225
ENSG00000131864	57663	USP29	ubiquitin specific peptidase 29	-1.83187	-5.79786	-3.02922	0.00272	0.04873	-1.76189
ENSG00000242767	100874131	ZBTB20-AS4	ZBTB20 antisense RNA 4	-2.24125	-5.29603	-3.02822	0.00272	0.04885	-1.77092
ENSG00000182518	90736	FAM104B	family with sequence similarity 104 member B	-1.23822	2.4587	-3.02715	0.00273	0.04897	-1.71151
ENSG00000087365	10992	SF3B2	splicing factor 3b subunit 2	-0.58088	7.00374	-3.0269	0.00274	0.04897	-2.08084
ENSG00000124089	4159	MC3R	melanocortin 3 receptor	-1.08034	-6.10272	-3.02647	0.00274	0.04899	-1.78942
ENSG00000181027	79147	FKRP	fukutin related protein	1.22062	4.07207	3.02591	0.00274	0.04904	-1.75653
ENSG00000181562	10876	EDDM3A	epididymal protein 3A	-1.21499	-6.04169	-3.02545	0.00275	0.04906	-1.79587
ENSG00000136856	29988	SLC2A8	solute carrier family 2 member 8	1.64783	5.13359	3.02522	0.00275	0.04906	-1.76414
ENSG00000235173	51236	HGH1	HGH1 homolog	1.37271	4.82316	3.02493	0.00275	0.04907	-1.76894
ENSG00000113356	10622	POLR3G	RNA polymerase III subunit G	-1.34439	1.51293	-3.02432	0.00276	0.04912	-1.72159
ENSG00000255082	100873989	GRM5-AS1	GRM5 antisense RNA 1	-1.28792	-6.02362	-3.02374	0.00276	0.04917	-1.76813
ENSG00000206941	6079	SNORD15A	small nucleolar RNA, C/D box 15A	-0.87931	-6.17326	-3.02302	0.00277	0.04924	-1.80722
ENSG00000260913	101927350	LINC01254	long intergenic non-protein coding RNA 1254	-1.22356	-6.04922	-3.02267	0.00277	0.04925	-1.78637
ENSG00000184924	391356	PTRHD1	peptidyl-tRNA hydrolase domain containing 1	-1.20003	2.80971	-3.02132	0.00278	0.04943	-1.74323
ENSG00000215547	245929	DEFB115	defensin beta 115	-0.90313	-6.16676	-3.02074	0.00279	0.04945	-1.81352
ENSG00000155761	200162	SPAG17	sperm associated antigen 17	-2.15099	-2.79351	-3.02065	0.00279	0.04945	-1.73522
ENSG00000184162	126382	NR2C2AP	nuclear receptor 2C2 associated protein	-1.32552	2.28672	-3.0201	0.0028	0.04949	-1.73166
ENSG00000254505	29082	CHMP4A	charged multivesicular body protein 4A	1.46866	4.34965	3.01855	0.00281	0.04969	-1.75634
ENSG00000101292	128674	PROKR2	prokineticin receptor 2	-1.63672	-5.92647	-3.01752	0.00282	0.04982	-1.81064
ENSG00000120215	2315	MLANA	melan-A	-1.20386	-1.89942	-3.01675	0.00283	0.04986	-1.80429
ENSG00000213741	6235	RPS29	ribosomal protein S29	-0.98315	7.24798	-3.01634	0.00283	0.04986	-1.97586
ENSG00000005448	84058	WDR54	WD repeat domain 54	-1.89807	0.90537	-3.01627	0.00283	0.04986	-1.74349
ENSG00000230317	101926971	LINC01284	long intergenic non-protein coding RNA 1284	-1.30188	-6.02819	-3.01619	0.00283	0.04986	-1.80986
ENSG00000014257	55	ACPP	acid phosphatase, prostate	-1.81525	-1.52878	-3.01549	0.00284	0.04989	-1.76759
ENSG00000116237	23463	ICMT	isoprenylcysteine carboxyl methyltransferase	1.06149	5.22912	3.01545	0.00284	0.04989	-1.94645
ENSG00000123595	9367	RAB9A	RAB9A, member RAS oncogene family	-1.18241	3.74657	-3.01364	0.00285	0.05011	-1.78909
ENSG00000166199	221120	ALKBH3	alkB homolog 3, alpha-ketoglutaratedependent dioxygenase	-1.29467	3.39341	-3.01354	0.00285	0.05011	-1.78219
ENSG00000126243	79414	LRFN3	leucine rich repeat and fibronectin type III domain containing 3	1.57725	3.59626	3.01286	0.00286	0.05016	-1.78133
ENSG00000183090	166752	FREM3	FRAS1 related extracellular matrix 3	-2.26852	-5.38575	-3.01266	0.00286	0.05016	-1.78867
ENSG00000266719	100616286	MIR4676	microRNA 4676	-0.8095	-6.14471	-3.01246	0.00286	0.05016	-1.8364
ENSG00000184785	644538	SMIM10	small integral membrane protein 10	-1.75832	0.72933	-3.0111	0.00288	0.05028	-1.7584
ENSG00000235661	100507261	MIR670HG	MIR670 host gene	-1.25246	-6.0687	-3.01093	0.00288	0.05028	-1.82632
ENSG00000163882	5437	POLR2H	RNA polymerase II subunit H	-1.20027	5.22238	-3.01092	0.00288	0.05028	-1.82301
ENSG00000116586	28956	LAMTOR2	late endosomal/lysosomal adaptor, MAPK and MTOR activator 2	-1.07747	5.35513	-3.0091	0.00289	0.05053	-1.8337
ENSG00000101493	9658	ZNF516	zinc finger protein 516	1.0356	4.77834	3.00571	0.00293	0.05102	-1.93878
ENSG00000237310	100289098	GS1-124K5.4	uncharacterized LOC100289098	-2.04192	0.57113	-3.0055	0.00293	0.05102	-1.78432
ENSG00000164609	10569	SLU7	SLU7 homolog, splicing factor	-0.84284	4.48959	-3.00438	0.00294	0.05109	-2.0126
ENSG00000256812	84290	CAPNS2	calpain small subunit 2	-2.62377	-4.45016	-3.00432	0.00294	0.05109	-1.82577
ENSG00000167930	83986	FAM234A	family with sequence similarity 234 member A	1.05199	6.02235	3.00412	0.00294	0.05109	-1.87966
ENSG00000182117	55505	NOP10	NOP10 ribonucleoprotein	-1.71822	5.00084	-3.00405	0.00294	0.05109	-1.87461
ENSG00000118640	8673	VAMP8	vesicle associated membrane protein 8	-0.95052	5.81075	-3.00315	0.00295	0.05119	-1.97812
ENSG00000176555	256148	OR4S1	olfactory receptor family 4 subfamily S member 1	-1.22879	-6.08655	-3.00255	0.00296	0.05124	-1.86004
ENSG00000121057	8165	AKAP1	A-kinase anchoring protein 1	1.15288	6.73295	3.00063	0.00297	0.05151	-2.06522
ENSG00000135925	80326	WNT10A	Wnt family member 10A	-2.14498	-2.56499	-2.99922	0.00299	0.0517	-1.83117
ENSG00000179059	132625	ZFP42	ZFP42 zinc finger protein	-1.45602	-5.92261	-2.9984	0.00299	0.05179	-1.85952
ENSG00000188124	338755	OR2AG2	olfactory receptor family 2 subfamily AG member 2	-1.51161	-5.91338	-2.99783	0.003	0.05184	-1.8677
ENSG00000169981	7584	ZNF35	zinc finger protein 35	-1.31043	1.36856	-2.99725	0.00301	0.0519	-1.79319
ENSG00000178279	7142	TNP2	transition protein 2	-1.88828	-5.8348	-2.99525	0.00302	0.05218	-1.83788
ENSG00000167526	6137	RPL13	ribosomal protein L13	-0.66388	9.44938	-2.99453	0.00303	0.05222	-2.2859
ENSG00000185883	527	ATP6V0C	ATPase H+ transporting V0 subunit c	-1.5649	6.08467	-2.99452	0.00303	0.05222	-1.86335
ENSG00000168264	359948	IRF2BP2	interferon regulatory factor 2 binding protein 2	1.07769	6.65662	2.99378	0.00304	0.0523	-2.16676
ENSG00000151233	283464	GXYLT1	glucoside xylosyltransferase 1	0.93642	4.57909	2.99328	0.00304	0.05234	-1.99874
ENSG00000152240	115106	HAUS1	HAUS augmin like complex subunit 1	-1.46306	2.28671	-2.99029	0.00307	0.05276	-1.8177
ENSG00000188649	387707	CC2D2B	coiled-coil and C2 domain containing 2B	-1.6919	-1.85683	-2.99023	0.00307	0.05276	-1.82273
ENSG00000164485	116379	IL22RA2	interleukin 22 receptor subunit alpha 2	-1.41119	-5.94835	-2.9884	0.00309	0.05302	-1.89577
ENSG00000263838	100616486	MIR4698	microRNA 4698	-0.90313	-6.16676	-2.9878	0.0031	0.05308	-1.90417
ENSG00000215560	83863	TTTY5	testis-specific transcript, Y-linked 5	-0.90313	-6.16676	-2.98743	0.0031	0.05309	-1.90518
ENSG00000152592	1758	DMP1	dentin matrix acidic phosphoprotein 1	-1.81127	-5.82901	-2.98675	0.00311	0.05312	-1.87717
ENSG00000174937	219482	OR5M3	olfactory receptor family 5 subfamily M member 3	-1.06485	-6.09805	-2.98655	0.00311	0.05312	-1.90207
ENSG00000186190	359710	BPIFB3	BPI fold containing family B member 3	-1.4467	-5.94525	-2.98649	0.00311	0.05312	-1.88238
ENSG00000231068	100288323	KRTAP21-3	keratin associated protein 21-3	-0.90313	-6.17326	-2.98589	0.00312	0.05316	-1.90939
ENSG00000159692	1487	CTBP1	C-terminal binding protein 1	0.58349	6.46836	2.98548	0.00312	0.05316	-2.15395
ENSG00000204370	6392	SDHD	succinate dehydrogenase complex subunit D	-1.13826	6.79507	-2.98533	0.00312	0.05316	-2.00888
ENSG00000126882	286336	FAM78A	family with sequence similarity 78 member A	2.06473	1.5415	2.98521	0.00312	0.05316	-1.83005
ENSG00000259954	283888	IL21R-AS1	IL21R antisense RNA 1	-2.38498	-3.37989	-2.98439	0.00313	0.05325	-1.88928
ENSG00000241360	57026	PDXP	pyridoxal phosphatase	1.6663	0.72134	2.98397	0.00313	0.05325	-1.83132
ENSG00000083807	10998	SLC27A5	solute carrier family 27 member 5	1.70387	8.83957	2.98394	0.00313	0.05325	-2.20538
ENSG00000101966	331	XIAP	X-linked inhibitor of apoptosis	0.857	5.65291	2.98337	0.00314	0.0533	-2.18027
ENSG00000117592	9588	PRDX6	peroxiredoxin 6	-0.88736	8.45198	-2.9826	0.00315	0.05339	-2.2617
ENSG00000168216	55788	LMBRD1	LMBR1 domain containing 1	-1.02586	5.70004	-2.9823	0.00315	0.05339	-2.01872
ENSG00000254324	442893	MIR151A	microRNA 151a	-0.92418	-6.10974	-2.98158	0.00316	0.05347	-1.91476
ENSG00000108576	6532	SLC6A4	solute carrier family 6 member 4	-1.68658	-2.21042	-2.9812	0.00316	0.05349	-1.85973
ENSG00000125813	5075	PAX1	paired box 1	-1.81174	-5.72718	-2.9809	0.00316	0.0535	-1.86484
ENSG00000231322	399670	RPL13AP17	ribosomal protein L13a pseudogene 17	-1.33765	-6.03724	-2.97961	0.00318	0.05367	-1.90123
ENSG00000100263	25807	RHBDD3	rhomboid domain containing 3	1.42032	4.30992	2.97904	0.00318	0.05373	-1.87586
ENSG00000152932	115827	RAB3C	RAB3C, member RAS oncogene family	-2.94957	-0.67319	-2.978	0.00319	0.05386	-1.85978
ENSG00000166359	126248	WDR88	WD repeat domain 88	-1.64376	-2.26419	-2.97746	0.0032	0.05391	-1.91808
ENSG00000207994	406892	MIR100	microRNA 100	-0.90313	-6.17326	-2.97514	0.00322	0.05419	-1.93877
ENSG00000216077	100126347	MIR887	microRNA 887	-0.90313	-6.17326	-2.97514	0.00322	0.05419	-1.93877
ENSG00000198918	6170	RPL39	ribosomal protein L39	-1.82559	5.75684	-2.97492	0.00322	0.05419	-2.00185
ENSG00000185085	80789	INTS5	integrator complex subunit 5	1.69619	4.35897	2.97463	0.00323	0.05419	-1.88453
ENSG00000168228	29063	ZCCHC4	zinc finger CCHC-type containing 4	-0.88519	2.55414	-2.97455	0.00323	0.05419	-1.88627
ENSG00000171596	10316	NMUR1	neuromedin U receptor 1	-2.02248	0.34442	-2.97392	0.00323	0.05425	-1.8683
ENSG00000223760	285103	MED15P9	mediator complex subunit 15 pseudogene 9	-1.37114	-5.96729	-2.97244	0.00325	0.05446	-1.93931
ENSG00000168763	26505	CNNM3	cyclin and CBS domain divalent metal cation transport mediator 3	1.39799	5.03158	2.97194	0.00326	0.0545	-2.04349
ENSG00000111716	3945	LDHB	lactate dehydrogenase B	-1.86828	4.30768	-2.97138	0.00326	0.05455	-1.98048
ENSG00000074855	57719	ANO8	anoctamin 8	1.48365	4.50005	2.97114	0.00326	0.05455	-1.91281
ENSG00000260083	101928736	MIR762HG	MIR762 host gene	-1.61531	-2.28353	-2.97065	0.00327	0.05459	-1.88416
ENSG00000261742	283867	LINC00922	long intergenic non-protein coding RNA 922	-1.27059	-6.06196	-2.97024	0.00327	0.05462	-1.93522
ENSG00000124006	23363	OBSL1	obscurin like cytoskeletal adaptor 1	1.15349	5.96954	2.96884	0.00329	0.05477	-2.01604
ENSG00000075643	55034	MOCOS	molybdenum cofactor sulfurase	1.39311	5.82535	2.96849	0.00329	0.05477	-2.13564
ENSG00000173011	93624	TADA2B	transcriptional adaptor 2B	0.99588	5.17945	2.9684	0.00329	0.05477	-2.05611
ENSG00000101489	56853	CELF4	CUGBP Elav-like family member 4	-1.84092	-2.20772	-2.96834	0.00329	0.05477	-1.91068
ENSG00000207813	693190	MIR605	microRNA 605	-0.8095	-6.16027	-2.96744	0.0033	0.05488	-1.95974
ENSG00000174982	219431	OR4S2	olfactory receptor family 4 subfamily S member 2	-1.09789	-6.1352	-2.96672	0.00331	0.05496	-1.95943
ENSG00000078098	2191	FAP	fibroblast activation protein alpha	-2.45509	-2.05352	-2.96624	0.00331	0.055	-1.88301
ENSG00000233303	100874528	XXYLT1-AS1	XXYLT1 antisense RNA 1	-0.95756	-6.12779	-2.96595	0.00332	0.05501	-1.94815
ENSG00000228308	101928684	LINC01209	long intergenic non-protein coding RNA 1209	-1.19414	-6.04045	-2.96433	0.00333	0.05519	-1.95459
ENSG00000145335	6622	SNCA	synuclein alpha	-2.42821	-0.0451	-2.96424	0.00333	0.05519	-1.90909
ENSG00000176407	56888	KCMF1	potassium channel modulatory factor 1	-0.71947	5.34234	-2.96412	0.00334	0.05519	-2.07605
ENSG00000157087	491	ATP2B2	ATPase plasma membrane Ca2+ transporting 2	1.43981	6.72156	2.96295	0.00335	0.05532	-2.25299
ENSG00000172421	146779	EFCAB3	EF-hand calcium binding domain 3	-1.73475	-5.82062	-2.96289	0.00335	0.05532	-1.93447
ENSG00000279761	390142	OR5D13	olfactory receptor family 5 subfamily D member 13 (gene/pseudogene)	-1.09789	-6.13019	-2.96265	0.00335	0.05532	-1.9705
ENSG00000134533	85004	RERG	RAS like estrogen regulated growth inhibitor	-2.26961	1.2535	-2.96235	0.00335	0.05533	-1.90308
ENSG00000175018	387718	TEX36	testis expressed 36	-1.26088	-6.05861	-2.96149	0.00336	0.05542	-1.96539
ENSG00000146555	221935	SDK1	sidekick cell adhesion molecule 1	-1.62775	0.38772	-2.96126	0.00337	0.05542	-1.89101
ENSG00000154710	27342	RABGEF1	RAB guanine nucleotide exchange factor 1	-1.33877	0.11232	-2.96108	0.00337	0.05542	-1.88867
ENSG00000239225	252955	TTTY23	testis-specific transcript, Y-linked 23	-0.92418	-6.14426	-2.9604	0.00338	0.05549	-1.97237
ENSG00000178741	9377	COX5A	cytochrome c oxidase subunit 5A	-1.18336	6.26536	-2.96015	0.00338	0.05549	-2.10759
ENSG00000267673	112812	FDX2	ferredoxin 2	-1.15756	2.98198	-2.95974	0.00338	0.05549	-1.97211
ENSG00000122873	55847	CISD1	CDGSH iron sulfur domain 1	-1.46945	4.18724	-2.95967	0.00338	0.05549	-1.97102
ENSG00000116035	25806	VAX2	ventral anterior homeobox 2	-2.56101	-4.36654	-2.95905	0.00339	0.05554	-1.93073
ENSG00000196460	731220	RFX8	RFX family member 8, lacking RFX DNA binding domain	-2.30151	-2.56885	-2.95885	0.00339	0.05554	-1.91238
ENSG00000140285	2252	FGF7	fibroblast growth factor 7	-2.69724	0.6818	-2.95782	0.0034	0.05568	-1.92039
ENSG00000186026	342909	ZNF284	zinc finger protein 284	-1.31356	1.52533	-2.95757	0.00341	0.05568	-1.8989
ENSG00000172731	55222	LRRC20	leucine rich repeat containing 20	1.88415	5.47829	2.95683	0.00341	0.05573	-2.00396
ENSG00000124333	6845	VAMP7	vesicle associated membrane protein 7	-1.37325	4.89442	-2.95678	0.00341	0.05573	-1.92855
ENSG00000263730	100500822	MIR3937	microRNA 3937	-0.8095	-6.17326	-2.95489	0.00343	0.05594	-1.99384
ENSG00000179933	55017	C14orf119	chromosome 14 open reading frame 119	-0.96958	4.52175	-2.95485	0.00343	0.05594	-1.97126
ENSG00000189186	347442	DCAF8L2	DDB1 and CUL4 associated factor 8 like 2	-1.74409	-5.91044	-2.95476	0.00344	0.05594	-1.97018
ENSG00000175445	4023	LPL	lipoprotein lipase	-2.24835	-0.1673	-2.95459	0.00344	0.05594	-1.92437
ENSG00000181381	91351	DDX60L	DExD/H-box 60 like	1.46875	4.47538	2.95402	0.00344	0.056	-2.11489
ENSG00000130202	5819	NECTIN2	nectin cell adhesion molecule 2	1.20313	6.60199	2.95366	0.00345	0.05602	-2.1572
ENSG00000168282	4247	MGAT2	alpha-1,6-mannosyl-glycoprotein 2-beta-N-acetylglucosaminyltransferase	1.14602	0.5028	2.95286	0.00346	0.0561	-2.09087
ENSG00000197858	8733	GPAA1	glycosylphosphatidylinositol anchor attachment 1	1.09521	6.37553	2.95266	0.00346	0.0561	-2.04588
ENSG00000122733	23349	PHF24	PHD finger protein 24	-1.97959	-1.48243	-2.95196	0.00347	0.05618	-1.9302
ENSG00000263563	23666	UBBP4	ubiquitin B pseudogene 4	-1.67248	1.10287	-2.95162	0.00347	0.05618	-1.92394
ENSG00000158711	2005	ELK4	ETS transcription factor ELK4	0.60461	5.79367	2.95149	0.00347	0.05618	-2.29628
ENSG00000135845	5279	PIGC	phosphatidylinositol glycan anchor biosynthesis class C	-0.96546	3.67521	-2.95092	0.00348	0.0562	-1.94247
ENSG00000281832	441177	LINC00602	long intergenic non-protein coding RNA 602	-1.24594	-6.03726	-2.95086	0.00348	0.0562	-1.98872
ENSG00000119705	81892	SLIRP	SRA stem-loop interacting RNA binding protein	-1.73336	4.65181	-2.94932	0.00349	0.05643	-2.00321
ENSG00000265444	100616266	MIR4733	microRNA 4733	-0.90313	-6.16676	-2.9485	0.0035	0.05653	-2.01113
ENSG00000232685	348021	LINC00442	long intergenic non-protein coding RNA 442	-2.02707	-5.68459	-2.94766	0.00351	0.05658	-1.98698
ENSG00000180964	90843	TCEAL8	transcription elongation factor A like 8	-1.0941	3.74432	-2.94754	0.00351	0.05658	-2.04739
ENSG00000214643	403339	DEFB133	defensin beta 133	-1.21499	-6.07436	-2.94748	0.00351	0.05658	-2.00907
ENSG00000154277	7345	UCHL1	ubiquitin C-terminal hydrolase L1	-2.67358	0.09107	-2.94654	0.00352	0.0567	-1.93654
ENSG00000184792	23762	OSBP2	oxysterol binding protein 2	-1.56725	0.92243	-2.94627	0.00353	0.05671	-1.95508
ENSG00000096070	27154	BRPF3	bromodomain and PHD finger containing 3	0.93507	5.36569	2.94602	0.00353	0.05671	-2.23427
ENSG00000265725	100422951	MIR3144	microRNA 3144	-0.8095	-6.17976	-2.94392	0.00355	0.05673	-2.02351
ENSG00000199169	442912	MIR367	microRNA 367	-0.8095	-6.17976	-2.94392	0.00355	0.05673	-2.02351
ENSG00000265423	100616206	MIR4652	microRNA 4652	-0.8095	-6.17976	-2.94392	0.00355	0.05673	-2.02351
ENSG00000207609	574444	MIR491	microRNA 491	-0.8095	-6.17976	-2.94392	0.00355	0.05673	-2.02351
ENSG00000264986	100847039	MIR5092	microRNA 5092	-0.8095	-6.17976	-2.94392	0.00355	0.05673	-2.02351
ENSG00000275711	102465476	MIR6795	microRNA 6795	-0.8095	-6.17976	-2.94392	0.00355	0.05673	-2.02351
ENSG00000276639	102465691	MIR7154	microRNA 7154	-0.8095	-6.17976	-2.94392	0.00355	0.05673	-2.02351
ENSG00000200636	767608	SNORD114-27	small nucleolar RNA, C/D box 114-27	-0.8095	-6.17976	-2.94392	0.00355	0.05673	-2.02351
ENSG00000271852	100113392	SNORD11B	small nucleolar RNA, C/D box 11B	-1.05576	-6.0266	-2.94333	0.00356	0.05679	-2.01342
ENSG00000276404	102465502	MIR6835	microRNA 6835	-0.90313	-6.16027	-2.94266	0.00357	0.05687	-2.02692
ENSG00000233610	100129597	LINC00462	long intergenic non-protein coding RNA 462	-1.30326	-6.00164	-2.94038	0.00359	0.05721	-2.0238
ENSG00000185888	339501	PRSS38	serine protease 38	-1.39313	-5.98095	-2.94024	0.00359	0.05721	-2.02152
ENSG00000168634	164237	WFDC13	WAP four-disulfide core domain 13	-1.22879	-6.04318	-2.93989	0.0036	0.05723	-2.0306
ENSG00000131165	5119	CHMP1A	charged multivesicular body protein 1A	0.89078	5.9727	2.93938	0.0036	0.05728	-2.12323
ENSG00000107404	1855	DVL1	dishevelled segment polarity protein 1	1.13383	6.37561	2.93892	0.00361	0.05729	-2.13775
ENSG00000196465	140465	MYL6B	myosin light chain 6B	-1.45752	2.8254	-2.93886	0.00361	0.05729	-1.97705
ENSG00000199109	693121	MIR411	microRNA 411	-0.88133	-6.13172	-2.93858	0.00361	0.05729	-2.02925
ENSG00000140632	84656	GLYR1	glyoxylate reductase 1 homolog	0.61826	6.45181	2.93822	0.00362	0.05731	-2.28241
ENSG00000164162	10393	ANAPC10	anaphase promoting complex subunit 10	-0.84897	2.3706	-2.9371	0.00363	0.05747	-1.97051
ENSG00000135413	90070	LACRT	lacritin	-0.95636	-6.11926	-2.93671	0.00363	0.0575	-2.02607
ENSG00000231674	144776	LINC00410	long intergenic non-protein coding RNA 410	-0.90313	-6.16027	-2.9351	0.00365	0.05771	-2.0473
ENSG00000166603	4160	MC4R	melanocortin 4 receptor	-1.98694	-5.71628	-2.93502	0.00365	0.05771	-2.03504
ENSG00000283639	103504730	MIR9500	microRNA 9500	-0.90313	-6.15725	-2.93417	0.00366	0.05782	-2.04982
ENSG00000146282	57038	RARS2	arginyl-tRNA synthetase 2, mitochondrial	-0.734	4.5638	-2.93397	0.00367	0.05782	-2.13399
ENSG00000259150	503519	LINC00929	long intergenic non-protein coding RNA 929	-1.41333	-6.00164	-2.93345	0.00367	0.05782	-2.02774
ENSG00000177275	127608	OR2AJ1	olfactory receptor family 2 subfamily AJ member 1	-0.90313	-6.17024	-2.93339	0.00367	0.05782	-2.05192
ENSG00000263813	100500878	MIR3679	microRNA 3679	-0.90945	-6.10921	-2.93323	0.00367	0.05782	-2.03042
ENSG00000254349	441355	MIR2052HG	MIR2052 host gene	-1.89908	-5.71976	-2.93234	0.00368	0.05793	-2.0322
ENSG00000177663	23765	IL17RA	interleukin 17 receptor A	1.13958	4.83765	2.93148	0.00369	0.05804	-2.16581
ENSG00000112855	23438	HARS2	histidyl-tRNA synthetase 2, mitochondrial	-0.95078	4.56926	-2.93126	0.0037	0.05804	-2.03885
ENSG00000254440	59351	PBOV1	prostate and breast cancer overexpressed 1	-1.55169	-5.82444	-2.93098	0.0037	0.05805	-2.04936
ENSG00000168389	84879	MFSD2A	major facilitator superfamily domain containing 2A	2.35442	7.66832	2.92994	0.00371	0.05813	-2.25356
ENSG00000237560	102723487	LINC01497	long intergenic non-protein coding RNA 1497	-1.10212	-6.09622	-2.92983	0.00371	0.05813	-2.05662
ENSG00000157657	114991	ZNF618	zinc finger protein 618	1.3257	4.7558	2.92979	0.00371	0.05813	-2.14917
ENSG00000115993	66008	TRAK2	trafficking kinesin protein 2	-0.68821	5.04017	-2.92958	0.00372	0.05813	-2.32892
ENSG00000173898	6712	SPTBN2	spectrin beta, non-erythrocytic 2	1.69822	6.22365	2.9284	0.00373	0.0583	-2.33955
ENSG00000183668	5678	PSG9	pregnancy specific beta-1-glycoprotein 9	-1.71218	-5.89255	-2.92812	0.00373	0.0583	-2.03474
ENSG00000257138	5726	TAS2R38	taste 2 receptor member 38	-1.22879	-6.0826	-2.92791	0.00373	0.0583	-2.06284
ENSG00000162456	148930	KNCN	kinocilin	-1.17947	-5.9796	-2.9275	0.00374	0.05833	-2.05406
ENSG00000180176	7054	TH	tyrosine hydroxylase	-2.14941	-0.94137	-2.92728	0.00374	0.05833	-2.01936
ENSG00000230565	414208	ZNF32-AS2	ZNF32 antisense RNA 2	-1.15468	-1.73749	-2.92644	0.00375	0.05843	-2.05987
ENSG00000207638	407055	MIR99A	microRNA 99a	-0.8095	-6.16825	-2.92622	0.00375	0.05843	-2.07118
ENSG00000233532	728192	LINC00460	long intergenic non-protein coding RNA 460	-0.93521	-6.1222	-2.92598	0.00376	0.05843	-2.06095
ENSG00000049245	9341	VAMP3	vesicle associated membrane protein 3	-0.6678	5.35522	-2.92535	0.00376	0.0585	-2.22726
ENSG00000235488	100506681	JARID2-AS1	JARID2 antisense RNA 1	-2.17596	-3.85679	-2.92485	0.00377	0.0585	-2.06069
ENSG00000197417	23729	SHPK	sedoheptulokinase	1.71467	5.27841	2.9248	0.00377	0.0585	-1.99402
ENSG00000168159	149603	RNF187	ring finger protein 187	0.87665	6.51908	2.92465	0.00377	0.0585	-2.27329
ENSG00000186086	653149	NBPF6	NBPF member 6	-1.22879	-6.04016	-2.92385	0.00378	0.05854	-2.07373
ENSG00000136280	83605	CCM2	CCM2 scaffold protein	0.96115	6.36936	2.92384	0.00378	0.05854	-2.26388
ENSG00000201899	767604	SNORD114-24	small nucleolar RNA, C/D box 114-24	-0.8095	-6.17326	-2.92374	0.00378	0.05854	-2.07786
ENSG00000204479	391004	PRAMEF17	PRAME family member 17	-2.02254	-5.72728	-2.92328	0.00379	0.05858	-2.03839
ENSG00000241669	104310350	LINC01327	long intergenic non-protein coding RNA 1327	-0.90313	-6.17326	-2.92257	0.0038	0.05864	-2.08099
ENSG00000005022	292	SLC25A5	solute carrier family 25 member 5	-1.14215	7.44793	-2.92248	0.0038	0.05864	-2.29374
ENSG00000278672	102466918	MIR8059	microRNA 8059	-0.90313	-6.16676	-2.92109	0.00381	0.05884	-2.08495
ENSG00000283978	100126356	MIR365B	microRNA 365b	-1.15282	-6.01387	-2.92046	0.00382	0.05892	-2.03877
ENSG00000163702	84818	IL17RC	interleukin 17 receptor C	2.10873	6.69356	2.9194	0.00383	0.05906	-2.17422
ENSG00000116981	84618	NT5C1A	5'-nucleotidase, cytosolic IA	-1.86638	-5.61744	-2.91922	0.00384	0.05906	-2.07553
ENSG00000132294	23167	EFR3A	EFR3 homolog A	0.77892	6.1681	2.91892	0.00384	0.05907	-2.3478
ENSG00000002834	3927	LASP1	LIM and SH3 protein 1	0.86988	7.07169	2.91861	0.00384	0.05908	-2.40552
ENSG00000188869	342125	TMC3	transmembrane channel like 3	-2.2477	-1.19243	-2.9171	0.00386	0.05932	-2.01765
ENSG00000101608	10627	MYL12A	myosin light chain 12A	-1.30035	6.58055	-2.91638	0.00387	0.0594	-2.42309
ENSG00000127463	23065	EMC1	ER membrane protein complex subunit 1	1.08909	5.22059	2.91534	0.00388	0.05955	-2.18661
ENSG00000205639	388931	MFSD2B	major facilitator superfamily domain containing 2B	-2.14548	-2.31119	-2.91472	0.00389	0.05961	-2.02309
ENSG00000181449	6657	SOX2	SRY-box transcription factor 2	-2.41375	-3.287	-2.91449	0.00389	0.05961	-2.05057
ENSG00000185189	340371	NRBP2	nuclear receptor binding protein 2	1.41689	7.7831	2.91426	0.0039	0.05961	-2.31547
ENSG00000169976	83443	SF3B5	splicing factor 3b subunit 5	-1.32975	5.64725	-2.91411	0.0039	0.05961	-2.17238
ENSG00000113248	56121	PCDHB15	protocadherin beta 15	-1.68984	0.59827	-2.91305	0.00391	0.05976	-2.01929
ENSG00000187713	94107	TMEM203	transmembrane protein 203	0.95728	5.07511	2.91251	0.00392	0.05981	-2.12921
ENSG00000233123	100506527	LINC01007	long intergenic non-protein coding RNA 1007	-1.72004	-5.68416	-2.91187	0.00393	0.05984	-2.08333
ENSG00000104231	79752	ZFAND1	zinc finger AN1-type containing 1	-0.91878	4.51913	-2.91153	0.00393	0.05984	-2.17747
ENSG00000172464	338675	OR5AP2	olfactory receptor family 5 subfamily AP member 2	-1.09789	-6.09924	-2.91136	0.00393	0.05984	-2.10864
ENSG00000136738	8027	STAM	signal transducing adaptor molecule	-1.49829	3.42012	-2.91083	0.00394	0.05984	-2.08131
ENSG00000283871	406920	MIR130B	microRNA 130b	-1.14691	-5.94661	-2.91076	0.00394	0.05984	-2.07412
ENSG00000168491	256309	CCDC110	coiled-coil domain containing 110	-1.74664	-1.12837	-2.91047	0.00394	0.05984	-2.03823
ENSG00000182963	10052	GJC1	gap junction protein gamma 1	-1.86291	0.39402	-2.91035	0.00394	0.05984	-2.02326
ENSG00000236289	104797537	GACAT3	gastric cancer associated transcript 3	-1.05348	-6.08323	-2.91022	0.00395	0.05984	-2.10077
ENSG00000112877	55722	CEP72	centrosomal protein 72	1.10594	1.93187	2.91018	0.00395	0.05984	-2.06042
ENSG00000156384	119392	SFR1	SWI5 dependent homologous recombination repair protein 1	-1.4172	0.41703	-2.91004	0.00395	0.05984	-2.02198
ENSG00000234124	286828	CSN1S2AP	casein alpha s2 like A, pseudogene	-1.04913	-6.14426	-2.90936	0.00396	0.05988	-2.10965
ENSG00000145494	4726	NDUFS6	NADH:ubiquinone oxidoreductase subunit S6	-0.98576	5.37611	-2.90936	0.00396	0.05988	-2.13242
ENSG00000100599	79890	RIN3	Ras and Rab interactor 3	1.25258	5.39646	2.90808	0.00397	0.06007	-2.19892
ENSG00000075413	4140	MARK3	microtubule affinity regulating kinase 3	-0.79366	5.64653	-2.9075	0.00398	0.06013	-2.33257
ENSG00000104765	665	BNIP3L	BCL2 interacting protein 3 like	-1.41352	5.302	-2.90623	0.00399	0.06031	-2.421
ENSG00000105825	7980	TFPI2	tissue factor pathway inhibitor 2	-3.69285	1.05895	-2.90609	0.004	0.06031	-2.05225
ENSG00000176219	122748	OR11H6	olfactory receptor family 11 subfamily H member 6	-1.19252	-6.05725	-2.90477	0.00401	0.0605	-2.11978
ENSG00000196748	389383	CLPSL2	colipase like 2	-1.21499	-6.01873	-2.90459	0.00401	0.0605	-2.12414
ENSG00000164220	2151	F2RL2	coagulation factor II thrombin receptor like 2	-2.44791	-0.08074	-2.90389	0.00402	0.06059	-2.06481
ENSG00000264763	100422909	MIR4295	microRNA 4295	-0.8095	-6.16676	-2.90247	0.00404	0.06079	-2.13473
ENSG00000130208	341	APOC1	apolipoprotein C1	-0.9151	11.1827	-2.90226	0.00404	0.06079	-2.53748
ENSG00000171502	255631	COL24A1	collagen type XXIV alpha 1 chain	-2.21229	-2.48269	-2.90206	0.00405	0.06079	-2.05235
ENSG00000089101	26074	CFAP61	cilia and flagella associated protein 61	-2.5177	-4.60594	-2.90152	0.00405	0.06079	-2.07579
ENSG00000279301	127077	OR2T11	olfactory receptor family 2 subfamily T member 11 (gene/pseudogene)	-1.09789	-6.11918	-2.90143	0.00405	0.06079	-2.13514
ENSG00000201247	767591	SNORD114-13	small nucleolar RNA, C/D box 114-13	-0.8095	-6.16374	-2.90126	0.00406	0.06079	-2.13797
ENSG00000105185	9141	PDCD5	programmed cell death 5	-1.15569	5.27643	-2.90116	0.00406	0.06079	-2.22041
ENSG00000185966	353145	LCE3E	late cornified envelope 3E	-1.60724	-5.88892	-2.90077	0.00406	0.06082	-2.12782
ENSG00000172322	160364	CLEC12A	C-type lectin domain family 12 member A	2.34511	0.42482	2.90057	0.00406	0.06082	-2.05885
ENSG00000005007	5976	UPF1	UPF1 RNA helicase and ATPase	0.57061	6.7827	2.89996	0.00407	0.06089	-2.36585
ENSG00000239388	142686	ASB14	ankyrin repeat and SOCS box containing 14	-1.06925	-0.75199	-2.89961	0.00408	0.06091	-2.1036
ENSG00000181163	4869	NPM1	nucleophosmin 1	-1.35169	7.34103	-2.89917	0.00408	0.06095	-2.39587
ENSG00000119421	4702	NDUFA8	NADH:ubiquinone oxidoreductase subunit A8	-1.4919	4.53528	-2.89843	0.00409	0.06102	-2.13073
ENSG00000221923	400713	ZNF880	zinc finger protein 880	-1.49921	0.53164	-2.89828	0.00409	0.06102	-2.05559
ENSG00000257585	101101773	LINC00609	long intergenic non-protein coding RNA 609	-0.92418	-6.15377	-2.89811	0.0041	0.06102	-2.13961
ENSG00000197110	282617	IFNL3	interferon lambda 3	-1.35472	-5.96507	-2.89693	0.00411	0.06113	-2.14238
ENSG00000208002	693228	MIR643	microRNA 643	-1.04473	-6.09577	-2.89691	0.00411	0.06113	-2.14717
ENSG00000228198	127062	OR2M3	olfactory receptor family 2 subfamily M member 3	-1.21499	-6.0781	-2.89683	0.00411	0.06113	-2.14479
ENSG00000108468	10951	CBX1	chromobox 1	-0.94408	4.13019	-2.89543	0.00413	0.06135	-2.14933
ENSG00000125817	1059	CENPB	centromere protein B	0.97999	5.96049	2.89489	0.00414	0.06141	-2.31824
ENSG00000238098	650655	ABCA17P	ATP binding cassette subfamily A member 17, pseudogene	-2.0032	-2.92075	-2.89388	0.00415	0.06152	-2.10651
ENSG00000229619	401093	MBNL1-AS1	MBNL1 antisense RNA 1	-1.42133	-0.51554	-2.89388	0.00415	0.06152	-2.06325
ENSG00000116039	525	ATP6V1B1	ATPase H+ transporting V1 subunit B1	-1.97846	-2.43107	-2.89342	0.00416	0.06156	-2.09652
ENSG00000124785	51299	NRN1	neuritin 1	-2.24991	1.1018	-2.89285	0.00416	0.06156	-2.07096
ENSG00000100239	9701	PPP6R2	protein phosphatase 6 regulatory subunit 2	0.9286	7.14537	2.89273	0.00416	0.06156	-2.4314
ENSG00000241560	100131117	ZBTB20-AS1	ZBTB20 antisense RNA 1	-2.4241	-3.74164	-2.8927	0.00416	0.06156	-2.13459
ENSG00000171148	10474	TADA3	transcriptional adaptor 3	0.72545	6.12871	2.89198	0.00417	0.06166	-2.4025
ENSG00000163923	116832	RPL39L	ribosomal protein L39 like	-1.82507	0.32305	-2.8915	0.00418	0.06169	-2.07869
ENSG00000172534	3054	HCFC1	host cell factor C1	0.93865	5.9334	2.89068	0.00419	0.06169	-2.36324
ENSG00000140451	80119	PIF1	PIF1 5'-to-3' DNA helicase	-1.90574	-0.25188	-2.89066	0.00419	0.06169	-2.08582
ENSG00000147140	4841	NONO	non-POU domain containing octamer binding	-0.5778	7.45281	-2.89	0.0042	0.06169	-2.46155
ENSG00000254369	100133311	HOXA-AS3	HOXA cluster antisense RNA 3	-1.91739	-5.6317	-2.88996	0.0042	0.06169	-2.10992
ENSG00000226031	100129662	FGF13-AS1	FGF13 antisense RNA 1	-2.20082	-5.25914	-2.88961	0.0042	0.06169	-2.15425
ENSG00000264661	100422912	MIR3200	microRNA 3200	-0.8095	-6.17326	-2.88954	0.00421	0.06169	-2.16913
ENSG00000263652	100847063	MIR548AX	microRNA 548ax	-0.8095	-6.17326	-2.88954	0.00421	0.06169	-2.16913
ENSG00000106153	51142	CHCHD2	coiled-coil-helix-coiled-coil-helix domain containing 2	-1.30299	6.76686	-2.88943	0.00421	0.06169	-2.32977
ENSG00000207654	406915	MIR128-1	microRNA 128-1	-0.90313	-6.16676	-2.88934	0.00421	0.06169	-2.16967
ENSG00000125879	56914	OTOR	otoraplin	-1.58349	-5.94334	-2.88914	0.00421	0.06169	-2.16252
ENSG00000207780	693233	MIR648	microRNA 648	-0.91516	-6.07416	-2.88907	0.00421	0.06169	-2.14276
ENSG00000197588	606293	KLKP1	kallikrein pseudogene 1	-1.66287	-5.80633	-2.88841	0.00422	0.06177	-2.12495
ENSG00000251869	677773	SCARNA23	small Cajal body-specific RNA 23	-1.04473	-6.08124	-2.88803	0.00422	0.0618	-2.17077
ENSG00000179134	55095	SAMD4B	sterile alpha motif domain containing 4B	0.9082	5.51988	2.88738	0.00423	0.06188	-2.35656
ENSG00000180233	223082	ZNRF2	zinc and ring finger 2	1.3302	4.84356	2.88706	0.00424	0.0619	-2.23603
ENSG00000163050	56997	COQ8A	coenzyme Q8A	0.90492	7.19467	2.88672	0.00424	0.06192	-2.37712
ENSG00000186509	219956	OR9Q1	olfactory receptor family 9 subfamily Q member 1	-1.71956	-5.72888	-2.88642	0.00425	0.06193	-2.14203
ENSG00000168515	10648	SCGB1D1	secretoglobin family 1D member 1	-0.94741	-6.12477	-2.88538	0.00426	0.06209	-2.17779
ENSG00000176472	284346	ZNF575	zinc finger protein 575	-1.5476	0.89407	-2.8849	0.00427	0.06214	-2.09313
ENSG00000138615	8483	CILP	cartilage intermediate layer protein	-2.45443	1.81125	-2.88118	0.00431	0.06281	-2.10466
ENSG00000147262	139760	GPR119	G protein-coupled receptor 119	-1.35472	-5.95964	-2.8807	0.00432	0.06286	-2.18539
ENSG00000107262	573	BAG1	BCL2 associated athanogene 1	-1.19509	5.51363	-2.88046	0.00432	0.06286	-2.36648
ENSG00000126814	57570	TRMT5	tRNA methyltransferase 5	-0.95455	3.39588	-2.87984	0.00433	0.06294	-2.1401
ENSG00000175264	8534	CHST1	carbohydrate sulfotransferase 1	-1.86785	1.49854	-2.87916	0.00434	0.06299	-2.10461
ENSG00000180305	140832	WFDC10A	WAP four-disulfide core domain 10A	-1.09789	-6.09725	-2.8791	0.00434	0.06299	-2.19442
ENSG00000237787	152118	C3orf79	chromosome 3 open reading frame 79	-1.0607	-6.10073	-2.8783	0.00435	0.06308	-2.19392
ENSG00000189077	83862	TMEM120A	transmembrane protein 120A	-1.11951	6.13284	-2.87816	0.00435	0.06308	-2.27994
ENSG00000136014	84101	USP44	ubiquitin specific peptidase 44	-1.5624	-2.28035	-2.87763	0.00436	0.06313	-2.14525
ENSG00000124019	79843	FAM124B	family with sequence similarity 124 member B	-2.66109	0.31813	-2.87745	0.00436	0.06313	-2.12178
ENSG00000218739	100505876	CEBPZOS	CEBPZ opposite strand	-0.80693	4.55794	-2.87726	0.00437	0.06313	-2.24648
ENSG00000125648	79085	SLC25A23	solute carrier family 25 member 23	1.58568	5.69978	2.8765	0.00438	0.06323	-2.27968
ENSG00000229240	254312	LINC00710	long intergenic non-protein coding RNA 710	-1.65747	-5.91445	-2.87517	0.00439	0.06343	-2.16931
ENSG00000207974	693142	MIR557	microRNA 557	-0.8095	-6.17326	-2.87504	0.0044	0.06343	-2.20755
ENSG00000116685	90231	KIAA2013	KIAA2013	0.9727	6.26891	2.87417	0.00441	0.06355	-2.31171
ENSG00000100823	328	APEX1	apurinic/apyrimidinic endodeoxyribonuclease 1	-0.85	6.14333	-2.8727	0.00443	0.06375	-2.34946
ENSG00000156535	135228	CD109	CD109 molecule	-2.06965	0.87526	-2.8727	0.00443	0.06375	-2.12197
ENSG00000137656	84811	BUD13	BUD13 homolog	-0.72531	3.4659	-2.87218	0.00444	0.06381	-2.17679
ENSG00000185008	6092	ROBO2	roundabout guidance receptor 2	-2.27931	-1.32934	-2.87185	0.00444	0.06383	-2.12672
ENSG00000198183	51297	BPIFA1	BPI fold containing family A member 1	-1.34656	-5.99515	-2.86992	0.00447	0.06413	-2.21062
ENSG00000198466	84914	ZNF587	zinc finger protein 587	1.05881	4.37095	2.86987	0.00447	0.06413	-2.31329
ENSG00000047617	57101	ANO2	anoctamin 2	-2.01774	-1.68044	-2.86914	0.00448	0.06423	-2.13006
ENSG00000238265	378828	LINC00317	long intergenic non-protein coding RNA 317	-0.76475	-6.17326	-2.86865	0.00448	0.06428	-2.22442
ENSG00000266206	100500870	MIR3926-1	microRNA 3926-1	-0.90313	-6.16825	-2.86777	0.0045	0.06441	-2.22672
ENSG00000032444	10908	PNPLA6	patatin like phospholipase domain containing 6	1.17168	5.78231	2.8671	0.0045	0.06442	-2.35111
ENSG00000135503	91	ACVR1B	activin A receptor type 1B	1.32134	6.14623	2.86683	0.00451	0.06442	-2.44121
ENSG00000142163	8389	OR1E3	olfactory receptor family 1 subfamily E member 3 (gene/pseudogene)	-0.95762	-6.11976	-2.86667	0.00451	0.06442	-2.2143
ENSG00000277052	102465975	MIR6763	microRNA 6763	-0.90313	-6.15377	-2.86663	0.00451	0.06442	-2.22974
ENSG00000203923	494118	SPANXN1	SPANX family member N1	-1.24051	-6.07263	-2.86604	0.00452	0.06442	-2.21867
ENSG00000151778	387923	SERP2	stress associated endoplasmic reticulum protein family member 2	-1.24298	1.66939	-2.86603	0.00452	0.06442	-2.13425
ENSG00000165837	220081	ERICH6B	glutamate rich 6B	-1.34141	-0.91922	-2.86598	0.00452	0.06442	-2.14278
ENSG00000101958	2742	GLRA2	glycine receptor alpha 2	-1.76876	-5.64032	-2.86594	0.00452	0.06442	-2.21222
ENSG00000187045	164656	TMPRSS6	transmembrane serine protease 6	2.29171	7.37849	2.86553	0.00453	0.06445	-2.37464
ENSG00000167202	23102	TBC1D2B	TBC1 domain family member 2B	1.2812	6.64186	2.86529	0.00453	0.06445	-2.47155
ENSG00000125037	55831	EMC3	ER membrane protein complex subunit 3	-1.38395	5.27414	-2.86511	0.00453	0.06445	-2.31269
ENSG00000227908	441072	FLJ31104	uncharacterized LOC441072	-2.07622	-2.57769	-2.86468	0.00454	0.06447	-2.18496
ENSG00000207582	407030	MIR30B	microRNA 30b	-0.97302	-6.09675	-2.86459	0.00454	0.06447	-2.21658
ENSG00000100028	6634	SNRPD3	small nuclear ribonucleoprotein D3 polypeptide	-0.87429	5.76473	-2.8633	0.00456	0.06468	-2.38404
ENSG00000179583	4261	CIITA	class II major histocompatibility complex transactivator	1.66837	3.36178	2.86187	0.00458	0.06492	-2.23985
ENSG00000147117	7712	ZNF157	zinc finger protein 157	-2.25672	-5.24463	-2.86122	0.00459	0.06496	-2.20886
ENSG00000236980	646498	C3orf84	chromosome 3 open reading frame 84	-1.53265	-5.81971	-2.86119	0.00459	0.06496	-2.2368
ENSG00000172137	794	CALB2	calbindin 2	-2.38575	-3.05528	-2.861	0.00459	0.06496	-2.17456
ENSG00000261520	284215	DLGAP1-AS5	DLGAP1 antisense RNA 5	-1.54298	-5.90488	-2.86027	0.0046	0.06506	-2.2378
ENSG00000187258	387129	NPSR1	neuropeptide S receptor 1	-1.2375	-6.04876	-2.85994	0.0046	0.06506	-2.22755
ENSG00000204183	554250	GDF5OS	growth differentiation factor 5 opposite strand	-1.35312	-5.94267	-2.85958	0.00461	0.06506	-2.19593
ENSG00000172197	154141	MBOAT1	membrane bound O-acyltransferase domain containing 1	1.75211	1.89786	2.85955	0.00461	0.06506	-2.16027
ENSG00000206652	26871	RNU1-1	RNA, U1 small nuclear 1	-1.36275	-5.81786	-2.85937	0.00461	0.06506	-2.16603
ENSG00000125995	140823	ROMO1	reactive oxygen species modulator 1	-1.4086	4.7269	-2.85827	0.00463	0.06524	-2.22568
ENSG00000232991	104326057	GACAT1	gastric cancer associated transcript 1	-0.90313	-6.16175	-2.85785	0.00463	0.06524	-2.25284
ENSG00000073712	10979	FERMT2	fermitin family member 2	-0.85632	6.47333	-2.85779	0.00463	0.06524	-2.49044
ENSG00000163888	94032	CAMK2N2	calcium/calmodulin dependent protein kinase II inhibitor 2	-1.94956	-2.05538	-2.8566	0.00465	0.06544	-2.19203
ENSG00000211137	406965	MIR190A	microRNA 190a	-0.90313	-6.15526	-2.85614	0.00466	0.06548	-2.25733
ENSG00000265355	100422859	MIR3136	microRNA 3136	-0.76475	-6.16676	-2.85544	0.00467	0.06558	-2.25916
ENSG00000260962	100861544	LINC00557	long intergenic non-protein coding RNA 557	-0.90313	-6.14078	-2.85458	0.00468	0.06571	-2.26142
ENSG00000120805	400	ARL1	ADP ribosylation factor like GTPase 1	-1.15426	5.72253	-2.85353	0.00469	0.06587	-2.41202
ENSG00000229833	100131801	PET100	PET100 cytochrome c oxidase chaperone	-1.47224	3.98265	-2.85264	0.00471	0.06601	-2.16961
ENSG00000157978	26119	LDLRAP1	low density lipoprotein receptor adaptor protein 1	0.91175	5.57159	2.85184	0.00472	0.06612	-2.35114
ENSG00000164896	10922	FASTK	Fas activated serine/threonine kinase	0.99006	6.41329	2.85164	0.00472	0.06612	-2.32464
ENSG00000102468	3356	HTR2A	5-hydroxytryptamine receptor 2A	-1.72232	-1.78589	-2.85085	0.00473	0.0662	-2.24887
ENSG00000088812	8455	ATRN	attractin	1.07458	6.68339	2.85064	0.00474	0.0662	-2.5876
ENSG00000157837	121665	SPPL3	signal peptide peptidase like 3	0.80869	5.00683	2.85045	0.00474	0.0662	-2.32147
ENSG00000199092	574434	MIR410	microRNA 410	-0.90313	-6.15725	-2.85034	0.00474	0.0662	-2.27256
ENSG00000160948	51160	VPS28	VPS28 subunit of ESCRT-I	-0.84759	6.37094	-2.85014	0.00474	0.0662	-2.34936
ENSG00000264357	100616116	MIR4648	microRNA 4648	-0.90073	-6.14426	-2.84878	0.00476	0.06643	-2.27234
ENSG00000259156	646096	CHEK2P2	checkpoint kinase 2 pseudogene 2	-1.24081	-6.05155	-2.84828	0.00477	0.06646	-2.25617
ENSG00000135643	27345	KCNMB4	potassium calcium-activated channel subfamily M regulatory beta subunit 4	-2.06228	0.062	-2.84814	0.00477	0.06646	-2.18722
ENSG00000221390	100302178	MIR1295A	microRNA 1295a	-0.76475	-6.17326	-2.84798	0.00477	0.06646	-2.27873
ENSG00000124812	167	CRISP1	cysteine rich secretory protein 1	-1.17783	-6.0687	-2.84736	0.00478	0.06654	-2.25794
ENSG00000089505	113540	CMTM1	CKLF like MARVEL transmembrane domain containing 1	-1.34855	-1.33222	-2.8466	0.00479	0.06665	-2.18455
ENSG00000249459	729288	ZNF286B	zinc finger protein 286B (pseudogene)	-1.43147	-0.8381	-2.84558	0.00481	0.06681	-2.21392
ENSG00000188505	342897	NCCRP1	NCCRP1, F-box associated domain containing	-1.90438	-2.44312	-2.84485	0.00482	0.06692	-2.26206
ENSG00000221265	100302193	MIR1255A	microRNA 1255a	-0.88424	-6.12175	-2.8443	0.00483	0.06696	-2.28593
ENSG00000065060	54887	UHRF1BP1	UHRF1 binding protein 1	1.13305	4.44565	2.84421	0.00483	0.06696	-2.41697
ENSG00000171501	138882	OR1N2	olfactory receptor family 1 subfamily N member 2	-1.3904	-6.00312	-2.8422	0.00486	0.06729	-2.2768
ENSG00000173805	9001	HAP1	huntingtin associated protein 1	-2.42343	-0.78993	-2.84215	0.00486	0.06729	-2.22118
ENSG00000137876	51187	RSL24D1	ribosomal L24 domain containing 1	-1.12256	5.09594	-2.84168	0.00487	0.06734	-2.41241
ENSG00000276770	102466746	MIR6780B	microRNA 6780b	-0.90313	-6.15423	-2.84069	0.00488	0.0675	-2.29781
ENSG00000147596	63978	PRDM14	PR/SET domain 14	-1.37596	-5.93813	-2.83923	0.0049	0.06776	-2.28454
ENSG00000123576	80712	ESX1	ESX homeobox 1	-1.37464	-5.96147	-2.83881	0.00491	0.0678	-2.28782
ENSG00000146063	90933	TRIM41	tripartite motif containing 41	0.88696	5.59795	2.8385	0.00491	0.0678	-2.36726
ENSG00000139178	51279	C1RL	complement C1r subcomponent like	0.89623	7.94739	2.83722	0.00493	0.0678	-2.66848
ENSG00000170605	441639	OR9K2	olfactory receptor family 9 subfamily K member 2	-1.26088	-6.02671	-2.83721	0.00493	0.0678	-2.2956
ENSG00000148848	8038	ADAM12	ADAM metallopeptidase domain 12	-2.31124	-1.03639	-2.83702	0.00494	0.0678	-2.21662
ENSG00000221036	100422837	MIR1193	microRNA 1193	-0.76475	-6.17976	-2.83698	0.00494	0.0678	-2.30749
ENSG00000263575	100616288	MIR4665	microRNA 4665	-0.76475	-6.17976	-2.83698	0.00494	0.0678	-2.30749
ENSG00000222370	677818	SNORA36B	small nucleolar RNA, H/ACA box 36B	-0.76475	-6.17976	-2.83698	0.00494	0.0678	-2.30749
ENSG00000154479	129881	CCDC173	coiled-coil domain containing 173	-1.98707	-1.28521	-2.8369	0.00494	0.0678	-2.22303
ENSG00000079313	57455	REXO1	RNA exonuclease 1 homolog	1.08019	5.29632	2.83686	0.00494	0.0678	-2.37405
ENSG00000184029	10281	DSCR4	Down syndrome critical region 4	-1.31998	-5.99206	-2.83655	0.00494	0.06782	-2.27382
ENSG00000200215	767566	SNORD113-6	small nucleolar RNA, C/D box 113-6	-0.8095	-6.17326	-2.83625	0.00495	0.06783	-2.30939
ENSG00000144810	1295	COL8A1	collagen type VIII alpha 1 chain	-2.34191	0.7405	-2.83498	0.00497	0.06805	-2.22284
ENSG00000130382	4298	MLLT1	MLLT1 super elongation complex subunit	1.25744	6.48629	2.83449	0.00497	0.06806	-2.49318
ENSG00000138381	54529	ASNSD1	asparagine synthetase domain containing 1	-0.81829	4.8605	-2.83434	0.00498	0.06806	-2.41481
ENSG00000158769	50848	F11R	F11 receptor	1.23051	7.35738	2.83428	0.00498	0.06806	-2.52408
ENSG00000064692	9627	SNCAIP	synuclein alpha interacting protein	-1.5162	0.06169	-2.83392	0.00498	0.06809	-2.22034
ENSG00000187049	51259	TMEM216	transmembrane protein 216	-1.27872	2.05974	-2.83336	0.00499	0.06816	-2.21747
ENSG00000211582	768212	MIR758	microRNA 758	-0.8095	-6.16676	-2.8331	0.005	0.06817	-2.31761
ENSG00000232860	284649	SMG7-AS1	SMG7 antisense RNA 1	-1.21517	-1.09791	-2.83196	0.00501	0.06832	-2.2672
ENSG00000127377	155051	CRYGN	crystallin gamma N	-2.31344	-4.70081	-2.83182	0.00501	0.06832	-2.28673
ENSG00000135605	7006	TEC	tec protein tyrosine kinase	1.55001	2.5552	2.83172	0.00502	0.06832	-2.25068
ENSG00000091106	58484	NLRC4	NLR family CARD domain containing 4	1.51909	0.95142	2.83133	0.00502	0.06836	-2.22364
ENSG00000196970	55999	NXF4	nuclear RNA export factor 4 pseudogene	-1.3402	-5.94756	-2.83076	0.00503	0.06843	-2.29274
ENSG00000183431	10946	SF3A3	splicing factor 3a subunit 3	-0.96777	5.24096	-2.83003	0.00504	0.06854	-2.44774
ENSG00000153046	9425	CDYL	chromodomain Y like	-0.68541	3.18074	-2.82979	0.00505	0.06855	-2.44608
ENSG00000144034	51002	TPRKB	TP53RK binding protein	-1.1514	3.31007	-2.82937	0.00505	0.06856	-2.25997
ENSG00000119682	9870	AREL1	apoptosis resistant E3 ubiquitin protein ligase 1	0.86781	4.95348	2.82926	0.00505	0.06856	-2.44234
ENSG00000112787	57666	FBRSL1	fibrosin like 1	1.00645	6.27249	2.8291	0.00506	0.06856	-2.36945
ENSG00000200503	100033442	SNORD115-5	small nucleolar RNA, C/D box 115-5	-0.8095	-6.1515	-2.82817	0.00507	0.06867	-2.33043
ENSG00000170458	929	CD14	CD14 molecule	1.56666	7.92793	2.8281	0.00507	0.06867	-2.5454
ENSG00000147912	26267	FBXO10	F-box protein 10	1.39081	3.17197	2.82763	0.00508	0.06873	-2.24097
ENSG00000164403	134549	SHROOM1	shroom family member 1	1.66092	7.65507	2.82718	0.00509	0.06878	-2.5044
ENSG00000172156	6356	CCL11	C-C motif chemokine ligand 11	-3.29254	-3.24257	-2.82671	0.00509	0.06883	-2.27678
ENSG00000160951	5731	PTGER1	prostaglandin E receptor 1	-1.56851	-2.10128	-2.82649	0.0051	0.06883	-2.31809
ENSG00000204498	4795	NFKBIL1	NFKB inhibitor like 1	-1.39934	3.67605	-2.82615	0.0051	0.06885	-2.23735
ENSG00000131100	529	ATP6V1E1	ATPase H+ transporting V1 subunit E1	-1.21925	5.56123	-2.82596	0.0051	0.06885	-2.46675
ENSG00000152503	55521	TRIM36	tripartite motif containing 36	-1.50231	-0.63055	-2.82467	0.00512	0.06906	-2.24257
ENSG00000225439	100507171	BOLA3-AS1	BOLA3 divergent transcript	-1.48829	-1.63125	-2.82444	0.00513	0.06906	-2.27434
ENSG00000175449	317671	RFESD	Rieske Fe-S domain containing	-1.21004	-0.14113	-2.82406	0.00513	0.06906	-2.24668
ENSG00000127419	84286	TMEM175	transmembrane protein 175	1.25138	5.48422	2.82389	0.00514	0.06906	-2.3295
ENSG00000265227	100616133	MIR4699	microRNA 4699	-0.8095	-6.14574	-2.82378	0.00514	0.06906	-2.34186
ENSG00000204711	138255	C9orf135	chromosome 9 open reading frame 135	-1.74402	-5.69145	-2.82316	0.00515	0.06906	-2.3265
ENSG00000163001	112942	CFAP36	cilia and flagella associated protein 36	-1.44375	3.37277	-2.82313	0.00515	0.06906	-2.32819
ENSG00000105750	7639	ZNF85	zinc finger protein 85	-1.64847	-1.34188	-2.82274	0.00515	0.06906	-2.31926
ENSG00000175854	375757	SWI5	SWI5 homologous recombination repair protein	-1.27377	3.80972	-2.82274	0.00515	0.06906	-2.29874
ENSG00000206260	729627	PRR23A	proline rich 23A	-0.88424	-6.14307	-2.82272	0.00515	0.06906	-2.34215
ENSG00000123388	3227	HOXC11	homeobox C11	-1.91245	-5.351	-2.82219	0.00516	0.06906	-2.32661
ENSG00000033627	535	ATP6V0A1	ATPase H+ transporting V0 subunit a1	0.87332	6.09745	2.82213	0.00516	0.06906	-2.50695
ENSG00000142949	5792	PTPRF	protein tyrosine phosphatase receptor type F	0.94506	8.49619	2.82201	0.00517	0.06906	-2.76048
ENSG00000104343	55284	UBE2W	ubiquitin conjugating enzyme E2 W	0.93055	4.68867	2.8218	0.00517	0.06906	-2.3919
ENSG00000141371	124773	C17orf64	chromosome 17 open reading frame 64	-2.29371	-5.18801	-2.82177	0.00517	0.06906	-2.31951
ENSG00000127780	8388	OR1E2	olfactory receptor family 1 subfamily E member 2	-0.94741	-6.11571	-2.82104	0.00518	0.06917	-2.34651
ENSG00000221826	5671	PSG3	pregnancy specific beta-1-glycoprotein 3	-1.5512	-5.8273	-2.82071	0.00519	0.06917	-2.32452
ENSG00000206585	26864	RNVU1-7	RNA, variant U1 small nuclear 7	-2.10357	-5.43044	-2.82061	0.00519	0.06917	-2.25482
ENSG00000224286	284688	LINC01142	long intergenic non-protein coding RNA 1142	-1.35472	-6.00153	-2.81999	0.0052	0.06926	-2.34429
ENSG00000209582	652965	SNORA48	small nucleolar RNA, H/ACA box 48	-1.24594	-1.57861	-2.81976	0.0052	0.06926	-2.33505
ENSG00000166333	3611	ILK	integrin linked kinase	-0.92475	5.83326	-2.81922	0.00521	0.06933	-2.46656
ENSG00000272146	106144532	ARF4-AS1	ARF4 antisense RNA 1	-1.88285	-3.22372	-2.81819	0.00523	0.06947	-2.33145
ENSG00000205439	386683	KRTAP12-3	keratin associated protein 12-3	-1.1236	-6.05592	-2.81803	0.00523	0.06947	-2.35161
ENSG00000172238	474	ATOH1	atonal bHLH transcription factor 1	-1.51114	-5.90544	-2.81792	0.00523	0.06947	-2.34134
ENSG00000266649	100423030	MIR3126	microRNA 3126	-0.8095	-6.17326	-2.81703	0.00524	0.06957	-2.35937
ENSG00000062282	84649	DGAT2	diacylglycerol O-acyltransferase 2	2.80902	7.24762	2.81656	0.00525	0.06957	-2.52103
ENSG00000164136	3600	IL15	interleukin 15	1.47929	1.88021	2.81646	0.00525	0.06957	-2.2609
ENSG00000221494	100302191	MIR548I4	microRNA 548i-4	-0.8095	-6.17326	-2.81624	0.00526	0.06957	-2.36143
ENSG00000087053	8898	MTMR2	myotubularin related protein 2	-1.21572	2.8307	-2.81596	0.00526	0.06957	-2.34832
ENSG00000225542	100874216	ZNF385D-AS1	ZNF385D antisense RNA 1	-1.01928	-6.06767	-2.8157	0.00526	0.06957	-2.35765
ENSG00000162624	431707	LHX8	LIM homeobox 8	-1.28593	-6.00694	-2.8153	0.00527	0.06957	-2.32674
ENSG00000186943	138802	OR13C8	olfactory receptor family 13 subfamily C member 8	-1.21499	-6.05861	-2.81523	0.00527	0.06957	-2.35885
ENSG00000277288	100130539	C10orf142	chromosome 10 open reading frame 142	-2.01542	-1.58841	-2.81472	0.00528	0.06957	-2.33414
ENSG00000166987	114785	MBD6	methyl-CpG binding domain protein 6	1.06339	6.53635	2.81469	0.00528	0.06957	-2.51296
ENSG00000125878	6939	TCF15	transcription factor 15	-2.08466	-2.92416	-2.81469	0.00528	0.06957	-2.33706
ENSG00000133401	23037	PDZD2	PDZ domain containing 2	-1.46433	1.51394	-2.81454	0.00528	0.06957	-2.31474
ENSG00000125245	2841	GPR18	G protein-coupled receptor 18	-1.55379	-1.20896	-2.81438	0.00529	0.06957	-2.32488
ENSG00000242852	163051	ZNF709	zinc finger protein 709	-1.06801	0.13969	-2.81428	0.00529	0.06957	-2.35493
ENSG00000184254	220	ALDH1A3	aldehyde dehydrogenase 1 family member A3	-2.25895	1.20537	-2.81422	0.00529	0.06957	-2.30648
ENSG00000157833	150946	GAREM2	GRB2 associated regulator of MAPK1 subtype 2	-1.67677	-0.69955	-2.81404	0.00529	0.06957	-2.27702
ENSG00000115216	29959	NRBP1	nuclear receptor binding protein 1	-0.70837	6.14188	-2.81378	0.0053	0.06957	-2.57407
ENSG00000101134	55816	DOK5	docking protein 5	-2.40255	-1.54884	-2.81351	0.0053	0.06957	-2.29191
ENSG00000233622	171523	CYP2T1P	cytochrome P450 family 2 subfamily T member 1, pseudogene	-1.33456	-2.13765	-2.81348	0.0053	0.06957	-2.33964
ENSG00000226397	196415	C12orf77	chromosome 12 open reading frame 77	-1.31368	-5.91685	-2.81253	0.00532	0.06971	-2.34191
ENSG00000230148	100874362	HOXB-AS1	HOXB cluster antisense RNA 1	-1.58984	-2.0598	-2.8124	0.00532	0.06971	-2.30169
ENSG00000235718	83552	MFRP	membrane frizzled-related protein	-1.6865	-5.63313	-2.8118	0.00533	0.06979	-2.35039
ENSG00000123096	8082	SSPN	sarcospan	-2.2476	0.07913	-2.81051	0.00535	0.06995	-2.28366
ENSG00000221445	100302246	MIR1301	microRNA 1301	-0.8095	-6.16374	-2.81023	0.00535	0.06995	-2.37698
ENSG00000185775	389730	SPATA31A6	SPATA31 subfamily A member 6	-1.54298	-5.96144	-2.81022	0.00535	0.06995	-2.36811
ENSG00000108788	6945	MLX	MAX dimerization protein MLX	-0.95217	5.57309	-2.81014	0.00535	0.06995	-2.54853
ENSG00000270332	101928550	SMC2-AS1	SMC2 antisense RNA 1 (head to head)	-2.21303	-2.38586	-2.80992	0.00536	0.06995	-2.32877
ENSG00000162522	57648	KIAA1522	KIAA1522	1.58061	5.06482	2.8098	0.00536	0.06995	-2.44026
ENSG00000091137	5172	SLC26A4	solute carrier family 26 member 4	-1.78926	-2.14888	-2.80947	0.00536	0.06995	-2.32586
ENSG00000231908	100507475	IDH1-AS1	IDH1 antisense RNA 1	-1.60407	-1.37774	-2.80939	0.00537	0.06995	-2.36921
ENSG00000160213	1476	CSTB	cystatin B	-1.96645	6.53207	-2.80835	0.00538	0.0701	-2.63253
ENSG00000173486	2286	FKBP2	FKBP prolyl isomerase 2	-1.12024	6.01631	-2.80825	0.00538	0.0701	-2.39572
ENSG00000178586	150681	OR6B3	olfactory receptor family 6 subfamily B member 3	-1.09789	-6.09622	-2.80763	0.00539	0.07015	-2.38122
ENSG00000178401	79962	DNAJC22	DnaJ heat shock protein family (Hsp40) member C22	1.48103	5.94254	2.8076	0.00539	0.07015	-2.55248
ENSG00000200320	6043	SNORA63	small nucleolar RNA, H/ACA box 63	-1.04351	-0.80988	-2.80695	0.00541	0.07025	-2.3714
ENSG00000248555	101929495	LINC01339	long intergenic non-protein coding RNA 1339	-0.8095	-6.17024	-2.80663	0.00541	0.07027	-2.38629
ENSG00000005339	1387	CREBBP	CREB binding protein	0.46467	6.29516	2.80565	0.00543	0.07043	-2.74526
ENSG00000087266	6452	SH3BP2	SH3 domain binding protein 2	0.98365	6.653	2.80529	0.00543	0.07044	-2.56313
ENSG00000056586	54542	RC3H2	ring finger and CCCH-type domains 2	0.48834	5.11679	2.80521	0.00543	0.07044	-2.65924
ENSG00000003987	9108	MTMR7	myotubularin related protein 7	-1.31347	1.12637	-2.80447	0.00545	0.07055	-2.29614
ENSG00000123159	10755	GIPC1	GIPC PDZ domain containing family member 1	1.13854	5.4741	2.80408	0.00545	0.07058	-2.40321
ENSG00000248492	594840	ZFAT-AS1	ZFAT antisense RNA 1	-1.01782	-6.10027	-2.80351	0.00546	0.07058	-2.38725
ENSG00000170113	123606	NIPA1	NIPA magnesium transporter 1	1.11829	4.37072	2.80347	0.00546	0.07058	-2.41345
ENSG00000114023	26355	FAM162A	family with sequence similarity 162 member A	-1.57215	5.95642	-2.80342	0.00546	0.07058	-2.46291
ENSG00000160207	11077	HSF2BP	heat shock transcription factor 2 binding protein	-1.89243	-3.01148	-2.80326	0.00547	0.07058	-2.32985
ENSG00000102802	84935	MEDAG	mesenteric estrogen dependent adipogenesis	-2.29282	-0.73781	-2.8031	0.00547	0.07058	-2.32194
ENSG00000070614	3340	NDST1	N-deacetylase and N-sulfotransferase 1	1.05419	7.50061	2.8028	0.00547	0.0706	-2.74618
ENSG00000162104	115	ADCY9	adenylate cyclase 9	1.01429	5.72146	2.80118	0.0055	0.0709	-2.66275
ENSG00000233077	101927586	LINC01271	long intergenic non-protein coding RNA 1271	-1.38129	-1.18674	-2.80032	0.00551	0.071	-2.3439
ENSG00000177468	167826	OLIG3	oligodendrocyte transcription factor 3	-1.22879	-6.02671	-2.8003	0.00551	0.071	-2.39856
ENSG00000119446	92400	RBM18	RNA binding motif protein 18	-0.83919	3.82067	-2.79979	0.00552	0.07104	-2.40215
ENSG00000161021	9794	MAML1	mastermind like transcriptional coactivator 1	0.7723	5.21088	2.79974	0.00552	0.07104	-2.52358
ENSG00000100209	150274	HSCB	HscB mitochondrial iron-sulfur cluster cochaperone	-1.16711	3.68157	-2.7988	0.00554	0.07117	-2.32606
ENSG00000075785	7879	RAB7A	RAB7A, member RAS oncogene family	-0.59336	7.27948	-2.7987	0.00554	0.07117	-2.71706
ENSG00000170848	5675	PSG6	pregnancy specific beta-1-glycoprotein 6	-1.28566	-6.03236	-2.79836	0.00555	0.0712	-2.37442
ENSG00000236747	101927449	LINC01282	long intergenic non-protein coding RNA 1282	-0.90313	-6.15725	-2.79714	0.00557	0.07142	-2.41078
ENSG00000253563	100506237	NKX2-1-AS1	NKX2-1 antisense RNA 1	-1.48748	-5.96147	-2.79678	0.00557	0.07145	-2.39182
ENSG00000104870	2217	FCGRT	Fc fragment of IgG receptor and transporter	1.09469	8.00538	2.79645	0.00558	0.07148	-2.65127
ENSG00000274300	102465521	MIR6864	microRNA 6864	-0.8095	-6.14728	-2.79604	0.00558	0.0715	-2.4136
ENSG00000102103	10084	PQBP1	polyglutamine binding protein 1	-0.99107	5.54793	-2.79592	0.00559	0.0715	-2.49099
ENSG00000253159	26025	PCDHGA12	protocadherin gamma subfamily A, 12	-1.62027	-0.11336	-2.7955	0.00559	0.07155	-2.32128
ENSG00000166930	64232	MS4A5	membrane spanning 4-domains A5	-1.35472	-5.97646	-2.79524	0.0056	0.07156	-2.40815
ENSG00000170961	3037	HAS2	hyaluronan synthase 2	-2.80509	-1.82153	-2.79441	0.00561	0.0717	-2.3414
ENSG00000243715	100874237	CACNA2D3-AS1	CACNA2D3 antisense RNA 1	-1.22455	-6.02467	-2.79382	0.00562	0.07175	-2.38726
ENSG00000124198	10564	ARFGEF2	ADP ribosylation factor guanine nucleotide exchange factor 2	0.75135	6.00136	2.79377	0.00562	0.07175	-2.75073
ENSG00000205922	390874	ONECUT3	one cut homeobox 3	-2.00139	-3.70005	-2.79339	0.00563	0.07178	-2.33646
ENSG00000143842	9580	SOX13	SRY-box transcription factor 13	1.22488	5.48255	2.79289	0.00564	0.07185	-2.52373
ENSG00000163154	79626	TNFAIP8L2	TNF alpha induced protein 8 like 2	2.41918	-0.10957	2.79158	0.00566	0.07209	-2.35117
ENSG00000134109	9695	EDEM1	ER degradation enhancing alpha-mannosidase like protein 1	1.07762	7.60383	2.79088	0.00567	0.07218	-2.80503
ENSG00000187984	138649	ANKRD19P	ankyrin repeat domain 19, pseudogene	-1.26872	-1.6662	-2.79076	0.00567	0.07218	-2.40922
ENSG00000234497	101927320	ERICH3-AS1	ERICH3 antisense RNA 1	-1.20785	-6.04922	-2.79019	0.00568	0.07225	-2.41137
ENSG00000100078	50487	PLA2G3	phospholipase A2 group III	-2.24704	-5.18301	-2.78985	0.00569	0.07228	-2.37867
ENSG00000119383	5524	PTPA	protein phosphatase 2 phosphatase activator	0.98247	7.19593	2.78938	0.0057	0.07234	-2.69247
ENSG00000128513	25913	POT1	protection of telomeres 1	-0.88801	3.69317	-2.78879	0.00571	0.07238	-2.40498
ENSG00000025796	11231	SEC63	SEC63 homolog, protein translocation regulator	-0.92312	6.55495	-2.78879	0.00571	0.07238	-2.69386
ENSG00000133083	9201	DCLK1	doublecortin like kinase 1	-2.08003	-0.90124	-2.78721	0.00573	0.07267	-2.34076
ENSG00000120500	407	ARR3	arrestin 3	-1.70787	-3.71061	-2.78669	0.00574	0.07267	-2.41529
ENSG00000227510	103456507	LINC01442	long intergenic non-protein coding RNA 1442	-0.92418	-6.11873	-2.78657	0.00575	0.07267	-2.43079
ENSG00000151726	2180	ACSL1	acyl-CoA synthetase long chain family member 1	0.82096	10.5549	2.78617	0.00575	0.07267	-2.85451
ENSG00000179241	143458	LDLRAD3	low density lipoprotein receptor class A domain containing 3	-1.98598	1.46838	-2.78614	0.00575	0.07267	-2.3458
ENSG00000183864	10766	TOB2	transducer of ERBB2, 2	1.25404	5.95976	2.78599	0.00576	0.07267	-2.61876
ENSG00000164776	5260	PHKG1	phosphorylase kinase catalytic subunit gamma 1	-1.33443	-0.07803	-2.78586	0.00576	0.07267	-2.34604
ENSG00000196700	57473	ZNF512B	zinc finger protein 512B	1.57169	5.93683	2.78586	0.00576	0.07267	-2.5013
ENSG00000106245	8896	BUD31	BUD31 homolog	-1.11586	3.71323	-2.78559	0.00576	0.07268	-2.50941
ENSG00000164076	79012	CAMKV	CaM kinase like vesicle associated	-2.61004	-4.3002	-2.78417	0.00579	0.07288	-2.40275
ENSG00000226800	404665	CACTIN-AS1	CACTIN antisense RNA 1	-1.21734	-1.11678	-2.78401	0.00579	0.07288	-2.3798
ENSG00000165458	3636	INPPL1	inositol polyphosphate phosphatase like 1	0.82715	6.29138	2.78396	0.00579	0.07288	-2.58565
ENSG00000180228	8575	PRKRA	protein activator of interferon induced protein kinase EIF2AK2	-1.32396	4.35864	-2.78388	0.00579	0.07288	-2.37411
ENSG00000216099	100126345	MIR889	microRNA 889	-0.76475	-6.17326	-2.78251	0.00582	0.07313	-2.44835
ENSG00000143977	6637	SNRPG	small nuclear ribonucleoprotein polypeptide G	-1.79536	4.09698	-2.78231	0.00582	0.07313	-2.37957
ENSG00000101182	5688	PSMA7	proteasome 20S subunit alpha 7	-0.97912	6.66144	-2.78163	0.00583	0.07324	-2.6952
ENSG00000196184	26476	OR10J1	olfactory receptor family 10 subfamily J member 1	-1.57557	-5.76363	-2.78066	0.00585	0.07341	-2.42725
ENSG00000196411	2050	EPHB4	EPH receptor B4	1.23365	6.1317	2.77886	0.00588	0.07376	-2.67642
ENSG00000008394	4257	MGST1	microsomal glutathione S-transferase 1	-0.78709	9.45199	-2.7786	0.00588	0.07377	-2.85143
ENSG00000112081	6428	SRSF3	serine and arginine rich splicing factor 3	-0.76157	7.02182	-2.77772	0.0059	0.0739	-2.72302
ENSG00000135355	84694	GJA10	gap junction protein alpha 10	-1.27169	-6.0502	-2.77763	0.0059	0.0739	-2.44242
ENSG00000162782	163589	TDRD5	tudor domain containing 5	-2.20996	-5.11466	-2.7769	0.00591	0.07401	-2.43983
ENSG00000236618	100306951	PITPNA-AS1	PITPNA antisense RNA 1	-1.3723	-1.16294	-2.77623	0.00593	0.07406	-2.3977
ENSG00000136436	10241	CALCOCO2	calcium binding and coiled-coil domain 2	-0.50318	6.57458	-2.77605	0.00593	0.07406	-2.78485
ENSG00000162944	130132	RFTN2	raftlin family member 2	-1.83837	0.74015	-2.7759	0.00593	0.07406	-2.36877
ENSG00000145247	132299	OCIAD2	OCIA domain containing 2	-1.89576	5.14751	-2.77588	0.00593	0.07406	-2.45806
ENSG00000139684	2098	ESD	esterase D	-1.09853	6.18431	-2.77527	0.00594	0.07415	-2.58181
ENSG00000138495	10063	COX17	cytochrome c oxidase copper chaperone COX17	-1.25657	4.84821	-2.7745	0.00596	0.07428	-2.4597
ENSG00000171505	138883	OR1N1	olfactory receptor family 1 subfamily N member 1	-1.27882	-5.97611	-2.77395	0.00597	0.07429	-2.46119
ENSG00000275377	100302167	MIR1299	microRNA 1299	-0.8095	-6.14574	-2.77377	0.00597	0.07429	-2.47072
ENSG00000128394	200316	APOBEC3F	apolipoprotein B mRNA editing enzyme catalytic subunit 3F	1.22722	1.49961	2.7737	0.00597	0.07429	-2.39936
ENSG00000148215	392391	OR5C1	olfactory receptor family 5 subfamily C member 1	-1.35172	-5.93001	-2.77363	0.00597	0.07429	-2.45803
ENSG00000199347	26829	RNU5E-1	RNA, U5E small nuclear 1	-1.72615	-5.61136	-2.77342	0.00598	0.0743	-2.42558
ENSG00000204619	6992	PPP1R11	protein phosphatase 1 regulatory inhibitor subunit 11	-1.61615	4.84686	-2.77188	0.006	0.07459	-2.38208
ENSG00000177201	127064	OR2T12	olfactory receptor family 2 subfamily T member 12	-0.88424	-6.1352	-2.77153	0.00601	0.07461	-2.47392
ENSG00000138433	9541	CIR1	corepressor interacting with RBPJ, 1	-0.74488	4.42277	-2.77139	0.00601	0.07461	-2.56759
ENSG00000166046	255394	TCP11L2	t-complex 11 like 2	-1.39868	1.75646	-2.77072	0.00602	0.07468	-2.50802
ENSG00000163467	128229	TSACC	TSSK6 activating cochaperone	-1.08165	-0.81746	-2.77071	0.00602	0.07468	-2.46761
ENSG00000129518	55837	EAPP	E2F associated phosphoprotein	-0.95066	4.37298	-2.76937	0.00605	0.07493	-2.52016
ENSG00000106038	2128	EVX1	even-skipped homeobox 1	-1.66544	-5.78642	-2.76905	0.00605	0.07494	-2.43618
ENSG00000151914	667	DST	dystonin	0.77483	8.02073	2.76891	0.00606	0.07494	-2.90303
ENSG00000203581	26184	OR1F2P	olfactory receptor family 1 subfamily F member 2 pseudogene	-1.45615	-5.95211	-2.76849	0.00606	0.07499	-2.46039
ENSG00000204392	57819	LSM2	LSM2 homolog, U6 small nuclear RNA and mRNA degradation associated	-1.33054	3.41896	-2.76792	0.00607	0.07508	-2.38759
ENSG00000183114	163933	FAM43B	family with sequence similarity 43 member B	-1.70631	-1.10334	-2.76646	0.0061	0.07533	-2.43915
ENSG00000155011	27123	DKK2	dickkopf WNT signaling pathway inhibitor 2	-2.67581	-3.63706	-2.76626	0.0061	0.07533	-2.41777
ENSG00000171773	115861	NXNL1	nucleoredoxin like 1	-1.70885	-5.67114	-2.76621	0.00611	0.07533	-2.47738
ENSG00000172404	150353	DNAJB7	DnaJ heat shock protein family (Hsp40) member B7	-1.58974	-2.69652	-2.76582	0.00611	0.07533	-2.47871
ENSG00000198837	9909	DENND4B	DENN domain containing 4B	0.83119	5.7578	2.76567	0.00611	0.07533	-2.59152
ENSG00000239887	400793	C1orf226	chromosome 1 open reading frame 226	2.62999	5.34822	2.76561	0.00612	0.07533	-2.53353
ENSG00000267470	100507433	ZNF571-AS1	ZNF571 antisense RNA 1	-1.49054	-2.09213	-2.76521	0.00612	0.07537	-2.42693
ENSG00000257594	8693	GALNT4	polypeptide N-acetylgalactosaminyltransferase 4	-1.17841	2.85112	-2.76501	0.00613	0.07537	-2.42354
ENSG00000135502	65012	SLC26A10	solute carrier family 26 member 10	-1.74359	0.23459	-2.76352	0.00615	0.07566	-2.41241
ENSG00000175097	5897	RAG2	recombination activating 2	-1.78408	-5.65373	-2.7629	0.00617	0.07576	-2.48614
ENSG00000263515	100616144	MIR548AN	microRNA 548an	-0.76475	-6.16676	-2.76255	0.00617	0.07579	-2.49934
ENSG00000049656	81037	CLPTM1L	CLPTM1 like	1.16817	7.23931	2.76209	0.00618	0.07585	-2.73484
ENSG00000106006	3203	HOXA6	homeobox A6	-1.76499	-5.67072	-2.76164	0.00619	0.0759	-2.45159
ENSG00000159182	84366	PRAC1	PRAC1 small nuclear protein	-1.21499	-6.03366	-2.76148	0.00619	0.0759	-2.49674
ENSG00000111615	11103	KRR1	KRR1 small subunit processome component homolog	-0.63738	4.53216	-2.76128	0.0062	0.0759	-2.66079
ENSG00000132963	51371	POMP	proteasome maturation protein	-1.45202	5.71738	-2.76004	0.00622	0.07611	-2.59645
ENSG00000176904	401663	OR51H1	olfactory receptor family 51 subfamily H member 1	-1.09789	-6.07024	-2.75996	0.00622	0.07611	-2.50339
ENSG00000178473	114131	UCN3	urocortin 3	-1.38026	-5.88193	-2.75967	0.00622	0.07613	-2.48579
ENSG00000270419	100526820	CAHM	colon adenocarcinoma hypermethylated	-1.41008	-0.58822	-2.75884	0.00624	0.07626	-2.46213
ENSG00000081181	384	ARG2	arginase 2	-2.69388	-0.24205	-2.75854	0.00625	0.07626	-2.4201
ENSG00000269743	401612	SLC25A53	solute carrier family 25 member 53	-0.85321	0.84815	-2.75849	0.00625	0.07626	-2.41512
ENSG00000149403	2900	GRIK4	glutamate ionotropic receptor kainate type subunit 4	-2.49328	-2.94507	-2.75776	0.00626	0.07639	-2.42458
ENSG00000281473	140464	PISRT1	PISRT1 lncRNA	-0.90313	-6.15075	-2.75723	0.00627	0.07644	-2.51288
ENSG00000154721	58494	JAM2	junctional adhesion molecule 2	-1.81218	1.78336	-2.75712	0.00627	0.07644	-2.41454
ENSG00000168062	116071	BATF2	basic leucine zipper ATF-like transcription factor 2	1.63456	2.39563	2.75686	0.00628	0.07645	-2.44647
ENSG00000116030	7341	SUMO1	small ubiquitin like modifier 1	-0.72993	6.0918	-2.75644	0.00628	0.07651	-2.63735
ENSG00000142687	79932	KIAA0319L	KIAA0319 like	0.80553	6.46853	2.75597	0.00629	0.07656	-2.79656
ENSG00000199032	494337	MIR425	microRNA 425	-0.8095	-6.15377	-2.7558	0.0063	0.07656	-2.5165
ENSG00000164099	8492	PRSS12	serine protease 12	-1.96029	0.1889	-2.75491	0.00631	0.0767	-2.4219
ENSG00000277215	619455	SPANXA2-OT1	SPANXA2 overlapping transcript 1	-1.21499	-6.04318	-2.75469	0.00632	0.0767	-2.51397
ENSG00000187754	280658	SSX7	SSX family member 7	-0.8095	-6.16676	-2.75461	0.00632	0.0767	-2.51952
ENSG00000196341	283159	OR8D1	olfactory receptor family 8 subfamily D member 1	-0.92967	-6.13076	-2.7536	0.00634	0.07688	-2.50687
ENSG00000247077	192111	PGAM5	PGAM family member 5, mitochondrial serine/threonine protein phosphatase	1.25048	5.3804	2.75326	0.00634	0.07692	-2.61489
ENSG00000072135	26469	PTPN18	protein tyrosine phosphatase non-receptor type 18	0.89792	6.23672	2.75221	0.00636	0.07711	-2.65815
ENSG00000030419	22807	IKZF2	IKAROS family zinc finger 2	1.54772	2.14869	2.75129	0.00638	0.07723	-2.48708
ENSG00000147613	85481	PSKH2	protein serine kinase H2	-1.16909	-6.01714	-2.75119	0.00638	0.07723	-2.51362
ENSG00000181867	94033	FTMT	ferritin mitochondrial	-1.57501	-5.88629	-2.75112	0.00638	0.07723	-2.51705
ENSG00000054793	10079	ATP9A	ATPase phospholipid transporting 9A (putative)	1.17025	5.0661	2.75051	0.0064	0.07732	-2.73638
ENSG00000101337	9777	TM9SF4	transmembrane 9 superfamily member 4	0.57395	6.14502	2.75019	0.0064	0.07735	-2.74321
ENSG00000188895	339287	MSL1	MSL complex subunit 1	0.65253	6.36441	2.74944	0.00642	0.07748	-2.73972
ENSG00000231171	285501	LINC01098	long intergenic non-protein coding RNA 1098	-0.90058	-6.11827	-2.74898	0.00642	0.07754	-2.51616
ENSG00000069943	9488	PIGB	phosphatidylinositol glycan anchor biosynthesis class B	-1.13678	2.15399	-2.74876	0.00643	0.07754	-2.4343
ENSG00000265213	100500867	MIR3684	microRNA 3684	-0.8095	-6.15526	-2.74854	0.00643	0.07755	-2.53492
ENSG00000132763	25974	MMACHC	metabolism of cobalamin associated C	1.6028	5.02042	2.74767	0.00645	0.0776	-2.64615
ENSG00000120451	399979	SNX19	sorting nexin 19	0.97875	6.2211	2.74762	0.00645	0.0776	-2.79316
ENSG00000095539	57715	SEMA4G	semaphorin 4G	2.31055	6.37868	2.74758	0.00645	0.0776	-2.7361
ENSG00000170734	5429	POLH	DNA polymerase eta	1.02003	2.88159	2.74754	0.00645	0.0776	-2.51679
ENSG00000237521	26648	OR7E24	olfactory receptor family 7 subfamily E member 24	-1.17024	-6.04169	-2.7472	0.00646	0.07764	-2.52174
ENSG00000197136	399909	PCNX3	pecanex 3	1.11313	5.62153	2.74681	0.00647	0.07768	-2.69358
ENSG00000207959	724026	MIR656	microRNA 656	-0.8095	-6.15224	-2.7465	0.00647	0.07771	-2.54008
ENSG00000162337	4041	LRP5	LDL receptor related protein 5	0.8679	7.55281	2.74612	0.00648	0.07775	-2.93271
ENSG00000265820	100423012	MIR3177	microRNA 3177	-0.8095	-6.14728	-2.74549	0.00649	0.07785	-2.54264
ENSG00000254860	493900	TMEM9B-AS1	TMEM9B antisense RNA 1	1.64459	0.14867	2.74515	0.0065	0.07785	-2.43691
ENSG00000205476	317762	CCDC85C	coiled-coil domain containing 85C	1.46798	4.69032	2.74483	0.0065	0.07785	-2.6715
ENSG00000104872	55011	PIH1D1	PIH1 domain containing 1	-0.80476	5.21499	-2.7448	0.0065	0.07785	-2.62083
ENSG00000176720	666	BOK	BCL2 family apoptosis regulator BOK	1.67095	6.96265	2.74439	0.00651	0.07785	-2.76315
ENSG00000110811	10536	P3H3	prolyl 3-hydroxylase 3	-1.95435	1.81362	-2.74433	0.00651	0.07785	-2.44528
ENSG00000249326	101929081	CTD-2194D22.4	uncharacterized LOC101929081	-0.88032	-6.14078	-2.74432	0.00651	0.07785	-2.53832
ENSG00000207725	407007	MIR222	microRNA 222	-0.76475	-6.16825	-2.7441	0.00652	0.07785	-2.54615
ENSG00000259944	94150	CDRT7	CMT1A duplicated region transcript 7	-0.8095	-6.16027	-2.74393	0.00652	0.07785	-2.54658
ENSG00000196361	1995	ELAVL3	ELAV like RNA binding protein 3	-2.37253	-3.29125	-2.74336	0.00653	0.07793	-2.49813
ENSG00000137411	57176	VARS2	valyl-tRNA synthetase 2, mitochondrial	1.16042	5.71207	2.7432	0.00654	0.07793	-2.4924
ENSG00000139278	11010	GLIPR1	GLI pathogenesis related 1	-1.60463	2.58072	-2.741	0.00658	0.0784	-2.51984
ENSG00000117751	5511	PPP1R8	protein phosphatase 1 regulatory subunit 8	-0.97283	4.31017	-2.7385	0.00663	0.07891	-2.61585
ENSG00000172340	8801	SUCLG2	succinate-CoA ligase GDP-forming beta subunit	-0.81975	7.5683	-2.7384	0.00663	0.07891	-2.88595
ENSG00000198791	29883	CNOT7	CCR4-NOT transcription complex subunit 7	-0.72062	5.26372	-2.73797	0.00664	0.07897	-2.73953
ENSG00000068078	2261	FGFR3	fibroblast growth factor receptor 3	1.84307	6.40474	2.73738	0.00665	0.07906	-2.69754
ENSG00000117118	6390	SDHB	succinate dehydrogenase complex iron sulfur subunit B	-1.00372	6.99058	-2.73712	0.00665	0.07907	-2.84387
ENSG00000079393	51207	DUSP13	dual specificity phosphatase 13	-2.52778	-4.15028	-2.7368	0.00666	0.07907	-2.54014
ENSG00000136888	9550	ATP6V1G1	ATPase H+ transporting V1 subunit G1	-0.98743	5.73232	-2.73623	0.00667	0.07907	-2.77793
ENSG00000205269	100113407	TMEM170B	transmembrane protein 170B	1.27598	4.25847	2.73618	0.00667	0.07907	-2.6609
ENSG00000083457	3682	ITGAE	integrin subunit alpha E	-0.98049	2.55449	-2.7361	0.00667	0.07907	-2.46915
ENSG00000176922	119692	OR51S1	olfactory receptor family 51 subfamily S member 1	-1.14355	-6.02175	-2.73585	0.00668	0.07907	-2.55479
ENSG00000100403	23264	ZC3H7B	zinc finger CCCH-type containing 7B	0.71507	7.12689	2.73581	0.00668	0.07907	-2.90299
ENSG00000114988	81562	LMAN2L	lectin, mannose binding 2 like	1.37575	4.55719	2.73581	0.00668	0.07907	-2.53872
ENSG00000169813	3185	HNRNPF	heterogeneous nuclear ribonucleoprotein F	-0.69047	7.3398	-2.73471	0.0067	0.07928	-2.9175
ENSG00000115073	10120	ACTR1B	actin related protein 1B	0.7723	6.04444	2.73386	0.00672	0.07942	-2.68442
ENSG00000266619	100616352	MIR4642	microRNA 4642	-0.8095	-6.14078	-2.73372	0.00672	0.07942	-2.57238
ENSG00000159110	3455	IFNAR2	interferon alpha and beta receptor subunit 2	1.04884	4.18765	2.73316	0.00673	0.07951	-2.67673
ENSG00000172940	9390	SLC22A13	solute carrier family 22 member 13	-2.00138	-3.25607	-2.73275	0.00674	0.07956	-2.52269
ENSG00000125863	8195	MKKS	McKusick-Kaufman syndrome	-0.95769	5.29638	-2.73218	0.00675	0.07965	-2.68206
ENSG00000245067	255130	IGFBP7-AS1	IGFBP7 antisense RNA 1	-2.06291	-3.4347	-2.73171	0.00676	0.07971	-2.5292
ENSG00000103264	79791	FBXO31	F-box protein 31	1.06853	6.1715	2.73148	0.00677	0.07972	-2.72099
ENSG00000101421	128866	CHMP4B	charged multivesicular body protein 4B	-1.29566	5.73259	-2.73049	0.00679	0.07991	-2.72765
ENSG00000173113	51504	TRMT112	tRNA methyltransferase subunit 11-2	-1.31484	5.45835	-2.73022	0.00679	0.07993	-2.57459
ENSG00000180708	391107	OR10K2	olfactory receptor family 10 subfamily K member 2	-0.88424	-6.13906	-2.72977	0.0068	0.07999	-2.57975
ENSG00000116688	9927	MFN2	mitofusin 2	0.60306	7.19246	2.72954	0.0068	0.08	-2.90432
ENSG00000100302	23551	RASD2	RASD family member 2	-1.67542	-0.73359	-2.72896	0.00682	0.08009	-2.50787
ENSG00000240632	347127	SPATA31D5P	SPATA31 subfamily D member 5, pseudogene	-1.74484	-5.83323	-2.72826	0.00683	0.0802	-2.55702
ENSG00000170889	6203	RPS9	ribosomal protein S9	-0.67033	8.65548	-2.72812	0.00683	0.0802	-2.86654
ENSG00000173141	78988	MRPL57	mitochondrial ribosomal protein L57	-1.04009	5.12895	-2.72791	0.00684	0.0802	-2.61757
ENSG00000237575	23615	PYY2	peptide YY 2 (pseudogene)	-1.56036	-0.4087	-2.72726	0.00685	0.08031	-2.5496
ENSG00000151491	2059	EPS8	epidermal growth factor receptor pathway substrate 8	-0.80283	5.53828	-2.72566	0.00688	0.08064	-2.84413
ENSG00000104412	9694	EMC2	ER membrane protein complex subunit 2	-0.90701	4.49834	-2.72372	0.00692	0.08106	-2.70162
ENSG00000215029	100996648	TCP11X2	t-complex 11 family, X-linked 2	-0.90313	-6.12779	-2.7232	0.00693	0.08114	-2.59883
ENSG00000103310	7783	ZP2	zona pellucida glycoprotein 2	-2.10661	-5.34811	-2.72223	0.00695	0.08128	-2.55426
ENSG00000209482	116937	SNORD83A	small nucleolar RNA, C/D box 83A	-1.79359	-4.03624	-2.72222	0.00695	0.08128	-2.57816
ENSG00000188107	346007	EYS	eyes shut homolog	-1.69938	0.12713	-2.7219	0.00696	0.08128	-2.50389
ENSG00000187608	9636	ISG15	ISG15 ubiquitin like modifier	2.68163	4.37382	2.72177	0.00696	0.08128	-2.65695
ENSG00000156860	64319	FBRS	fibrosin	0.83688	5.94916	2.72147	0.00697	0.08128	-2.70074
ENSG00000140107	283600	SLC25A47	solute carrier family 25 member 47	1.42881	8.57904	2.72145	0.00697	0.08128	-2.93002
ENSG00000228659	104266960	LINC01201	long intergenic non-protein coding RNA 1201	-0.76475	-6.16374	-2.71886	0.00702	0.08184	-2.60974
ENSG00000264931	100423011	MIR3138	microRNA 3138	-1.0523	-6.03126	-2.71876	0.00702	0.08184	-2.59241
ENSG00000131650	79412	KREMEN2	kringle containing transmembrane protein 2	-2.03163	-4.01878	-2.71838	0.00703	0.08188	-2.5836
ENSG00000198612	10920	COPS8	COP9 signalosome subunit 8	-0.98546	4.51205	-2.7182	0.00703	0.08188	-2.63662
ENSG00000114446	55081	IFT57	intraflagellar transport 57	-1.13704	2.62104	-2.71759	0.00705	0.08198	-2.57207
ENSG00000226696	104355426	LENG8-AS1	LENG8 antisense RNA 1	-1.03649	0.46636	-2.71718	0.00706	0.08201	-2.60971
ENSG00000177409	219285	SAMD9L	sterile alpha motif domain containing 9 like	1.82202	3.01933	2.7171	0.00706	0.08201	-2.68256
ENSG00000107882	51684	SUFU	SUFU negative regulator of hedgehog signaling	1.18623	3.98537	2.7167	0.00707	0.08202	-2.61231
ENSG00000140374	2108	ETFA	electron transfer flavoprotein subunit alpha	-0.88792	7.65284	-2.71666	0.00707	0.08202	-2.93856
ENSG00000177489	81470	OR2G2	olfactory receptor family 2 subfamily G member 2	-1.12039	-6.07069	-2.71612	0.00708	0.08206	-2.60687
ENSG00000122912	8034	SLC25A16	solute carrier family 25 member 16	1.02298	5.87055	2.71603	0.00708	0.08206	-2.84979
ENSG00000119013	4709	NDUFB3	NADH:ubiquinone oxidoreductase subunit B3	-1.45346	4.50748	-2.71576	0.00709	0.08206	-2.59332
ENSG00000124678	6954	TCP11	t-complex 11	-2.15048	-3.08164	-2.71576	0.00709	0.08206	-2.5663
ENSG00000053501	55850	USE1	unconventional SNARE in the ER 1	-0.84246	4.21452	-2.71524	0.0071	0.0821	-2.56631
ENSG00000188958	257313	UTS2B	urotensin 2B	-1.98981	-2.93328	-2.71504	0.0071	0.0821	-2.55081
ENSG00000171735	23261	CAMTA1	calmodulin binding transcription activator 1	-0.88626	4.38504	-2.71502	0.0071	0.0821	-2.59632
ENSG00000105668	11045	UPK1A	uroplakin 1A	-1.96759	-3.20001	-2.71406	0.00712	0.08229	-2.58391
ENSG00000083844	9422	ZNF264	zinc finger protein 264	0.86759	4.28856	2.71241	0.00715	0.08264	-2.79617
ENSG00000005206	56928	SPPL2B	signal peptide peptidase like 2B	1.05175	6.11654	2.71217	0.00716	0.08265	-2.62203
ENSG00000264563	100616175	MIR4633	microRNA 4633	-0.76475	-6.14426	-2.71183	0.00717	0.08269	-2.62734
ENSG00000164879	761	CA3	carbonic anhydrase 3	-1.73386	1.00954	-2.71121	0.00718	0.08274	-2.52273
ENSG00000143575	10456	HAX1	HCLS1 associated protein X-1	-0.84925	5.79387	-2.71118	0.00718	0.08274	-2.75432
ENSG00000197753	222662	LHFPL5	LHFPL tetraspan subfamily member 5	-1.81482	-5.6177	-2.71093	0.00719	0.08274	-2.58488
ENSG00000215262	157855	KCNU1	potassium calcium-activated channel subfamily U member 1	-1.8102	-5.73356	-2.71088	0.00719	0.08274	-2.58115
ENSG00000141012	2588	GALNS	galactosamine (N-acetyl)-6-sulfatase	0.91793	4.38647	2.7102	0.0072	0.08285	-2.63471
ENSG00000229359	5301	PIN1P1	peptidylprolyl cis/trans isomerase, NIMA-interacting 1 pseudogene 1	-1.25062	-5.95291	-2.7099	0.00721	0.08288	-2.61076
ENSG00000135253	375616	KCP	kielin cysteine rich BMP regulator	-1.99322	-2.19442	-2.70965	0.00721	0.0829	-2.53249
ENSG00000172476	142684	RAB40A	RAB40A, member RAS oncogene family	-1.49382	-1.63236	-2.70937	0.00722	0.0829	-2.55577
ENSG00000213085	25790	CFAP45	cilia and flagella associated protein 45	-2.06825	-2.28667	-2.70928	0.00722	0.0829	-2.54911
ENSG00000108523	26001	RNF167	ring finger protein 167	0.66805	6.68071	2.70907	0.00723	0.0829	-2.81276
ENSG00000143742	6726	SRP9	signal recognition particle 9	-0.72694	6.7039	-2.70861	0.00723	0.08297	-2.80631
ENSG00000173599	5091	PC	pyruvate carboxylase	1.17378	8.67176	2.70727	0.00726	0.08325	-3.00438
ENSG00000198885	150771	ITPRIPL1	ITPRIP like 1	-1.40623	-0.49861	-2.70696	0.00727	0.08328	-2.53892
ENSG00000162494	126755	LRRC38	leucine rich repeat containing 38	-2.08684	-5.37143	-2.70633	0.00728	0.08338	-2.61954
ENSG00000279395	219437	OR5L1	olfactory receptor family 5 subfamily L member 1 (gene/pseudogene)	-0.92418	-6.13172	-2.70573	0.0073	0.08349	-2.63516
ENSG00000221783	100302122	MIR1183	microRNA 1183	-0.81131	-6.12692	-2.70533	0.0073	0.08354	-2.63614
ENSG00000086232	27102	EIF2AK1	eukaryotic translation initiation factor 2 alpha kinase 1	-0.6354	6.85405	-2.70502	0.00731	0.08357	-2.93113
ENSG00000158156	55113	XKR8	XK related 8	1.46448	4.36092	2.70466	0.00732	0.08357	-2.59424
ENSG00000252277	100873856	SNORD116-30	small nucleolar RNA, C/D box 116-30	-0.89996	-6.10574	-2.70464	0.00732	0.08357	-2.63552
ENSG00000224223	285878	VSTM2A-OT1	VSTM2A overlapping transcript 1	-0.95607	-6.10722	-2.70405	0.00733	0.0836	-2.63309
ENSG00000261587	340393	TMEM249	transmembrane protein 249	-1.51998	-0.63628	-2.70392	0.00733	0.0836	-2.61597
ENSG00000189132	170062	FAM47B	family with sequence similarity 47 member B	-1.30326	-5.99183	-2.70377	0.00734	0.0836	-2.637
ENSG00000166091	116173	CMTM5	CKLF like MARVEL transmembrane domain containing 5	-2.03597	-2.87539	-2.70376	0.00734	0.0836	-2.57597
ENSG00000170632	83787	ARMC10	armadillo repeat containing 10	-1.18668	4.23	-2.70251	0.00736	0.08386	-2.55974
ENSG00000249647	340073	C5orf66-AS2	C5orf66 antisense RNA 2	-1.95794	-5.40271	-2.70201	0.00738	0.08388	-2.6126
ENSG00000185813	5833	PCYT2	phosphate cytidylyltransferase 2, ethanolamine	1.79781	7.31717	2.70193	0.00738	0.08388	-2.81632
ENSG00000169118	53944	CSNK1G1	casein kinase 1 gamma 1	0.92622	3.36725	2.7019	0.00738	0.08388	-2.62314
ENSG00000212710	64693	CTAGE1	cutaneous T cell lymphoma-associated antigen 1	-2.21477	-3.64299	-2.70168	0.00738	0.08388	-2.5862
ENSG00000227630	100506810	LINC01132	long intergenic non-protein coding RNA 1132	-1.69694	-2.0288	-2.70098	0.0074	0.08401	-2.61213
ENSG00000177535	127623	OR2B11	olfactory receptor family 2 subfamily B member 11	-1.67197	-5.76193	-2.70073	0.0074	0.08403	-2.64237
ENSG00000234736	100506733	FAM170B-AS1	FAM170B antisense RNA 1	-1.3373	-5.89679	-2.69976	0.00742	0.08422	-2.64396
ENSG00000141753	3487	IGFBP4	insulin like growth factor binding protein 4	0.68718	10.6312	2.69928	0.00743	0.08429	-3.08584
ENSG00000265247	100616268	MIR4472-1	microRNA 4472-1	-0.76475	-6.16676	-2.69845	0.00745	0.08445	-2.66075
ENSG00000147684	4715	NDUFB9	NADH:ubiquinone oxidoreductase subunit B9	-1.172	6.32954	-2.69714	0.00748	0.08467	-2.77006
ENSG00000145217	10861	SLC26A1	solute carrier family 26 member 1	2.6051	4.56052	2.69709	0.00748	0.08467	-2.64615
ENSG00000274749	337878	KRTAP7-1	keratin associated protein 7-1 (gene/pseudogene)	-1.41119	-5.93626	-2.69678	0.00749	0.08467	-2.65702
ENSG00000106608	55665	URGCP	upregulator of cell proliferation	0.93136	5.87773	2.69658	0.00749	0.08467	-2.76954
ENSG00000144231	5433	POLR2D	RNA polymerase II subunit D	0.85157	4.54862	2.69654	0.00749	0.08467	-2.76023
ENSG00000105640	6142	RPL18A	ribosomal protein L18a	-0.8066	7.39214	-2.69643	0.0075	0.08467	-2.9021
ENSG00000089597	23193	GANAB	glucosidase II alpha subunit	0.64613	8.21555	2.69569	0.00751	0.08481	-3.01669
ENSG00000164897	83590	TMUB1	transmembrane and ubiquitin like domain containing 1	1.32679	6.14009	2.69535	0.00752	0.08484	-2.71962
ENSG00000050405	51474	LIMA1	LIM domain and actin binding 1	-1.12169	4.64272	-2.69518	0.00752	0.08484	-2.85641
ENSG00000227540	414245	DNAJC9-AS1	DNAJC9 antisense RNA 1	-1.50545	-1.2745	-2.69373	0.00756	0.08513	-2.61508
ENSG00000174332	148979	GLIS1	GLIS family zinc finger 1	-2.1322	-3.24122	-2.69359	0.00756	0.08513	-2.60418
ENSG00000198995	442908	MIR340	microRNA 340	-0.76475	-6.12383	-2.69347	0.00756	0.08513	-2.67313
ENSG00000253868	157376	FER1L6-AS2	FER1L6 antisense RNA 2	-1.14292	-6.04421	-2.69264	0.00758	0.08529	-2.65461
ENSG00000213185	196792	FAM24B	family with sequence similarity 24 member B	-1.45091	-2.69943	-2.69216	0.00759	0.08536	-2.6287
ENSG00000266276	100616366	MIR4743	microRNA 4743	-0.75025	-6.13126	-2.69173	0.0076	0.0854	-2.67281
ENSG00000185043	10519	CIB1	calcium and integrin binding 1	-1.22811	6.57978	-2.69166	0.0076	0.0854	-2.85457
ENSG00000205495	119679	OR52J3	olfactory receptor family 52 subfamily J member 3	-1.09789	-6.08774	-2.69053	0.00763	0.08563	-2.67781
ENSG00000133895	4221	MEN1	menin 1	0.89461	5.45123	2.69028	0.00763	0.08565	-2.69491
ENSG00000079432	23152	CIC	capicua transcriptional repressor	1.03091	6.54096	2.68892	0.00766	0.08594	-2.95058
ENSG00000003400	843	CASP10	caspase 10	0.7978	4.16428	2.68808	0.00768	0.08611	-2.70443
ENSG00000016391	55349	CHDH	choline dehydrogenase	1.53794	6.8118	2.68773	0.00769	0.08615	-2.84264
ENSG00000171169	203245	NAIF1	nuclear apoptosis inducing factor 1	1.17048	2.94398	2.6873	0.0077	0.08621	-2.59018
ENSG00000088986	8655	DYNLL1	dynein light chain LC8-type 1	-1.6017	6.01979	-2.68702	0.0077	0.08623	-2.87291
ENSG00000110696	10944	C11orf58	chromosome 11 open reading frame 58	-0.88986	5.88988	-2.68636	0.00772	0.08635	-2.97266
ENSG00000203795	118670	FAM24A	family with sequence similarity 24 member A	-1.31327	-5.97943	-2.68564	0.00774	0.08649	-2.68006
ENSG00000139547	8608	RDH16	retinol dehydrogenase 16	2.01122	8.98148	2.68496	0.00775	0.08661	-3.02257
ENSG00000160233	81543	LRRC3	leucine rich repeat containing 3	2.2015	5.46555	2.68436	0.00776	0.08671	-2.76351
ENSG00000205126	390110	ACCSL	1-aminocyclopropane-1-carboxylate synthase homolog (inactive) like	-1.6279	-5.62387	-2.68419	0.00777	0.08671	-2.66901
ENSG00000257267	10778	ZNF271P	zinc finger protein 271, pseudogene	-0.8389	4.15106	-2.68391	0.00777	0.08674	-2.76345
ENSG00000175003	6580	SLC22A1	solute carrier family 22 member 1	1.58974	9.1022	2.68352	0.00778	0.08679	-3.06926
ENSG00000106853	22949	PTGR1	prostaglandin reductase 1	-1.50934	8.05972	-2.68306	0.00779	0.08686	-2.85679
ENSG00000137203	7020	TFAP2A	transcription factor AP-2 alpha	-1.54824	-1.97865	-2.68089	0.00784	0.08736	-2.62411
ENSG00000177302	7156	TOP3A	DNA topoisomerase III alpha	0.88131	4.3947	2.68064	0.00785	0.08738	-2.74257
ENSG00000189167	646799	ZAR1L	zygote arrest 1 like	-2.14941	-5.3381	-2.68032	0.00786	0.08741	-2.68869
ENSG00000248307	641365	LINC00616	long intergenic non-protein coding RNA 616	-1.21483	-6.03103	-2.67941	0.00788	0.08758	-2.69088
ENSG00000232539	101930746	LINC00945	long intergenic non-protein coding RNA 945	-0.8095	-6.11976	-2.67916	0.00788	0.08758	-2.70862
ENSG00000130684	26152	ZNF337	zinc finger protein 337	1.05056	1.2666	2.67913	0.00788	0.08758	-2.66032
ENSG00000117069	81849	ST6GALNAC5	ST6 N-acetylgalactosaminide alpha-2,6-sialyltransferase 5	-2.3652	-3.91819	-2.67865	0.00789	0.08764	-2.67981
ENSG00000173214	91749	MFSD4B	major facilitator superfamily domain containing 4B	0.93549	2.82006	2.67852	0.0079	0.08764	-2.73366
ENSG00000119335	6418	SET	SET nuclear proto-oncogene	-0.72243	6.66786	-2.67797	0.00791	0.08769	-2.99823
ENSG00000136982	79075	DSCC1	DNA replication and sister chromatid cohesion 1	-1.54924	0.16414	-2.67794	0.00791	0.08769	-2.62435
ENSG00000204279	139793	PAGE3	PAGE family member 3	-1.15715	-6.08506	-2.67685	0.00794	0.08793	-2.69524
ENSG00000126261	10054	UBA2	ubiquitin like modifier activating enzyme 2	-0.84601	5.32725	-2.67606	0.00795	0.08808	-2.90827
ENSG00000143382	54507	ADAMTSL4	ADAMTS like 4	1.50459	6.11788	2.67521	0.00797	0.08821	-2.77753
ENSG00000113319	5924	RASGRF2	Ras protein specific guanine nucleotide releasing factor 2	-1.41932	1.18452	-2.67518	0.00797	0.08821	-2.61783
ENSG00000187173	353139	LCE2A	late cornified envelope 2A	-1.80543	-5.76057	-2.67483	0.00798	0.08825	-2.70505
ENSG00000169710	2194	FASN	fatty acid synthase	2.22904	9.12079	2.67339	0.00802	0.08856	-3.06388
ENSG00000105948	79989	TTC26	tetratricopeptide repeat domain 26	-1.32126	0.74476	-2.67325	0.00802	0.08856	-2.61525
ENSG00000206559	152098	ZCWPW2	zinc finger CW-type and PWWP domain containing 2	-1.29447	-1.34262	-2.67267	0.00803	0.08865	-2.65646
ENSG00000118900	29855	UBN1	ubinuclein 1	0.69005	5.60885	2.67254	0.00804	0.08865	-2.92012
ENSG00000007080	115098	CCDC124	coiled-coil domain containing 124	-1.10943	5.188	-2.67206	0.00805	0.08873	-2.762
ENSG00000217442	644186	SYCE3	synaptonemal complex central element protein 3	-1.88761	-2.45772	-2.67142	0.00806	0.08885	-2.6892
ENSG00000137204	10864	SLC22A7	solute carrier family 22 member 7	2.29149	8.58956	2.67055	0.00808	0.08898	-3.02835
ENSG00000139112	23710	GABARAPL1	GABA type A receptor associated protein like 1	-1.18399	7.55058	-2.67054	0.00808	0.08898	-3.05226
ENSG00000088827	6614	SIGLEC1	sialic acid binding Ig like lectin 1	3.91107	4.04412	2.66977	0.0081	0.08913	-2.71074
ENSG00000137547	29088	MRPL15	mitochondrial ribosomal protein L15	-1.25197	4.85075	-2.66878	0.00812	0.08927	-2.75071
ENSG00000153165	653489	RGPD3	RANBP2 like and GRIP domain containing 3	-1.91181	0.59157	-2.66872	0.00812	0.08927	-2.64997
ENSG00000113391	83989	FAM172A	family with sequence similarity 172 member A	-0.70851	3.1678	-2.6687	0.00813	0.08927	-2.78329
ENSG00000280197	84322	C18orf12	chromosome 18 open reading frame 12	-0.95164	-6.09577	-2.66757	0.00815	0.08944	-2.72478
ENSG00000145331	93587	TRMT10A	tRNA methyltransferase 10A	-1.30606	2.97221	-2.66754	0.00815	0.08944	-2.64638
ENSG00000207205	101954267	RNVU1-15	RNA, variant U1 small nuclear 15	-2.00654	-5.43397	-2.6675	0.00815	0.08944	-2.63596
ENSG00000226722	100874182	LINC00424	long intergenic non-protein coding RNA 424	-0.90313	-6.13474	-2.66731	0.00816	0.08944	-2.73786
ENSG00000101251	80343	SEL1L2	SEL1L2 adaptor subunit of ERAD E3 ligase	-1.63429	-5.73509	-2.66633	0.00818	0.08962	-2.70774
ENSG00000100519	5706	PSMC6	proteasome 26S subunit, ATPase 6	-0.57644	6.04769	-2.66575	0.00819	0.08962	-2.8907
ENSG00000237399	100507034	PITRM1-AS1	PITRM1 antisense RNA 1	-1.50354	-0.77719	-2.66561	0.0082	0.08962	-2.70531
ENSG00000100647	9766	SUSD6	sushi domain containing 6	0.97559	5.20028	2.66557	0.0082	0.08962	-2.90122
ENSG00000187821	391723	HELT	helt bHLH transcription factor	-1.35599	-5.87429	-2.66557	0.0082	0.08962	-2.72709
ENSG00000108256	57532	NUFIP2	nuclear FMR1 interacting protein 2	0.67997	6.6453	2.66551	0.0082	0.08962	-3.08285
ENSG00000158553	94026	POM121L2	POM121 transmembrane nucleoporin like 2	-1.54773	-5.83555	-2.66535	0.0082	0.08962	-2.70881
ENSG00000176290	283617	OR4K3	olfactory receptor family 4 subfamily K member 3 (gene/pseudogene)	-0.93554	-6.11976	-2.6649	0.00821	0.08969	-2.73744
ENSG00000175426	5122	PCSK1	proprotein convertase subtilisin/kexin type 1	-1.93953	-2.63167	-2.66424	0.00823	0.08981	-2.68696
ENSG00000106436	93408	MYL10	myosin light chain 10	-1.21499	-5.90523	-2.66399	0.00824	0.08983	-2.74047
ENSG00000074319	7251	TSG101	tumor susceptibility 101	-0.92716	5.17597	-2.66341	0.00825	0.08994	-2.8255
ENSG00000119326	8727	CTNNAL1	catenin alpha like 1	-1.7382	4.27965	-2.66304	0.00826	0.08996	-2.78654
ENSG00000137965	10561	IFI44	interferon induced protein 44	2.62628	3.33302	2.66292	0.00826	0.08996	-2.75507
ENSG00000205790	100131094	DPP9-AS1	DPP9 antisense RNA 1	-1.68073	1.6715	-2.66277	0.00827	0.08996	-2.68552
ENSG00000146007	153527	ZMAT2	zinc finger matrin-type 2	-0.77183	5.44924	-2.66208	0.00828	0.09009	-2.88446
ENSG00000171209	1448	CSN3	casein kappa	-1.17459	-6.02112	-2.6619	0.00829	0.0901	-2.74318
ENSG00000144355	1745	DLX1	distal-less homeobox 1	-2.23878	-4.13066	-2.66083	0.00831	0.09033	-2.71924
ENSG00000264720	100422871	MIR3117	microRNA 3117	-0.76745	-6.13925	-2.66037	0.00832	0.09036	-2.74735
ENSG00000227500	113178	SCAMP4	secretory carrier membrane protein 4	0.97917	5.45513	2.66034	0.00832	0.09036	-2.78266
ENSG00000172005	4118	MAL	mal, T cell differentiation protein	-1.61267	-0.54482	-2.65884	0.00836	0.09071	-2.70617
ENSG00000168116	57691	KIAA1586	KIAA1586	-0.88334	2.56091	-2.65832	0.00837	0.0908	-2.68706
ENSG00000162746	127943	FCRLB	Fc receptor like B	-1.86749	-0.63999	-2.65776	0.00839	0.09085	-2.68782
ENSG00000149930	9344	TAOK2	TAO kinase 2	0.61433	5.70889	2.65765	0.00839	0.09085	-2.94693
ENSG00000197584	10242	KCNMB2	potassium calcium-activated channel subfamily M regulatory beta subunit 2	-2.21891	-4.15688	-2.65756	0.00839	0.09085	-2.7159
ENSG00000100299	410	ARSA	arylsulfatase A	1.19699	5.5032	2.65687	0.00841	0.09099	-2.71776
ENSG00000280927	285463	CTBP1-AS	CTBP1 antisense RNA	-1.11421	1.82203	-2.65637	0.00842	0.09105	-2.72663
ENSG00000181963	119774	OR52K2	olfactory receptor family 52 subfamily K member 2	-1.42215	-5.91286	-2.65626	0.00842	0.09105	-2.74736
ENSG00000117713	8289	ARID1A	AT-rich interaction domain 1A	0.65468	6.28943	2.65603	0.00843	0.09107	-3.07349
ENSG00000281392	100846978	LINC00506	long intergenic non-protein coding RNA 506	-2.10506	-2.44612	-2.6549	0.00846	0.09132	-2.71817
ENSG00000164287	166979	CDC20B	cell division cycle 20B	-2.05343	-5.51652	-2.65445	0.00847	0.09132	-2.70328
ENSG00000142784	23038	WDTC1	WD and tetratricopeptide repeats 1	0.80155	5.91376	2.65441	0.00847	0.09132	-2.96853
ENSG00000082515	29093	MRPL22	mitochondrial ribosomal protein L22	-1.2898	4.18609	-2.65428	0.00847	0.09132	-2.73496
ENSG00000124562	6631	SNRPC	small nuclear ribonucleoprotein polypeptide C	-1.05681	5.02836	-2.65405	0.00848	0.09132	-2.78881
ENSG00000256124	102606463	LINC01152	long intergenic non-protein coding RNA 1152	-1.91623	-1.43224	-2.65389	0.00848	0.09132	-2.71066
ENSG00000157017	51738	GHRL	ghrelin and obestatin prepropeptide	-1.43359	-1.16045	-2.65383	0.00848	0.09132	-2.70197
ENSG00000173456	79102	RNF26	ring finger protein 26	1.21437	4.59264	2.65349	0.00849	0.09136	-2.83009
ENSG00000163633	132989	C4orf36	chromosome 4 open reading frame 36	0.99602	0.02341	2.653	0.0085	0.09144	-2.66846
ENSG00000120324	56126	PCDHB10	protocadherin beta 10	-1.50452	-2.16655	-2.65275	0.00851	0.09146	-2.70406
ENSG00000056291	10886	NPFFR2	neuropeptide FF receptor 2	-1.66373	-5.71189	-2.65257	0.00851	0.09146	-2.75023
ENSG00000090273	10726	NUDC	nuclear distribution C, dynein complex regulator	-0.89456	6.74258	-2.65119	0.00855	0.09173	-2.97726
ENSG00000281196	144742	LINC00934	long intergenic non-protein coding RNA 934	-1.33426	-5.96877	-2.65117	0.00855	0.09173	-2.74105
ENSG00000109424	7350	UCP1	uncoupling protein 1	-1.41558	-5.90797	-2.65023	0.00857	0.09193	-2.75596
ENSG00000103226	408050	NOMO3	NODAL modulator 3	-2.3856	0.19764	-2.64987	0.00858	0.09198	-2.69498
ENSG00000205054	400952	LINC01121	long intergenic non-protein coding RNA 1121	-1.74845	-5.75232	-2.64923	0.00859	0.0921	-2.704
ENSG00000127220	79575	ABHD8	abhydrolase domain containing 8	1.61221	4.53368	2.64903	0.0086	0.09211	-2.72851
ENSG00000143158	25874	MPC2	mitochondrial pyruvate carrier 2	-0.84944	6.68508	-2.64863	0.00861	0.09217	-3.01995
ENSG00000253250	100127983	C8orf88	chromosome 8 open reading frame 88	-1.94366	-2.32129	-2.64836	0.00862	0.09219	-2.6803
ENSG00000172572	5139	PDE3A	phosphodiesterase 3A	-1.60879	2.22592	-2.64773	0.00863	0.09231	-2.80273
ENSG00000170484	121391	KRT74	keratin 74	-1.9973	-5.30037	-2.64615	0.00867	0.09269	-2.76502
ENSG00000100280	162	AP1B1	adaptor related protein complex 1 subunit beta 1	0.81712	6.38392	2.64574	0.00868	0.09275	-3.00327
ENSG00000162598	127795	C1orf87	chromosome 1 open reading frame 87	-1.82562	-5.66534	-2.64545	0.00869	0.09278	-2.75737
ENSG00000173825	220359	TIGD3	tigger transposable element derived 3	-1.78324	-2.31485	-2.64525	0.00869	0.09278	-2.74141
ENSG00000207513	26869	RNU1-3	RNA, U1 small nuclear 3	-0.7699	-6.12278	-2.64475	0.00871	0.09287	-2.78558
ENSG00000100319	55954	ZMAT5	zinc finger matrin-type 5	-1.08476	2.71344	-2.64449	0.00871	0.09287	-2.70634
ENSG00000111802	51567	TDP2	tyrosyl-DNA phosphodiesterase 2	-0.71463	5.24935	-2.64431	0.00872	0.09287	-2.94272
ENSG00000160973	8928	FOXH1	forkhead box H1	-1.7098	-2.56885	-2.64411	0.00872	0.09287	-2.75202
ENSG00000155393	55027	HEATR3	HEAT repeat containing 3	1.11355	4.36871	2.64406	0.00872	0.09287	-2.85593
ENSG00000214414	390231	TRIM77	tripartite motif containing 77	-1.44504	-5.91026	-2.64311	0.00875	0.09305	-2.78758
ENSG00000165775	65991	FUNDC2	FUN14 domain containing 2	-1.74562	5.37603	-2.64302	0.00875	0.09305	-2.96365
ENSG00000242173	398	ARHGDIG	Rho GDP dissociation inhibitor gamma	-1.54353	-2.17769	-2.6428	0.00875	0.09305	-2.76296
ENSG00000275640	102466737	MIR6793	microRNA 6793	-0.8095	-6.15377	-2.64252	0.00876	0.09305	-2.79867
ENSG00000100811	7528	YY1	YY1 transcription factor	0.56515	6.44602	2.64247	0.00876	0.09305	-3.05827
ENSG00000168930	57093	TRIM49	tripartite motif containing 49	-0.90313	-6.12522	-2.64121	0.00879	0.09334	-2.80186
ENSG00000166896	91419	ATP23	ATP23 metallopeptidase and ATP synthase assembly factor homolog	-1.37278	1.63841	-2.64052	0.00881	0.09348	-2.76455
ENSG00000251898	677780	SCARNA11	small Cajal body-specific RNA 11	-1.10941	-5.91263	-2.63963	0.00883	0.09363	-2.7792
ENSG00000147183	53336	CPXCR1	CPX chromosome region candidate 1	-0.96185	-6.10164	-2.63961	0.00883	0.09363	-2.80137
ENSG00000120341	89866	SEC16B	SEC16 homolog B, endoplasmic reticulum export factor	2.09011	6.69604	2.63916	0.00885	0.0937	-2.70441
ENSG00000173153	2101	ESRRA	estrogen related receptor alpha	0.96356	6.36067	2.63902	0.00885	0.0937	-2.98795
ENSG00000159917	9310	ZNF235	zinc finger protein 235	1.18345	1.89817	2.6386	0.00886	0.09372	-2.72536
ENSG00000079435	3991	LIPE	lipase E, hormone sensitive type	-1.5049	0.19826	-2.63841	0.00887	0.09372	-2.70221
ENSG00000131653	84231	TRAF7	TNF receptor associated factor 7	0.82778	6.13513	2.63826	0.00887	0.09372	-3.07149
ENSG00000180537	221687	RNF182	ring finger protein 182	-2.45832	-4.12984	-2.63824	0.00887	0.09372	-2.74774
ENSG00000137752	834	CASP1	caspase 1	1.70329	3.30577	2.63784	0.00888	0.09376	-2.76597
ENSG00000071282	29995	LMCD1	LIM and cysteine rich domains 1	-2.26194	2.93556	-2.63771	0.00888	0.09376	-2.76655
ENSG00000224843	100133205	LINC00240	long intergenic non-protein coding RNA 240	-1.49804	0.81665	-2.63743	0.00889	0.09379	-2.71369
ENSG00000258785	101927129	LINC01580	long intergenic non-protein coding RNA 1580	-1.11794	-6.03263	-2.63678	0.00891	0.09392	-2.80258
ENSG00000116711	5321	PLA2G4A	phospholipase A2 group IVA	-1.68826	0.3414	-2.6363	0.00892	0.09398	-2.7008
ENSG00000227564	104355293	LINC00376	long intergenic non-protein coding RNA 376	-0.77405	-6.15606	-2.63619	0.00892	0.09398	-2.80547
ENSG00000248673	104310351	LINC01331	long intergenic non-protein coding RNA 1331	-0.96185	-6.10073	-2.63583	0.00893	0.09402	-2.81057
ENSG00000106635	9275	BCL7B	BAF chromatin remodeling complex subunit BCL7B	0.77761	5.27173	2.63569	0.00893	0.09402	-2.93773
ENSG00000274523	81554	RCC1L	RCC1 like	0.90927	6.10305	2.63518	0.00895	0.09411	-2.90821
ENSG00000174339	134083	OR2Y1	olfactory receptor family 2 subfamily Y member 1	-0.92418	-6.07429	-2.63494	0.00895	0.09413	-2.80947
ENSG00000178776	389336	C5orf46	chromosome 5 open reading frame 46	-2.59014	-4.4107	-2.63438	0.00897	0.09421	-2.76583
ENSG00000126062	11070	TMEM115	transmembrane protein 115	0.72058	4.9254	2.63427	0.00897	0.09421	-2.8647
ENSG00000197361	283807	FBXL22	F-box and leucine rich repeat protein 22	-1.73166	-1.5498	-2.63414	0.00897	0.09421	-2.72347
ENSG00000231427	102723605	LINC01445	long intergenic non-protein coding RNA 1445	-0.8095	-6.14124	-2.63308	0.009	0.09445	-2.82168
ENSG00000155275	152992	TRMT44	tRNA methyltransferase 44 homolog	0.88656	3.27899	2.63222	0.00902	0.09463	-2.76495
[truncated: 18,964 more rows]
