# Supplementary material for: Molecular consequences of SARS-CoV-2 liver tropism
Source: Nat Metab. 2022 Mar 28;4(3):310–9. doi: 10.1038/s42255-022-00552-6 (PMC8964418; doi:10.1038/s42255-022-00552-6)
Supplement: Source Data Extended Data Fig. 10 — SRB1 and SARS-CoV-2 spike microscopy images. [file 42255_2022_552_MOESM10_ESM.zip]

Archive with 5 entries (5 files):
- SR-B1 Patient 1 a1.jpg
- SR-B1 Patient 1 a2.jpg
- SR-B1 Patient 1 a3.jpg
- SR-B1 Patient 1 a4 overview.jpg
- SR-B1 Patient 1 a4 zoom.jpg
